# Supplementary material for: m5U-GEPred: prediction of RNA 5-methyluridine sites based on sequence-derived and graph embedding features
Source: Front Microbiol. 2023 Oct 23;14:1277099. doi: 10.3389/fmicb.2023.1277099 (PMC10627201; doi:10.3389/fmicb.2023.1277099)
Supplement: Supplementary file 1 [file Data_Sheet_1.ZIP]

Archive with 257 entries (241 files):
- Supplementary Files/
- __MACOSX/._Supplementary Files
- Supplementary Files/.DS_Store
- __MACOSX/Supplementary Files/._.DS_Store
- Supplementary Files/m5UGE Script/
- __MACOSX/Supplementary Files/._m5UGE Script
- Supplementary Files/Supplementary Materials.docx
- __MACOSX/Supplementary Files/._Supplementary Materials.docx
- Supplementary Files/m5U Dataset/
- __MACOSX/Supplementary Files/._m5U Dataset
- Supplementary Files/m5UGE Script/.DS_Store
- __MACOSX/Supplementary Files/m5UGE Script/._.DS_Store
- Supplementary Files/m5UGE Script/m5UGE-R/
- __MACOSX/Supplementary Files/m5UGE Script/._m5UGE-R
- Supplementary Files/m5UGE Script/m5UGE-python/
- __MACOSX/Supplementary Files/m5UGE Script/._m5UGE-python
- Supplementary Files/m5U Dataset/Human ONT-derived m5U /
- __MACOSX/Supplementary Files/m5U Dataset/._Human ONT-derived m5U 
- Supplementary Files/m5U Dataset/.DS_Store
- __MACOSX/Supplementary Files/m5U Dataset/._.DS_Store
- Supplementary Files/m5U Dataset/Human m5U /
- __MACOSX/Supplementary Files/m5U Dataset/._Human m5U 
- Supplementary Files/m5U Dataset/Yeast m5U.xlsx
- __MACOSX/Supplementary Files/m5U Dataset/._Yeast m5U.xlsx
- Supplementary Files/m5UGE Script/m5UGE-R/.DS_Store
- __MACOSX/Supplementary Files/m5UGE Script/m5UGE-R/._.DS_Store
- Supplementary Files/m5UGE Script/m5UGE-R/cross_in.R
- __MACOSX/Supplementary Files/m5UGE Script/m5UGE-R/._cross_in.R
- Supplementary Files/m5UGE Script/m5UGE-R/all.R
- __MACOSX/Supplementary Files/m5UGE Script/m5UGE-R/._all.R
- Supplementary Files/m5UGE Script/m5UGE-R/miclip_cross_ind.R
- __MACOSX/Supplementary Files/m5UGE Script/m5UGE-R/._miclip_cross_ind.R
- Supplementary Files/m5UGE Script/m5UGE-R/HAP1_cross_in.R
- __MACOSX/Supplementary Files/m5UGE Script/m5UGE-R/._HAP1_cross_in.R
- Supplementary Files/m5UGE Script/m5UGE-R/Nanopore.R
- __MACOSX/Supplementary Files/m5UGE Script/m5UGE-R/._Nanopore.R
- Supplementary Files/m5UGE Script/m5UGE-R/ficc_cross_ind.R
- __MACOSX/Supplementary Files/m5UGE Script/m5UGE-R/._ficc_cross_ind.R
- Supplementary Files/m5UGE Script/m5UGE-R/HEK293_cross_in.R
- __MACOSX/Supplementary Files/m5UGE Script/m5UGE-R/._HEK293_cross_in.R
- Supplementary Files/m5UGE Script/m5UGE-python/.Rhistory
- Supplementary Files/m5UGE Script/m5UGE-python/HEK293-Cross.py
- __MACOSX/Supplementary Files/m5UGE Script/m5UGE-python/._HEK293-Cross.py
- Supplementary Files/m5UGE Script/m5UGE-python/.DS_Store
- __MACOSX/Supplementary Files/m5UGE Script/m5UGE-python/._.DS_Store
- Supplementary Files/m5UGE Script/m5UGE-python/HAP1_Cross.py
- __MACOSX/Supplementary Files/m5UGE Script/m5UGE-python/._HAP1_Cross.py
- Supplementary Files/m5UGE Script/m5UGE-python/norm.py
- __MACOSX/Supplementary Files/m5UGE Script/m5UGE-python/._norm.py
- Supplementary Files/m5UGE Script/m5UGE-python/features/
- __MACOSX/Supplementary Files/m5UGE Script/m5UGE-python/._features
- Supplementary Files/m5UGE Script/m5UGE-python/utils/
- __MACOSX/Supplementary Files/m5UGE Script/m5UGE-python/._utils
- Supplementary Files/m5UGE Script/m5UGE-python/models/
- __MACOSX/Supplementary Files/m5UGE Script/m5UGE-python/._models
- Supplementary Files/m5UGE Script/m5UGE-python/__pycache__/
- __MACOSX/Supplementary Files/m5UGE Script/m5UGE-python/.___pycache__
- Supplementary Files/m5UGE Script/m5UGE-python/README.md
- __MACOSX/Supplementary Files/m5UGE Script/m5UGE-python/._README.md
- Supplementary Files/m5UGE Script/m5UGE-python/irna-cross.py
- __MACOSX/Supplementary Files/m5UGE Script/m5UGE-python/._irna-cross.py
- Supplementary Files/m5UGE Script/m5UGE-python/train_and_test.py
- __MACOSX/Supplementary Files/m5UGE Script/m5UGE-python/._train_and_test.py
- Supplementary Files/m5UGE Script/m5UGE-python/parameters.py
- __MACOSX/Supplementary Files/m5UGE Script/m5UGE-python/._parameters.py
- Supplementary Files/m5UGE Script/m5UGE-python/miclip-ficc.py
- __MACOSX/Supplementary Files/m5UGE Script/m5UGE-python/._miclip-ficc.py
- Supplementary Files/m5UGE Script/m5UGE-python/evaluate.py
- __MACOSX/Supplementary Files/m5UGE Script/m5UGE-python/._evaluate.py
- Supplementary Files/m5UGE Script/m5UGE-python/irna_festa.py
- __MACOSX/Supplementary Files/m5UGE Script/m5UGE-python/._irna_festa.py
- Supplementary Files/m5UGE Script/m5UGE-python/main.py
- __MACOSX/Supplementary Files/m5UGE Script/m5UGE-python/._main.py
- Supplementary Files/m5UGE Script/m5UGE-python/csv2fasta.py
- __MACOSX/Supplementary Files/m5UGE Script/m5UGE-python/._csv2fasta.py
- Supplementary Files/m5UGE Script/m5UGE-python/ficc-miclip.py
- __MACOSX/Supplementary Files/m5UGE Script/m5UGE-python/._ficc-miclip.py
- Supplementary Files/m5UGE Script/m5UGE-python/.idea/
- __MACOSX/Supplementary Files/m5UGE Script/m5UGE-python/._.idea
- Supplementary Files/m5U Dataset/Human ONT-derived m5U /Nanopore.csv
- __MACOSX/Supplementary Files/m5U Dataset/Human ONT-derived m5U /._Nanopore.csv
- Supplementary Files/m5U Dataset/Human ONT-derived m5U /.DS_Store
- __MACOSX/Supplementary Files/m5U Dataset/Human ONT-derived m5U /._.DS_Store
- Supplementary Files/m5U Dataset/Human m5U /.DS_Store
- __MACOSX/Supplementary Files/m5U Dataset/Human m5U /._.DS_Store
- Supplementary Files/m5U Dataset/Human m5U /hm5U_P_All.csv
- __MACOSX/Supplementary Files/m5U Dataset/Human m5U /._hm5U_P_All.csv
- Supplementary Files/m5U Dataset/Human m5U /m5U-HEK293.csv
- __MACOSX/Supplementary Files/m5U Dataset/Human m5U /._m5U-HEK293.csv
- Supplementary Files/m5U Dataset/Human m5U /hm5U_N_All.csv
- __MACOSX/Supplementary Files/m5U Dataset/Human m5U /._hm5U_N_All.csv
- Supplementary Files/m5U Dataset/Human m5U /m5U-HAP1.csv
- __MACOSX/Supplementary Files/m5U Dataset/Human m5U /._m5U-HAP1.csv
- Supplementary Files/m5U Dataset/Human m5U /m5U-miCLIP.csv
- __MACOSX/Supplementary Files/m5U Dataset/Human m5U /._m5U-miCLIP.csv
- Supplementary Files/m5U Dataset/Human m5U /m5U-ficc.csv
- __MACOSX/Supplementary Files/m5U Dataset/Human m5U /._m5U-ficc.csv
- Supplementary Files/m5UGE Script/m5UGE-python/features/CTD_feature.py
- __MACOSX/Supplementary Files/m5UGE Script/m5UGE-python/features/._CTD_feature.py
- Supplementary Files/m5UGE Script/m5UGE-python/features/NCP_ND_feature.py
- __MACOSX/Supplementary Files/m5UGE Script/m5UGE-python/features/._NCP_ND_feature.py
- Supplementary Files/m5UGE Script/m5UGE-python/features/__pycache__/
- __MACOSX/Supplementary Files/m5UGE Script/m5UGE-python/features/.___pycache__
- Supplementary Files/m5UGE Script/m5UGE-python/features/BPB_feature.py
- __MACOSX/Supplementary Files/m5UGE Script/m5UGE-python/features/._BPB_feature.py
- Supplementary Files/m5UGE Script/m5UGE-python/features/NPS_feature.py
- __MACOSX/Supplementary Files/m5UGE Script/m5UGE-python/features/._NPS_feature.py
- Supplementary Files/m5UGE Script/m5UGE-python/features/PseKNC_feature.py
- __MACOSX/Supplementary Files/m5UGE Script/m5UGE-python/features/._PseKNC_feature.py
- Supplementary Files/m5UGE Script/m5UGE-python/features/NPPS_feature.py
- __MACOSX/Supplementary Files/m5UGE Script/m5UGE-python/features/._NPPS_feature.py
- Supplementary Files/m5UGE Script/m5UGE-python/features/EIIP_feature.py
- __MACOSX/Supplementary Files/m5UGE Script/m5UGE-python/features/._EIIP_feature.py
- Supplementary Files/m5UGE Script/m5UGE-python/features/get_node_embeddings.py
- __MACOSX/Supplementary Files/m5UGE Script/m5UGE-python/features/._get_node_embeddings.py
- Supplementary Files/m5UGE Script/m5UGE-python/utils/kmer.py
- __MACOSX/Supplementary Files/m5UGE Script/m5UGE-python/utils/._kmer.py
- Supplementary Files/m5UGE Script/m5UGE-python/utils/statistical_frequence.py
- __MACOSX/Supplementary Files/m5UGE Script/m5UGE-python/utils/._statistical_frequence.py
- Supplementary Files/m5UGE Script/m5UGE-python/utils/DataWrapper.py
- __MACOSX/Supplementary Files/m5UGE Script/m5UGE-python/utils/._DataWrapper.py
- Supplementary Files/m5UGE Script/m5UGE-python/utils/.DS_Store
- __MACOSX/Supplementary Files/m5UGE Script/m5UGE-python/utils/._.DS_Store
- Supplementary Files/m5UGE Script/m5UGE-python/utils/RNAPhyche.csv
- __MACOSX/Supplementary Files/m5UGE Script/m5UGE-python/utils/._RNAPhyche.csv
- Supplementary Files/m5UGE Script/m5UGE-python/utils/FeatureWrapper.py
- __MACOSX/Supplementary Files/m5UGE Script/m5UGE-python/utils/._FeatureWrapper.py
- Supplementary Files/m5UGE Script/m5UGE-python/utils/__init__.py
- __MACOSX/Supplementary Files/m5UGE Script/m5UGE-python/utils/.___init__.py
- Supplementary Files/m5UGE Script/m5UGE-python/utils/__pycache__/
- __MACOSX/Supplementary Files/m5UGE Script/m5UGE-python/utils/.___pycache__
- Supplementary Files/m5UGE Script/m5UGE-python/utils/get_RNAPhyche.py
- __MACOSX/Supplementary Files/m5UGE Script/m5UGE-python/utils/._get_RNAPhyche.py
- Supplementary Files/m5UGE Script/m5UGE-python/utils/process_data.py
- __MACOSX/Supplementary Files/m5UGE Script/m5UGE-python/utils/._process_data.py
- Supplementary Files/m5UGE Script/m5UGE-python/utils/common_functions.py
- __MACOSX/Supplementary Files/m5UGE Script/m5UGE-python/utils/._common_functions.py
- Supplementary Files/m5UGE Script/m5UGE-python/utils/data_cleanning.py
- __MACOSX/Supplementary Files/m5UGE Script/m5UGE-python/utils/._data_cleanning.py
- Supplementary Files/m5UGE Script/m5UGE-python/utils/nucleotide_number.py
- __MACOSX/Supplementary Files/m5UGE Script/m5UGE-python/utils/._nucleotide_number.py
- Supplementary Files/m5UGE Script/m5UGE-python/models/BaseModel.py
- __MACOSX/Supplementary Files/m5UGE Script/m5UGE-python/models/._BaseModel.py
- Supplementary Files/m5UGE Script/m5UGE-python/models/.DS_Store
- __MACOSX/Supplementary Files/m5UGE Script/m5UGE-python/models/._.DS_Store
- Supplementary Files/m5UGE Script/m5UGE-python/models/__pycache__/
- __MACOSX/Supplementary Files/m5UGE Script/m5UGE-python/models/.___pycache__
- Supplementary Files/m5UGE Script/m5UGE-python/__pycache__/train_and_test.cpython-37.pyc
- __MACOSX/Supplementary Files/m5UGE Script/m5UGE-python/__pycache__/._train_and_test.cpython-37.pyc
- Supplementary Files/m5UGE Script/m5UGE-python/__pycache__/parameters.cpython-38.pyc
- __MACOSX/Supplementary Files/m5UGE Script/m5UGE-python/__pycache__/._parameters.cpython-38.pyc
- Supplementary Files/m5UGE Script/m5UGE-python/__pycache__/train_and_test.cpython-39.pyc
- __MACOSX/Supplementary Files/m5UGE Script/m5UGE-python/__pycache__/._train_and_test.cpython-39.pyc
- Supplementary Files/m5UGE Script/m5UGE-python/__pycache__/train_and_test.cpython-38.pyc
- __MACOSX/Supplementary Files/m5UGE Script/m5UGE-python/__pycache__/._train_and_test.cpython-38.pyc
- Supplementary Files/m5UGE Script/m5UGE-python/__pycache__/parameters.cpython-37.pyc
- __MACOSX/Supplementary Files/m5UGE Script/m5UGE-python/__pycache__/._parameters.cpython-37.pyc
- Supplementary Files/m5UGE Script/m5UGE-python/.idea/inspectionProfiles/
- __MACOSX/Supplementary Files/m5UGE Script/m5UGE-python/.idea/._inspectionProfiles
- Supplementary Files/m5UGE Script/m5UGE-python/.idea/.gitignore
- __MACOSX/Supplementary Files/m5UGE Script/m5UGE-python/.idea/._.gitignore
- Supplementary Files/m5UGE Script/m5UGE-python/.idea/m5UFinder.iml
- __MACOSX/Supplementary Files/m5UGE Script/m5UGE-python/.idea/._m5UFinder.iml
- Supplementary Files/m5UGE Script/m5UGE-python/.idea/modules.xml
- __MACOSX/Supplementary Files/m5UGE Script/m5UGE-python/.idea/._modules.xml
- Supplementary Files/m5UGE Script/m5UGE-python/.idea/misc.xml
- __MACOSX/Supplementary Files/m5UGE Script/m5UGE-python/.idea/._misc.xml
- Supplementary Files/m5UGE Script/m5UGE-python/features/__pycache__/EIIP_feature.cpython-37.pyc
- __MACOSX/Supplementary Files/m5UGE Script/m5UGE-python/features/__pycache__/._EIIP_feature.cpython-37.pyc
- Supplementary Files/m5UGE Script/m5UGE-python/features/__pycache__/NCP_ND_feature.cpython-37.pyc
- __MACOSX/Supplementary Files/m5UGE Script/m5UGE-python/features/__pycache__/._NCP_ND_feature.cpython-37.pyc
- Supplementary Files/m5UGE Script/m5UGE-python/features/__pycache__/CTD_feature.cpython-38.pyc
- __MACOSX/Supplementary Files/m5UGE Script/m5UGE-python/features/__pycache__/._CTD_feature.cpython-38.pyc
- Supplementary Files/m5UGE Script/m5UGE-python/features/__pycache__/PseKNC_feature.cpython-37.pyc
- __MACOSX/Supplementary Files/m5UGE Script/m5UGE-python/features/__pycache__/._PseKNC_feature.cpython-37.pyc
- Supplementary Files/m5UGE Script/m5UGE-python/features/__pycache__/get_node_embeddings.cpython-37.pyc
- __MACOSX/Supplementary Files/m5UGE Script/m5UGE-python/features/__pycache__/._get_node_embeddings.cpython-37.pyc
- Supplementary Files/m5UGE Script/m5UGE-python/features/__pycache__/BPB_feature.cpython-38.pyc
- __MACOSX/Supplementary Files/m5UGE Script/m5UGE-python/features/__pycache__/._BPB_feature.cpython-38.pyc
- Supplementary Files/m5UGE Script/m5UGE-python/features/__pycache__/NPS_feature.cpython-37.pyc
- __MACOSX/Supplementary Files/m5UGE Script/m5UGE-python/features/__pycache__/._NPS_feature.cpython-37.pyc
- Supplementary Files/m5UGE Script/m5UGE-python/features/__pycache__/NPPS_feature.cpython-38.pyc
- __MACOSX/Supplementary Files/m5UGE Script/m5UGE-python/features/__pycache__/._NPPS_feature.cpython-38.pyc
- Supplementary Files/m5UGE Script/m5UGE-python/features/__pycache__/BPB_feature.cpython-37.pyc
- __MACOSX/Supplementary Files/m5UGE Script/m5UGE-python/features/__pycache__/._BPB_feature.cpython-37.pyc
- Supplementary Files/m5UGE Script/m5UGE-python/features/__pycache__/NPS_feature.cpython-38.pyc
- __MACOSX/Supplementary Files/m5UGE Script/m5UGE-python/features/__pycache__/._NPS_feature.cpython-38.pyc
- Supplementary Files/m5UGE Script/m5UGE-python/features/__pycache__/NPPS_feature.cpython-37.pyc
- __MACOSX/Supplementary Files/m5UGE Script/m5UGE-python/features/__pycache__/._NPPS_feature.cpython-37.pyc
- Supplementary Files/m5UGE Script/m5UGE-python/features/__pycache__/CTD_feature.cpython-37.pyc
- __MACOSX/Supplementary Files/m5UGE Script/m5UGE-python/features/__pycache__/._CTD_feature.cpython-37.pyc
- Supplementary Files/m5UGE Script/m5UGE-python/features/__pycache__/PseKNC_feature.cpython-38.pyc
- __MACOSX/Supplementary Files/m5UGE Script/m5UGE-python/features/__pycache__/._PseKNC_feature.cpython-38.pyc
- Supplementary Files/m5UGE Script/m5UGE-python/features/__pycache__/get_node_embeddings.cpython-38.pyc
- __MACOSX/Supplementary Files/m5UGE Script/m5UGE-python/features/__pycache__/._get_node_embeddings.cpython-38.pyc
- Supplementary Files/m5UGE Script/m5UGE-python/features/__pycache__/EIIP_feature.cpython-38.pyc
- __MACOSX/Supplementary Files/m5UGE Script/m5UGE-python/features/__pycache__/._EIIP_feature.cpython-38.pyc
- Supplementary Files/m5UGE Script/m5UGE-python/features/__pycache__/NCP_ND_feature.cpython-38.pyc
- __MACOSX/Supplementary Files/m5UGE Script/m5UGE-python/features/__pycache__/._NCP_ND_feature.cpython-38.pyc
- Supplementary Files/m5UGE Script/m5UGE-python/utils/__pycache__/__init__.cpython-39.pyc
- __MACOSX/Supplementary Files/m5UGE Script/m5UGE-python/utils/__pycache__/.___init__.cpython-39.pyc
- Supplementary Files/m5UGE Script/m5UGE-python/utils/__pycache__/common_functions.cpython-37.pyc
- __MACOSX/Supplementary Files/m5UGE Script/m5UGE-python/utils/__pycache__/._common_functions.cpython-37.pyc
- Supplementary Files/m5UGE Script/m5UGE-python/utils/__pycache__/data_cleanning.cpython-38.pyc
- __MACOSX/Supplementary Files/m5UGE Script/m5UGE-python/utils/__pycache__/._data_cleanning.cpython-38.pyc
- Supplementary Files/m5UGE Script/m5UGE-python/utils/__pycache__/data_cleanning.cpython-39.pyc
- __MACOSX/Supplementary Files/m5UGE Script/m5UGE-python/utils/__pycache__/._data_cleanning.cpython-39.pyc
- Supplementary Files/m5UGE Script/m5UGE-python/utils/__pycache__/__init__.cpython-38.pyc
- __MACOSX/Supplementary Files/m5UGE Script/m5UGE-python/utils/__pycache__/.___init__.cpython-38.pyc
- Supplementary Files/m5UGE Script/m5UGE-python/utils/__pycache__/get_RNAPhyche.cpython-37.pyc
- __MACOSX/Supplementary Files/m5UGE Script/m5UGE-python/utils/__pycache__/._get_RNAPhyche.cpython-37.pyc
- Supplementary Files/m5UGE Script/m5UGE-python/utils/__pycache__/process_data.cpython-37.pyc
- __MACOSX/Supplementary Files/m5UGE Script/m5UGE-python/utils/__pycache__/._process_data.cpython-37.pyc
- Supplementary Files/m5UGE Script/m5UGE-python/utils/__pycache__/DataWrapper.cpython-37.pyc
- __MACOSX/Supplementary Files/m5UGE Script/m5UGE-python/utils/__pycache__/._DataWrapper.cpython-37.pyc
- Supplementary Files/m5UGE Script/m5UGE-python/utils/__pycache__/FeatureWrapper.cpython-38.pyc
- __MACOSX/Supplementary Files/m5UGE Script/m5UGE-python/utils/__pycache__/._FeatureWrapper.cpython-38.pyc
- Supplementary Files/m5UGE Script/m5UGE-python/utils/__pycache__/kmer.cpython-38.pyc
- __MACOSX/Supplementary Files/m5UGE Script/m5UGE-python/utils/__pycache__/._kmer.cpython-38.pyc
- Supplementary Files/m5UGE Script/m5UGE-python/utils/__pycache__/statistical_frequence.cpython-38.pyc
- __MACOSX/Supplementary Files/m5UGE Script/m5UGE-python/utils/__pycache__/._statistical_frequence.cpython-38.pyc
- Supplementary Files/m5UGE Script/m5UGE-python/utils/__pycache__/nucleotide_number.cpython-38.pyc
- __MACOSX/Supplementary Files/m5UGE Script/m5UGE-python/utils/__pycache__/._nucleotide_number.cpython-38.pyc
- Supplementary Files/m5UGE Script/m5UGE-python/utils/__pycache__/kmer.cpython-37.pyc
- __MACOSX/Supplementary Files/m5UGE Script/m5UGE-python/utils/__pycache__/._kmer.cpython-37.pyc
- Supplementary Files/m5UGE Script/m5UGE-python/utils/__pycache__/statistical_frequence.cpython-37.pyc
- __MACOSX/Supplementary Files/m5UGE Script/m5UGE-python/utils/__pycache__/._statistical_frequence.cpython-37.pyc
- Supplementary Files/m5UGE Script/m5UGE-python/utils/__pycache__/nucleotide_number.cpython-37.pyc
- __MACOSX/Supplementary Files/m5UGE Script/m5UGE-python/utils/__pycache__/._nucleotide_number.cpython-37.pyc
- Supplementary Files/m5UGE Script/m5UGE-python/utils/__pycache__/process_data.cpython-38.pyc
- __MACOSX/Supplementary Files/m5UGE Script/m5UGE-python/utils/__pycache__/._process_data.cpython-38.pyc
- Supplementary Files/m5UGE Script/m5UGE-python/utils/__pycache__/process_data.cpython-39.pyc
- __MACOSX/Supplementary Files/m5UGE Script/m5UGE-python/utils/__pycache__/._process_data.cpython-39.pyc
- Supplementary Files/m5UGE Script/m5UGE-python/utils/__pycache__/DataWrapper.cpython-38.pyc
- __MACOSX/Supplementary Files/m5UGE Script/m5UGE-python/utils/__pycache__/._DataWrapper.cpython-38.pyc
- Supplementary Files/m5UGE Script/m5UGE-python/utils/__pycache__/FeatureWrapper.cpython-37.pyc
- __MACOSX/Supplementary Files/m5UGE Script/m5UGE-python/utils/__pycache__/._FeatureWrapper.cpython-37.pyc
- Supplementary Files/m5UGE Script/m5UGE-python/utils/__pycache__/DataWrapper.cpython-39.pyc
- __MACOSX/Supplementary Files/m5UGE Script/m5UGE-python/utils/__pycache__/._DataWrapper.cpython-39.pyc
- Supplementary Files/m5UGE Script/m5UGE-python/utils/__pycache__/get_RNAPhyche.cpython-38.pyc
- __MACOSX/Supplementary Files/m5UGE Script/m5UGE-python/utils/__pycache__/._get_RNAPhyche.cpython-38.pyc
- Supplementary Files/m5UGE Script/m5UGE-python/utils/__pycache__/common_functions.cpython-38.pyc
- __MACOSX/Supplementary Files/m5UGE Script/m5UGE-python/utils/__pycache__/._common_functions.cpython-38.pyc
- Supplementary Files/m5UGE Script/m5UGE-python/utils/__pycache__/data_cleanning.cpython-37.pyc
- __MACOSX/Supplementary Files/m5UGE Script/m5UGE-python/utils/__pycache__/._data_cleanning.cpython-37.pyc
- Supplementary Files/m5UGE Script/m5UGE-python/utils/__pycache__/__init__.cpython-37.pyc
- __MACOSX/Supplementary Files/m5UGE Script/m5UGE-python/utils/__pycache__/.___init__.cpython-37.pyc
- Supplementary Files/m5UGE Script/m5UGE-python/models/__pycache__/BaseModel.cpython-37.pyc
- __MACOSX/Supplementary Files/m5UGE Script/m5UGE-python/models/__pycache__/._BaseModel.cpython-37.pyc
- Supplementary Files/m5UGE Script/m5UGE-python/models/__pycache__/CatBoost_Model.cpython-37.pyc
- __MACOSX/Supplementary Files/m5UGE Script/m5UGE-python/models/__pycache__/._CatBoost_Model.cpython-37.pyc
- Supplementary Files/m5UGE Script/m5UGE-python/models/__pycache__/CatBoost_Model.cpython-38.pyc
- __MACOSX/Supplementary Files/m5UGE Script/m5UGE-python/models/__pycache__/._CatBoost_Model.cpython-38.pyc
- Supplementary Files/m5UGE Script/m5UGE-python/models/__pycache__/BaseModel.cpython-38.pyc
- __MACOSX/Supplementary Files/m5UGE Script/m5UGE-python/models/__pycache__/._BaseModel.cpython-38.pyc
- Supplementary Files/m5UGE Script/m5UGE-python/.idea/inspectionProfiles/profiles_settings.xml
- __MACOSX/Supplementary Files/m5UGE Script/m5UGE-python/.idea/inspectionProfiles/._profiles_settings.xml
