# Supplementary material for: m5U-GEPred: prediction of RNA 5-methyluridine sites based on sequence-derived and graph embedding features
Source: Front Microbiol. 2023 Oct 23;14:1277099. doi: 10.3389/fmicb.2023.1277099 (PMC10627201; doi:10.3389/fmicb.2023.1277099)
Supplement: Supplementary file 1 [file Data_Sheet_1.ZIP › Supplementary Files/m5U Dataset/Yeast m5U.xlsx]

## Sheet: Sheet11
1. The positive samples were obtained from the RMBase database. 2. The 205 negative samples were obtained from the tRNA of S. cerevisiae. 3. Dataset 1 to Dataset 10 were the ten negative datasets built based on the transctipts of S. cerevisiae.

## Sheet: Positive Samples
AGCAUGCGAGAGGCCCUGGGUUCAAUUCCCAGCUCGCCCCG
UGCAAGGAAGAGGUCAUCGGUUCGAUUCCGGUUGCGUCCAA
GGUAUCGUAAGAUGCAAGAGUUCGAAUCUCUUAGCAACCAU
UUGGGCUUUGCCCGCGCAGGUUCGAGUCCUGCAGUUGUCGU
GACGGUUGUCCGCGCGAGUUCGAACCUCGCAUCCUUCAGUA
AAUAACGCGGGGAUCAGCGGUUCGAUCCCGCUAGAGACCAU
UGCCAUCGUUGGGCCCCCGGUUCGAUUCCGGGCUUGCGCAA
AGUAAUGUGGAGAUCAUCGGUUCAAAUCCGAUUGGAAGCAU
UACACGGCGAAGAUCCCGAGUUCGAACCUCGGUUGGAUCAA
UCUAAUCAGAAGAUUAUGGGUUCGACCCCCAUCGUGAGUGC
UGUCGCGUGCCAGAUCGGGGUUCAAUUCCCCGUCGCGGAGA
GCAAAUCUGUUGGUCCUUAGUUCGAUCCUGAGUGCGAGCUU
UUUCACCGUGGAGACCGGGGUUCGACUCCCCGUAUCGGAGU
GUUAAUCGCAAGAUCGUGAGUUCAACCCUCACUGGGGUCGU
CUUAAUCAUAAGGUUAGGGGUUCGAGCCCCCUACAGGGCUU
UUUGAUCCGGACAACCCCGGUUCGAAUCCGGGUAGGACCUU
UUGGGCUCUGCCCGCGCUGGUUCAAAUCCUGCUGGUGUCGU
GGAUACCGAAAUGUCAGGGGUUCGAGCCCCCUAUGAGGAGU
AGCAUGGGAGAGGUCUCCGGUUCGAUUCCGGACUCGUCCAA
ACGAACCAGAAGAUUCCAGGUUCAAGUCCUGGCGGGGAAGA
AGCAACGCGACCGUCGUGGGUUCAAACCCCACCUCGAGCAC
CGAAAUCUUGAGAUCGGGCGUUCGACUCGCCCCCGGGAGAU
CACACGGCAAAGGUCCCGAGUUCGAUCCUCGGUUGGAACAU
AGAUAUCUGGAGGUCCUGUGUUCGAUCCACAGAGUUCGCAU
CAUAAUCUGAAGGUCGAGAGUUCGAACCUCCCCUGGAGCAU
UGGGAGAAAGACCUAGUUAGUUCGAGUCUAUCCUAUCUGAU
UUCAAAUCAAUCAUUAGGAGUUCGAAUCUCUUUAUCCUUGA
GUCUUUAUUGGCUACGUAGGUUCAAAUCCUACAUCAUCCGU
UGUGGUGCGUUAAAUCUGAGUUCGAUUCUCAGUAUUCACCC
AUUACUUUACAGUAUGAAGGUUCAAGUCCUUUAAAUAGCAA
UUUAAGCAACCCAUGCUUGGUUCAACUCCAGCUAUUCUCAU
UCUAAUAUUAAUAUUCCAUGUUCAAAUCAUGGAGAGAGUAA
UUCCAAACAUUGAAUGCGAGUUCGAUUCUCGCUAUCUAUAA
GAAUUGUAAAUUCUUAUGAGUUCGAAUCUCAUAUUUUCCGU
UACGAAUCUAAUUAUAUAGGUUCAAAUCCUAUAAGAUAUUA
UGAUAAGGUACAAAUAUAGGUUCAAUCCCUGUUAGUUUCAU
AUGACUUAGGUCUUCAUAGGUUCAAUUCCUAUUCCCUUCAU
CAUAAAUAAAUAAUGUAAGGUUCAAUUCCUUCUACAAGUAA
UUAGGUGCAUAUUAUCUAAGUUCAAAUCUUAGUAUUUACAA
UCAUGACCUAAUUAUAUACGUUCAAAUCGUAUUAUUGCUAA
UGUGGCCGAUGAAACCCUGGUUCGAUUCUAGGAGAUGGCAU
AACACGCAGAACGUCCCCAGUUCGAUCCUGGGCGAAAUCAA
UUGGGUUUUACCUGCGCAGGUUCGAAUCCUGUCUGUGACGC
UGCAAUCGAAGGGUUGCAGGUUCAAUUCCUGUCCGUUUCAU
UUCCAAGGUGGGGACACGGGUUCGAUUCUCGUACCGCUCAA
CCUAAGGAGAAGACUGCGGGUUCGAGUCCCGUACGGAACGU
GAUAUCUUCGGAUGCAAGGGUUCGAAUCCCUUAGCUCUCAU
UUCGGUAAGCGUUGGAUUGUUCACCCACUAAUAGGGAACGU
AGCUGGUUCCUGCCGAAGUUUCCCUCAGGAUAGCAGAAGCU

## Sheet: 205 negative samples
UGGCGUAGUCGGUAGCGCGCUCCCUUAGCAUGGGAGAGGUC
UAGUCGGUAGCGCGCUCCCUUAGCAUGGGAGAGGUCUCCGG
GGUAGCGCGCUCCCUUAGCAUGGGAGAGGUCUCCGGUUCGA
CUCCCUUAGCAUGGGAGAGGUCUCCGGUUCGAUUCCGGACU
UGGCGCAGUUGGUAGCGCGCUUCCCUUGCAAGGAAGAGGUC
CAGUUGGUAGCGCGCUUCCCUUGCAAGGAAGAGGUCAUCGG
CUUCCCUUGCAAGGAAGAGGUCAUCGGUUCGAUUCCGGUUG
GUGGCCCAAUGGUCACGGCGUCUGGCUACGAACCAGAAGAU
CAAUGGUCACGGCGUCUGGCUACGAACCAGAAGAUUCCAGG
UCUGGCUACGAACCAGAAGAUUCCAGGUUCAAGUCCUGGCG
CUCUAGUGCAAUGGUUAGCAUGCAUUCUUCCGGUGGCUGUG
GUGCAAUGGUUAGCAUGCAUUCUUCCGGUGGCUGUGAUCCG
GUUAGCAUGCAUUCUUCCGGUGGCUGUGAUCCGGGUUCGAG
AUGCAUUCUUCCGGUGGCUGUGAUCCGGGUUCGAGUCCCGG
GUUGGCGUAAUGGUAACGCGUCUCCCUCCUAAGGAGAAGAC
GUAAUGGUAACGCGUCUCCCUCCUAAGGAGAAGACUGCGGG
CUCCCUCCUAAGGAGAAGACUGCGGGUUCGAGUCCCGUACG
CGUGGCGUAAUGGCAACGCGUCUGACUUCUAAUCAGAAGAU
GUAAUGGCAACGCGUCUGACUUCUAAUCAGAAGAUUAUGGG
GCAACGCGUCUGACUUCUAAUCAGAAGAUUAUGGGUUCGAC
UCUGACUUCUAAUCAGAAGAUUAUGGGUUCGACCCCCAUCG
UGGCCAAGUUGGUUAAGGCGUGCGACUGUUAAUCGCAAGAU
AGUUGGUUAAGGCGUGCGACUGUUAAUCGCAAGAUCGUGAG
UUAAGGCGUGCGACUGUUAAUCGCAAGAUCGUGAGUUCAAC
UGCGACUGUUAAUCGCAAGAUCGUGAGUUCAACCCUCACUG
UGAUAGUUUAAUGGUCAGAAUGGGCGCUUGUCGCGUGCCAG
UUAAUGGUCAGAAUGGGCGCUUGUCGCGUGCCAGAUCGGGG
CAGAAUGGGCGCUUGUCGCGUGCCAGAUCGGGGUUCAAUUC
GGCGCUUGUCGCGUGCCAGAUCGGGGUUCAAUUCCCCGUCG
CGCAGUGGUAGCGCAGCAGAUUGCAAAUCUGUUGGUCCUUA
GUAGCGCAGCAGAUUGCAAAUCUGUUGGUCCUUAGUUCGAU
GCAGCAGAUUGCAAAUCUGUUGGUCCUUAGUUCGAUCCUGA
GAUUGCAAAUCUGUUGGUCCUUAGUUCGAUCCUGAGUGCGA
UAUAGUGUAGUGGUUAUCACUUUCGGUUCUGAUCCGAACAA
GUAGUGGUUAUCACUUUCGGUUCUGAUCCGAACAACCCCAG
GUUAUCACUUUCGGUUCUGAUCCGAACAACCCCAGUUCGAA
GUGGUUAUCACUUUCGGUUUUGAUCCGAACAACCCCGGUUC
GUAGUGUAACGGCUAUCACAUCACGUUCUCACCGUGGAGAC
GUAACGGCUAUCACAUCACGUUCUCACCGUGGAGACCGGGG
AUCACAUCACGUUCUCACCGUGGAGACCGGGGUUCGACUCC
ACGGCUAUCACAUCACGCUUUCACCGUGGAGACCGGGGUUC
AAGUGGUUCAGUGGUUAGAAUUUAUGCUUCCCAAGCAUGAG
UCAGUGGUUAGAAUUUAUGCUUCCCAAGCAUGAGGCCCGGG
GAAUUUAUGCUUCCCAAGCAUGAGGCCCGGGUUCGAUUCCC
GGUUCAGUGGUUAGAAUUCAUGCUUCCCAAGCAUGGGGCCC
CAAGUGGUUUAGUGGUAAAAUCCAACGUUGCCAUCGUUGGG
UUUAGUGGUAAAAUCCAACGUUGCCAUCGUUGGGCCCCCGG
GGUAAAAUCCAACGUUGCCAUCGUUGGGCCCCCGGUUCGAU
GGUUAGUGUAGUGGUUAUCAUCCCACCCUUCCAAGGUGGGG
UAGUGGUUAUCAUCCCACCCUUCCAAGGUGGGGACACGGGU
AUCAUCCCACCCUUCCAAGGUGGGGACACGGGUUCGAUUCU
CAUCUUAGUAUAGUGGUUAGUACACAUCGUUGUGGCCGAUG
AGUAUAGUGGUUAGUACACAUCGUUGUGGCCGAUGAAACCC
GUGGUUAGUACACAUCGUUGUGGCCGAUGAAACCCUGGUUC
GUACACAUCGUUGUGGCCGAUGAAACCCUGGUUCGAUUCUA
CGUUGUGGCCGAUGAAACCCUGGUUCGAUUCUAGGAGAUGG
CCCAGUUGGUUAAGGCACCGUGCUAAUAACGCGGGGAUCAG
UGGUUAAGGCACCGUGCUAAUAACGCGGGGAUCAGCGGUUC
CCGUGCUAAUAACGCGGGGAUCAGCGGUUCGAUCCCGCUAG
UGUAGCUCAGUGGUUAGAGCUUCGUGCUUAUAGCAACAUUC
CAGUGGUUAGAGCUUCGUGCUUAUAGCAACAUUCGGUUUCC
GCUUCGUGCUUAUAGCAACAUUCGGUUUCCGAAGUUUCUGU
GUGCUUAUAGCAACAUUCGGUUUCCGAAGUUUCUGUGCCAA
GCAACAUUCGGUUUCCGAAGUUUCUGUGCCAAAGACCUUUC
UUCGGUUUCCGAAGUUUCUGUGCCAAAGACCUUUCAAACAG
AAGUUUCUGUGCCAAAGACCUUUCAAACAGGCCUUUAAAAG
AAAGACCUUUCAAACAGGCCUUUAAAAGCAACGCGACCGUC
CUUUAAAAGCAACGCGACCGUCGUGGGUUCAAACCCCACCU
GCCGAGCGGUCUAAGGCGCCUGAUUCAAGAAAUAUCUUGAC
AAGGCGCCUGAUUCAAGAAAUAUCUUGACCGCAGUGAACUG
GCCUGAUUCAAGAAAUAUCUUGACCGCAGUGAACUGUGGGA
AAGAAAUAUCUUGACCGCAGUGAACUGUGGGAAUACUCAGG
AUAUCUUGACCGCAGUGAACUGUGGGAAUACUCAGGUAUCG
ACCGCAGUGAACUGUGGGAAUACUCAGGUAUCGUAAGAUGC
GAACUGUGGGAAUACUCAGGUAUCGUAAGAUGCAAGAGUUC
GUGGGAAUACUCAGGUAUCGUAAGAUGCAAGAGUUCGAAUC
AAUACUCAGGUAUCGUAAGAUGCAAGAGUUCGAAUCUCUUA
AGCGGUCUAAGGCGCCUGAUUCAAGAAAAAAUCUUGACCGC
GCGCCUGAUUCAAGAAAAUAUCUUGACUGCAGUUAACUGUA
AUUCAAGAAAAUAUCUUGACUGCAGUUAACUGUAGGAAUAC
AGAAAAUAUCUUGACUGCAGUUAACUGUAGGAAUACUCAGG
AUCUUGACUGCAGUUAACUGUAGGAAUACUCAGGUAUCGUA
GCAGUUAACUGUAGGAAUACUCAGGUAUCGUAAGAUGCAAG
UGGCCGAGUGGUCUAAGGCGUCAGGUCGAGGUCCUGAUCUC
GAGUGGUCUAAGGCGUCAGGUCGAGGUCCUGAUCUCUUCGG
UCUAAGGCGUCAGGUCGAGGUCCUGAUCUCUUCGGAGGCGC
GCGUCAGGUCGAGGUCCUGAUCUCUUCGGAGGCGCGGGUUC
AGGUCGAGGUCCUGAUCUCUUCGGAGGCGCGGGUUCAAACC
AGUGGUCUAAGGCGGCAGACUUAAGAUCUGUUGGACGGUUG
CUAAGGCGGCAGACUUAAGAUCUGUUGGACGGUUGUCCGCG
GCGGCAGACUUAAGAUCUGUUGGACGGUUGUCCGCGCGAGU
ACUUAAGAUCUGUUGGACGGUUGUCCGCGCGAGUUCGAACC
UGGCCGAGUGGUUUAAGGCGUCAGAUUUAGGUGGAUUUAAC
GAGUGGUUUAAGGCGUCAGAUUUAGGUGGAUUUAACCUCUA
UUUAAGGCGUCAGAUUUAGGUGGAUUUAACCUCUAAAAUCU
GGCGUCAGAUUUAGGUGGAUUUAACCUCUAAAAUCUCUGAU
AGAUUUAGGUGGAUUUAACCUCUAAAAUCUCUGAUAUCUUC
GGUGGAUUUAACCUCUAAAAUCUCUGAUAUCUUCGGAUGCA
UUAACCUCUAAAAUCUCUGAUAUCUUCGGAUGCAAGGGUUC
CUCUAAAAUCUCUGAUAUCUUCGGAUGCAAGGGUUCGAAUC
AAAUCUCUGAUAUCUUCGGAUGCAAGGGUUCGAAUCCCUUA
UUGGCGCAAUCGGUAGCGCGUAUGACUCUUAAUCAUAAGGU
CAAUCGGUAGCGCGUAUGACUCUUAAUCAUAAGGUUAGGGG
GUAGCGCGUAUGACUCUUAAUCAUAAGGUUAGGGGUUCGAG
UAUGACUCUUAAUCAUAAGGUUAGGGGUUCGAGCCCCCUAC
UUAGCUCAGUUGGUAGAGCGUUCGGCUUUUAAGCGCAUUUG
CAGUUGGUAGAGCGUUCGGCUUUUAAGCGCAUUUGCUUAAG
GCGUUCGGCUUUUAAGCGCAUUUGCUUAAGCAAGGAUACCG
CGGCUUUUAAGCGCAUUUGCUUAAGCAAGGAUACCGAAAUG
CGCAUUUGCUUAAGCAAGGAUACCGAAAUGUCAGGGGUUCG
CUUAAGCAAGGAUACCGAAAUGUCAGGGGUUCGAGCCCCCU
GUAGCUCAGUAGGAAGAGCGUCAGUCUCAUAAUCUGAAGGU
CAGUAGGAAGAGCGUCAGUCUCAUAAUCUGAAGGUCGAGAG
GAAGAGCGUCAGUCUCAUAAUCUGAAGGUCGAGAGUUCGAA
UCAGUCUCAUAAUCUGAAGGUCGAGAGUUCGAACCUCCCCU
CAGUUGGGAGAGCGCCAGACUGAAGAAAAAACUUUGGUCAA
CGCCAGACUGAAGAAAAAACUUUGGUCAAGAUAUCUGGAGG
GACUGAAGAAAAAACUUUGGUCAAGAUAUCUGGAGGUCCUG
AGAAAAAACUUUGGUCAAGAUAUCUGGAGGUCCUGUGUUCG
UUGGUCAAGAUAUCUGGAGGUCCUGUGUUCGAUCCACAGAG
CAAGAUAUCUGGAGGUCCUGUGUUCGAUCCACAGAGUUCGC
GAAGAAAAACUUCGGUCAAGUCAUCUGGAGGUCCUGUGUUC
AAAACUUCGGUCAAGUCAUCUGGAGGUCCUGUGUUCGAUCC
GUCAAGUCAUCUGGAGGUCCUGUGUUCGAUCCACAGAAUUC
AGAGCGCCAGACUGAAGAAAUACUUCGGUCAAGUUAUCUGG
AGACUGAAGAAAUACUUCGGUCAAGUUAUCUGGAGGUCCUG
CGUGUGGUCUAGAGGUAUGAUUCUCGCUUAGGGUGCGGGAG
UCUAGAGGUAUGAUUCUCGCUUAGGGUGCGGGAGGUCCCGG
GGUAUGAUUCUCGCUUAGGGUGCGGGAGGUCCCGGGUUCGA
CUCGCUUAGGGUGCGGGAGGUCCCGGGUUCGAGUCCCGGCU
CGUGUGGUCUAGUGGUAUGAUUCUCGCUUUGGGCGACUUCC
UCUAGUGGUAUGAUUCUCGCUUUGGGCGACUUCCUGAUUAA
UGAUUCUCGCUUUGGGCGACUUCCUGAUUAAACAGGAAGAC
CGCUUUGGGCGACUUCCUGAUUAAACAGGAAGACAAAGCAU
UUAAACAGGAAGACAAAGCAUGCGAGAGGCCCUGGGUUCAA
ACAAAGCAUGCGAGAGGCCCUGGGUUCAAUUCCCAGCUCGC
UCUCGCUUUGGGCGACUUCCUGCCUAAACAGGAAGACAAAG
UCUCGCUUUGGGCGACUUCCUGAUUAACAGGGGGACAAAGC
GUGUGGUCUAGUGGAAUGAUUCUCGCUUUGGGCGAUCCCCC
UCUAGUGGAAUGAUUCUCGCUUUGGGCGAUCCCCCUGAUCA
AUGAUUCUCGCUUUGGGCGAUCCCCCUGAUCAAACAGGAGG
CUCGCUUUGGGCGAUCCCCCUGAUCAAACAGGAGGAACAAA
CGAGUGGUUAAGGCGAAAGAUUAGAAAUCUUUUGGGCUUUG
UUAAGGCGAAAGAUUAGAAAUCUUUUGGGCUUUGCCCGCGC
GCGAAAGAUUAGAAAUCUUUUGGGCUUUGCCCGCGCAGGUU
AGAUUAGAAAUCUUUUGGGCUUUGCCCGCGCAGGUUCGAGU
GAGUGGUUAAGGCGAGAGACUCGAAUGGAAUAAAAAGUUCG
GUUAAGGCGAGAGACUCGAAUGGAAUAAAAAGUUCGGCUAU
GGCGAGAGACUCGAAUGGAAUAAAAAGUUCGGCUAUCUCUU
GACUCGAAUGGAAUAAAAAGUUCGGCUAUCUCUUGGGCUCU
AAUGGAAUAAAAAGUUCGGCUAUCUCUUGGGCUCUGCCCGC
AUAAAAAGUUCGGCUAUCUCUUGGGCUCUGCCCGCGCUGGU
AGUUCGGCUAUCUCUUGGGCUCUGCCCGCGCUGGUUCAAAU
CUCUUGGGCUCUGCCCGCGCUGGUUCAAAUCCUGCUGGUGU
UGGCCGAGUGGUUAAGGCGAUGCCCUGCUAUUUCCUCAGAA
GAGUGGUUAAGGCGAUGCCCUGCUAUUUCCUCAGAAAAGCA
GUUAAGGCGAUGCCCUGCUAUUUCCUCAGAAAAGCAAUUAG
GGCGAUGCCCUGCUAUUUCCUCAGAAAAGCAAUUAGGCAUU
CUAUUUCCUCAGAAAAGCAAUUAGGCAUUGGGUUUUACCUG
CUCAGAAAAGCAAUUAGGCAUUGGGUUUUACCUGCGCAGGU
AAAAGCAAUUAGGCAUUGGGUUUUACCUGCGCAGGUUCGAA
AUUAGGCAUUGGGUUUUACCUGCGCAGGUUCGAAUCCUGUC
GAGUGGUUAAGGCGACAGACUUGAAAUCUGUUGGGCUCUGC
UUAAGGCGACAGACUUGAAAUCUGUUGGGCUCUGCCCGCGC
GCGACAGACUUGAAAUCUGUUGGGCUCUGCCCGCGCUGGUU
AGACUUGAAAUCUGUUGGGCUCUGCCCGCGCUGGUUCAAAU
AAGUUGGUAAGGCGCCACACUAGUAAUGUGGAGAUCAUCGG
GUAAGGCGCCACACUAGUAAUGUGGAGAUCAUCGGUUCAAA
CCACACUAGUAAUGUGGAGAUCAUCGGUUCAAAUCCGAUUG
UUUGGCCAAGUGGUAAGGCAUCGCACUCGUAAUGCGGGGAU
CAAGUGGUAAGGCAUCGCACUCGUAAUGCGGGGAUCGUGGG
GUAAGGCAUCGCACUCGUAAUGCGGGGAUCGUGGGUUCAAU
UCGCACUCGUAAUGCGGGGAUCGUGGGUUCAAUUCCCACAG
CUUAGCUUAGUGGUAGAGCGUUGCACUUGUAAUGCAAAGGU
UUAGUGGUAGAGCGUUGCACUUGUAAUGCAAAGGUCGCUAG
GUAGAGCGUUGCACUUGUAAUGCAAAGGUCGCUAGUUCAAU
UUGCACUUGUAAUGCAAAGGUCGCUAGUUCAAUUCUGGCAG
CACUUGUAAUGCAAAGGUCGUUAGUUCAAUUCUGACAGGUG
CGGUGGCUCAAUGGUAGAGCUUUCGACUCCAAUUAAAUCUU
UCAAUGGUAGAGCUUUCGACUCCAAUUAAAUCUUGGAAAUU
GGUAGAGCUUUCGACUCCAAUUAAAUCUUGGAAAUUCCACG
AGCUUUCGACUCCAAUUAAAUCUUGGAAAUUCCACGGAAUA
CUCCAAUUAAAUCUUGGAAAUUCCACGGAAUAAGAUUGCAA
AUCUUGGAAAUUCCACGGAAUAAGAUUGCAAUCGAAGGGUU
GGAAAUUCCACGGAAUAAGAUUGCAAUCGAAGGGUUGCAGG
UCCACGGAAUAAGAUUGCAAUCGAAGGGUUGCAGGUUCAAU
AUAAGAUUGCAAUCGAAGGGUUGCAGGUUCAAUUCCUGUCC
GUUGGUUUAAGGCGCAAGACUGUAAUUUAUCACUACGAAAU
UUUAAGGCGCAAGACUGUAAUUUAUCACUACGAAAUCUUGA
GCAAGACUGUAAUUUAUCACUACGAAAUCUUGAGAUCGGGC
UGUAAUUUAUCACUACGAAAUCUUGAGAUCGGGCGUUCGAC
AUCACUACGAAAUCUUGAGAUCGGGCGUUCGACUCGCCCCC
UUUCGUGGUCUAGUCGGUUAUGGCAUCUGCUUAACACGCAG
UGGUCUAGUCGGUUAUGGCAUCUGCUUAACACGCAGAACGU
UAGUCGGUUAUGGCAUCUGCUUAACACGCAGAACGUCCCCA
UCUGCUUAACACGCAGAACGUCCCCAGUUCGAUCCUGGGCG
AUAGUGUAGCGGCUAUCACGUUGCCUUCACACGGCAAAGGU
GUAGCGGCUAUCACGUUGCCUUCACACGGCAAAGGUCCCGA
UUGCCUUCACACGGCAAAGGUCCCGAGUUCGAUCCUCGGUU
UGGUCCAGUGGUUCAAGACGUCGCCUUUACACGGCGAAGAU
CAGUGGUUCAAGACGUCGCCUUUACACGGCGAAGAUCCCGA
UCGCCUUUACACGGCGAAGAUCCCGAGUUCGAACCUCGGUU
GCAGUGGAAGCGCGCAGGGCUCAUAACCCUGAUGUCCUCGG
GCGCGCAGGGCUCAUAACCCUGAUGUCCUCGGAUCGAAACC
CAGGGCUCAUAACCCUGAUGUCCUCGGAUCGAAACCGAGCG

## Sheet: dataset 1
CUACCCUAUUCUAACCCUGAUUUUACCUGUCUCCCAACUUA
UCCUACUCACUGUACUGUUGUUCACCCACCAUAUUGAAACG
UCACCCACCAUAUUGAAACGUCUACAAAUGAUCGUAAAUAA
CUACAAAUGAUCGUAAAUAAUACACAUAUACUUAUCCUACC
AUAUUCCACUCCAUCACCCAUCUCUCACCAUCAGUACCAAA
CUCUCACCAUCAGUACCAAAUGCACUCGCAUCAUUAUGCAC
GCACUUGCCUCAGCGGUCUAUACCCUGUGCCAUUUACGCAU
ACGCCCAUCAUUAUCCACAUUUUAAUAUCUAUAUCUCAUUC
AACAUAAAAAUAUUCUACUCUUCAACAAUAAUACAUAAACA
AAGUUCCUUAAUAUUGCAAAUUGCUUGAACGGAUGCCAUUU
UAGCAUGAUAUGAGUAAUGCUUUAGUAUUGUUUCAGAGUUG
UUAGUAUUGUUUCAGAGUUGUUUCAGUAAUGUUUUAGACAA
UAAACAGUGGCUGUACGGUAUCGAGACCGCUGCUGAAUAUG
UAACGAAUAUAUGAACGAAUUCGUUCAUACCGGAGAUAUCC
AAGGGUCUCUGCUUAUGAUAUUUUCUCGCACUUCGAAGAAA
UUCCUUUUUGAAAACUCUAUUCACGAUGCUUGAAGACAAUA
GUUGUUAUUAAUGACCUUCUUACCCGAGUUAAAAGAAUCAU
ACCCGAGUUAAAAGAAUCAUUCCACGAGAAAUUCGGUGACU
AGUCAUUAGAUUCUGUAAAUUAAAUGCGUCAUCGAAUUCAU
AUCUUCGGUCUCAGAUGCAUUGGUUGCACAAGACAGAAGAA
AUACCAGAAGCACGAAUCUUUAAAUUAUAUCCUAAUGACAA
ACGAGUAGAUCUUCAUCUGCUAGUGUCGCGAUUCCUGACUA
AGUGUCGCGAUUCCUGACUAUGAAACGCAAGGCCAAACAGC
AAAGACUUUGUCAGAGGAGUUGGCGGUUCCAUACCCAUCAU
GGCUCCGGAACUGUAAACAUUGGCACUGUUCAAUUACAUGA
CCAGUUAACCUGAUAUCCGUUUGAAAACUAUGCACUAAAUC
UCACCUGAUGAUGUGGUUUCUACAGCUGGGUAUUCACAAUA
UCGGUCUUAACAUUCAUCAAUCGUCAAACGGAGACAUCACU
CACAGACUCCGCUCUGCAACUCAAAGCCUCUUUUCGAAACA
CUCGCGCAAUCCAUUUGGAGUCUGCUCGGCGGGUUCUACGG
CUGCUCGGCGGGUUCUACGGUACCUAUAUACCACCAGAAGU
AGCCACUUAUCUCAUCAACAUCAUAUGUAGAUAAUAAACCU
AAAUCCUUCCAGCUGAAUCAUUUAAAACACAUAGGGCUGUC
UAUUCAGUUAUGGGGGGAUGUUAAAUGUGGUAACCUAAUAG
AGAGAAGUAGUAAUUUUACGUGUCUUAUACUUAUUUUAUAU
GAAAUGUCCGACACUUGCGCUACACUAAGGCAUAUAAGAUA
UAGCCAGUUUAUCUUACUUAUCUUUUCCUGGAAGAGAUGGC
GCCUUUUUCAAUUUUCAUUUUAAUAUUUUUUUAAUAUUCUU
UAUGAAUGAAUAUGCAUUGCUCUUCUGAUACUAUGGUAUGA
AUAUCGUCUCGUUGAGACCGUAUAGAUUCGCAAAAAUAACA
AAACUUGCGUUAACAUUGAAUUUCAAACUCAGUUUUCCAUA
UAUAAGGGUGUCAAUUACUGUUCUGUUUCGCAGGAUUAAUU
GCUUUUUUUCCAAAUCAUUAUCGAAGAUUCUUUGCUUAUGA
CGAAGAUUCUUUGCUUAUGAUAUACUGGUGCUCGAGGAUGA
AUACUGGUGCUCGAGGAUGAUGAGAGGACACAACUUUUUGA
GCUUAUCGUUAUCGUCUGAGUCACAACAACAUACAUUAACU
UCCACGAUUCAGGGAUGUGCUAUGAGUUCAAUUUUCGCUGU
AUUAAAUCACGCUGCAACAUUGGUGAAGAAUCUCAAAAGGU
GGUGAAGAAUCUCAAAAGGUUAGUAACAUCAAUAUAUCGCG

## Sheet: dataset 2
AGUAGCUAUCAUUGUGGCAGUUAACUUAAAGGAUAUACAGU
UAACUUAAAGGAUAUACAGUUAAUUCAACAAGAUUUUCAAG
AAUUCAACAAGAUUUUCAAGUCCAUUUUUUUUGGGCACGCU
AACACGCUCAAUGUAGUACUUGUUUUGGAAAUCACUCGCAA
CAAUGUUCGGUUAGUAGAUUUACUGCUGGAUUAUUGGGUUC
CAAGAAAACUAUGAUCUCAAUACAGGCAUAAAGAAUUGUUG
ACAGGCAUAAAGAAUUGUUGUAUCUGUGCCCAUGUGAUCUG
AUCUGUGCCCAUGUGAUCUGUACCUUUUUUGCGGUACCAAA
AUACACUUAGAAAAGUGCUAUGACAUGACGCCCUUACUAGA
GUUACAUGAUUCUCCUUUUUUUUCUUUCUUUCUUUCUUUUU
GGUACAACAUAAUUAAUGCAUUCAUACAGAGCGCAUUUCCA
AAUGACGCUGACUCUUUUACUGACGCUGAGUCUUUACCGAC
GUCUUUACCGACGCUGAGUCUUUACCGACGCUUGUGAAAAU
AAAAGUACGACACAGCUAUAUGCGUCGCAAGUUCAGAUGUG
AAAUCACUUGUUUUUGCCUUUUUUGUGAUUUUGCUUUCAUU
UUUGUGAUUUUGCUUUCAUUUUUUUUUGCCCUUUUUUCACC
UUCAGUGAAUUCUUCGUGUGUCGCCUUGUCUAUUAGUUCCG
UGCCAAGCCAACCGUCAUUAUUAUUCGUUGAACAUAUCUGU
AGAUUCAACCACAGCAUCUCUUUCGGGUGAGCCCCAAGGAU
CAAUGUAUCGUUUCCAAGGUUCUUGUAGAGUUGGUUAGGCA
CUUGUAGAGUUGGUUAGGCAUGGUUUGUGUCCAUAUGGCAC
AGCGCCUAGCUUUGAAAAGGUAUACUGGAUGCCGGUUAUUA
AGCCAUCCUACUAUGCGUAGUCAUGGCUUGCAGUAUGACGA
CAUGGCUUGCAGUAUGACGAUCACUGAAUUGCUGCAUAGGA
AUGAGACCCAGAUCCUCCUCUGUAUUUGUAAAAAAGGCCCA
GUAUUUGUAAAAAAGGCCCAUGCACACCAUCCAUGCAGCAC
ACCUCCGAUUACAGAAAGUUUCAGUUUCCUUGUCUUUGCCA
AGCCGAAGUGGACGAUUCUUUCAUCGAUACCAGCAAAACAG
AUACAGAUAGUCACACGAAAUGAAAAAGGUGAAAAAAUUGA
AGUGGCAAUUAUUUUUGAAUUGUGCCACUUCUGUGAUGUCU
UCCGCCCGUUCUUUCCUUUCUAGCCUGUUCUUUGAGAGAUC
AGCCUGUUCUUUGAGAGAUCUCCACUCAGCAGUCUUUGAAG
UUUGUACUUCAUAUAAAGAAUAAGAAAUAUAAUUGGCAAGG
GGAGGAGAAAUCAGAAAGUAUUAAUGUCAGGAGCAGAUUUG
UAAUGUCAGGAGCAGAUUUGUUCCGACGUAUCCACAGUUAU
UGAUUGAAUGAUGGUUCCCAUUAUAUAAAAAAUAGUUGCAA
GUGUUCUGAAUAUGAGUUCGUCGCAUAGCCCGUAUAGGUCG
UCUAAGUGUGUAGUCUAAACUAAUUCCAAACCCACAUACAA
CGCGGUACUUAUCAGUAGAAUUUUAUAUUUCAAGGAAUCAA
CUGUGCAGACAUAAUUUCGUUUUCUUUGAGCUUAAAAAAGG
UUCUUUGAGCUUAAAAAAGGUCGAUGUCAUAGAGUACGUGU
CCUAAUUCCACUUUUUUUAUUACUUGAGGCACCAACAACAC
ACUUGAGGCACCAACAACACUAGAACUCAUCCGAUAAUUUA
AGAACUCAUCCGAUAAUUUAUUUACUUGAUUAUUCCUUUUU
UUACUUGAUUAUUCCUUUUUUUUUUUUUUCUCUUUCCAGUC
AUAAAACUAUUUUACUUUUCUUAUUUAUGUAAAUAGUAUUU
UGCUAGAAAUGGAAUUACUUUAAUACAUUCCAUGUUCUCAU
UAUACUUUUACUGACACCUUUCGUCACUAUUUUUUGUUUAA
AAAAAUUGCUGUGACACCCCUUCAAUGUGGUGUCUAUACAC

## Sheet: dataset 3
UGGUGACUUUAACUUUAACUUUGACCUGUCGUCGUACAAUC
UGUACCGUCGAAACUAUCUCUUUUCAAACUGAUGAGUGAAG
AGUGCAAAAUCAUCAAAAAAUUGAGUACCUAGAUCCGGUGG
UGAGUACCUAGAUCCGGUGGUGUAGGACGAGCAAAGUUCCU
GUAGGACGAGCAAAGUUCCUUCAUAAACAAACCGUAAGGGU
CAUAAACAAACCGUAAGGGUUACUGAUACACAAUUUCCUUU
ACUGAUACACAAUUUCCUUUUUGUAAAGAGUAUUUGAGCAA
AUAUGCAAAAGAUAAUAGUGUCAUCACACCUUUAUGAGAAG
GAAUUUUUUUUUUUUUUUGGUUUAAAUAUAUAUAUAUACAU
AUGUAUAGAUGUAUUCUAGUUAUGCUUAUACCUAGAACUGA
AUGCUUAUACCUAGAACUGAUCAGACCAGAUCAUACCUGGU
UAGAGCUUAAUCGAUAGAAAUUCAAAAAUAUGGAGGAAACU
UUGACGUGGUCGCAGAACAGUUCGGAAACUACUCCAAAACA
UAAUUGCUGCCCUUGCCUCUUCAAUGAAUAUGCUCAUUGUC
AUGUUACCUGGAGGUGGUGCUUCUAUAUCAAUCUUCCUAUC
GUGGUCUUGCCAUUAUUAUGUUUUUACUCACAUAUAAGGCC
GCAUAAUCUUCAAGUUUGACUUCUUUGGUUUUGCCCUCUGC
UCUUUGGUUUUGCCCUCUGCUCUGCAGGGCUGGUCCUUUUC
GUAAUAAAUAUAGUUGGAACUCUGGCCAAGUCAUCGCAUAU
CUGGCCAAGUCAUCGCAUAUUUGGUUUUGGGUGUCUUACUU
UGGUUUUGGGUGUCUUACUUUUUAUUUUUUCAUUGGUGUAC
AUUUCUUCUUAUUCGAUAAAUUCAACCCGGAACCUGAUAAU
CAUGGAAAGCCGGUCUUCACUUGAUACCAAUCGUUAUUACC
UCGGUUUAGUUAAACCACUCUUAAUAUUUGGAGGCGUUCUU
UGACACUUAUGACAAAUACGUCCACGAAGUCAACUCAAAUU
GUGUUUUGCUAUUACCGGGGUUUUCCCUUGGAUUUGCUCUA
GUCCAGAAGCUGCUAUGGACUUUAUUGAAGUAACAGCUUUC
CCUCCUUUCACAACAAAGUAUCACGAGCUCAUCUAGAGCCU
CACGAGCUCAUCUAGAGCCUUACGAAGGAAAAACGGUUGAU
AAAACUACGACGGUUCUCAUUCGACUAUUGGAAACAUUUUA
GCGACUCCAUUAAGAACGUAUUUUGGAUGGAUCUAGGGUUU
UUUGGAUGGAUCUAGGGUUUUAUGCCUUAGGAUUUUUGUUU
AUGCCUUAGGAUUUUUGUUUUGUAGUUUUUCAUCCAAUAAG
ACGAGACACCAGAAGAUAAUUUAGAAGACAAGUAGCGCAGU
UAGAAGACAAGUAGCGCAGUUAUUUUCUUAUUUUCAUUUUA
AUUUUCUUAUUUUCAUUUUAUUUUUUUCGCCUUUUAUACAG
AUAGGUGUAUCGCAAUGGAAUGUAAUUUCUUAAGUAUUCUA
GUAAUUUCUUAAGUAUUCUAUAUGUACUUAAAACCUAUUAA
AUGUACUUAAAACCUAUUAAUAUAUGGAUCAACACAGUAUC
AUAUGGAUCAACACAGUAUCUUAUGAAUGGGUUUUUGAUUU
UAUGAAUGGGUUUUUGAUUUUUUUAUGUUUUUUUAAAACAU
UUUAUGUUUUUUUAAAACAUUAAAGUUUUCGGCACGGACUU
UUUGGAAUUCAAAUUAUUAAUGAAAGAACAAUUAACUAAUU
AUGUACUUAGUAUUUGGCCAUUAUUAUCGAUUUCGGGGGCC
ACACCUUUCACAAUAAGAUUUUUAUAUCUAGCGCACAUAGA
AGAAAAAUCGUCAUUCAAACUUGUAUUAGACGAGGGACGGA
UUAAUUGUGGGAUAGGAUAGUAGCAACUCUUGGAGGAGAGC
GAGUCAAAGGGGGAUGGCUUUUGCCAUUUGUGAGAGUUGUG
AGCUGUAUUCUGAAGACCUCUUGUAGAACAUCAUCCAUACU

## Sheet: dataset 4
AUUACGAGCUGUAGUAGUGCUGUGACCCUCUGUAUAUUUAC
AGCCUAUACCAGUCACUGAGUAGACGUUUUCUUGCUCUUUU
AGACGUUUUCUUGCUCUUUUUAUGUCCUGACUUCUUUUGAC
AGUGUGUGACUUAUGAAUUGUUGUAGAAGGACGUCUGUGAU
GUUACAAAUAGGUCGUCUUGUUCAAGAAGGUAGGCGAGGAC
GUUGAUUGUUUAUGUAUUUUUGCGAAAUAUAUAUAUAUAUA
GCGAAAUAUAUAUAUAUAUAUAUUCUACACAGAUAUAUACA
AUUCUACACAGAUAUAUACAUAUUUGUUUUUCGGGCUCAUU
UUCUGGAGCGAUUGUUAUUGUUUUUUCUUUUCUUCUUCUAU
UUUUUCUUUUCUUCUUCUAUUCGAAACCCAGUUUUUGAUUU
AAUGCGAGAUAAACUGGUAUUCUUCAUUAGAUUCUCUAGGC
CUUGGUAUCUAGAUAUGGGUUCUCGAUGUUCUUUGCAAACC
ACUUUCUAGUAUUCGGACAUUUUCUUUUGUAAACCGGUGUC
UCUGUAAGGUUUAGUACUUUUGUUUAUCAUAUCUUGAGUUA
CGCCGAUUUAUUUUUCUGUGUAAGUUGAUAAUUACUUCUAU
UUUGAGUAAUACAGUAAUGGUAGUAGUGAGUUGAGAUGUUG
AGUAGUGAGUUGAGAUGUUGUUUGCAACAACUUCUUCUCCU
AUCACUAAUCUUACGGUUUUUGUUGGCCCUAGAUAAGAAUC
UUCUUCUUCUGUUGUUACACUCUCUGGUAACUUAGGUAAAU
CUCUGGUAACUUAGGUAAAUUACAGCAAAUAGAAAAGAGCU
ACAGCAAAUAGAAAAGAGCUUUUUAUUUAUGUCUAGUAUGC
UUUAUUUAUGUCUAGUAUGCUGGAUUUAAACUCAUCUGUGA
GGAUUUAAACUCAUCUGUGAUUUGUGGAUUUAAAAGGUCUU
UUGUGGAUUUAAAAGGUCUUUAAUGGGUAUUUUAUUCAUUU
AAUGGGUAUUUUAUUCAUUUUUUCUUGCUUAUCUUCCUUUU
UUCUUGCUUAUCUUCCUUUUUUUCUUGCCCACUUCUAAGCU
AUUUCAAUCUCUCCUUUAUAUAUAUUUUUAAGUUCCAACAU
AUAUUUUUAAGUUCCAACAUUUUAUGUUUCAAAACAUUAAU
UGCAAUUUAUUGCUUCCCAAUGUAGAAAAGUACAUCAUAUG
CUUCUUUUAACCUUCACUUUUUAUGAAAUGUAUCAACCAUA
UAUGAAAUGUAUCAACCAUAUAUAAUAACUUAAUAGACGAC
CUGAGCAUGUGAGGCCAAGCUGCUUCAAUAUUAUUCGACCA
CUGUUCCUUCCUCUCGAUUUUUAAAUAAAAUCCAAAUUCAC
AUAAGACAUCUAUAAAAUCUUCAAAGAAAUAUUUAAACUCA
CAAAGAAAUAUUUAAACUCAUUUAUGGCUUUUAGAGCAUAU
UUAUGGCUUUUAGAGCAUAUUACUCACAGUUUGGCUCCGGU
UAAAACAAAAUGUCUUGUCUUCUCUGCUCGCUGAAGAAUGG
CUGGUUUUGGUUUUGUAGAGUGGUUGACGAAUAAUUAUGCU
AAGUACGUGGUGACGGAUAUUGGGAAGAUGUGUUUGUACAU
GGGAAGAUGUGUUUGUACAUUUGGCCUUAUAGAGUGUGGUC
UGGCGGAGGUUGUUUAUCUUUCGAGUACUGAAUGUUGUCAG
CGAGUACUGAAUGUUGUCAGUAUAGCUAUCCUAUUUGAAAC
AUAGCUAUCCUAUUUGAAACUCCCCAUCGUCUUGCUCUUGU
CCCCAUCGUCUUGCUCUUGUUCCCAAUGUUUGUUUAUACAC
CCCAAUGUUUGUUUAUACACUCAUAUGGCUAUACCCUUAUC
CAUAUGGCUAUACCCUUAUCUACUUGCCUCUUUUGUUUAUG
ACUUGCCUCUUUUGUUUAUGUCUAUGUAUUUGUAUAAAAUA
CUAUGUAUUUGUAUAAAAUAUGAUAUUACUCAGACUCAAGC
CUGCUCUUUUCUGUGUUCCAUUUAGUUUUUAGUACGAUUGC

## Sheet: dataset 5
CAUUAAUGUUUACUUUCGUAUUUAAGGAUGUGUAUACUAAG
CUUGGGAAAAUGCGUGUUCCUUGUGCCAUCCGAAAGCUACU
UGUGCCAUCCGAAAGCUACUUCAUAAAAAAGAUACUGUUCA
CAUAAAAAAGAUACUGUUCAUUUUCAAGCCCGCAUAGUUGG
CAAAAAAAAAUACUAUACCUUUCAUUAACGUUUAUUGAAUU
UCAUUAACGUUUAUUGAAUUUCUUGAAAAAAAAACCCUAAA
CUUGAAAAAAAAACCCUAAAUUAUUAUAAAAUUAUAGCAGG
UAGUUCUUAGUGGAAGAUAUUAAGCAAACUAUUUUCUGAAU
AAGCAAACUAUUUUCUGAAUUGCUAUGCGAAAUUUCUCUAA
GCUAUGCGAAAUUUCUCUAAUGCCAGCUGAGUAACUAACUC
GCCAGCUGAGUAACUAACUCUCAUGGUACAUAAAAAUACGC
CGAUGCUUAUUGUGCUUUGUUGGGUGUUUGACUUCUAUGUU
CGACGUUUGCAAUGAUAUCCUCUUUUUCACCCGAUUAUUUU
AAAUAUGAAUUUGUAAUGAUUUUUAUAUUUUCGCCGGAGGU
CUGGAAAUGGCAAACGAAAAUACUAUGACAUAAAAGCUGGG
AAUUCAUGAACACUGUACCUUAUAUUAUCUAAUAAAUGAAG
AUAUUAUCUAAUAAAUGAAGUAAGCUUUGCAUCUCCGUAAC
GGGAGCUUUCUUUCGAUCUCUUUCAUUCCAUAUGUUUAUUA
UUCAUUCCAUAUGUUUAUUAUGUACUGAUGAAAAGCAUUUU
UGUCAAAUUCUACGUAAUAGUUCCCCUUUUUCUUACAUUUU
UCCCCUUUUUCUUACAUUUUUAUACUAAAGAGUUACGGUAU
AUACUAAAGAGUUACGGUAUUUAUACAAACGAGGGGCUUUA
CAAAAUAUAAAUACCUUAGAUGUUACCAGCUGGGAAGAUUA
GUUACCAGCUGGGAAGAUUAUUACGGAACACAUUCUUAUAA
UCUAUAGGAAUACAUAGGAUUGUAUUUCUAUUGACAAAGUA
AACCUAUAUUUUAUGUUAUGUUAUGUUAUGUUUGCUAUGAC
UAUGUUAUGUUUGCUAUGACUAUAGUUGCUUUUCUUCACUU
AAGCAUAAUUAUAUUACUAAUAGAACGAUAUCUGGUGUGUU
AGAACGAUAUCUGGUGUGUUUUAUUACAGACUGCACUGAGU
UUAGAGGUAGAAAUUAUAAGUUAAAAAGCAGUAGUUUAUGC
UAAAAAGCAGUAGUUUAUGCUUUAUGCUCGAGUAUCAAGUG
AUUGGUACUUCUUUCAUGGAUAAUUUUGAGCAAAUUUCUGC
AAAUAUGUCAACGUUUUGGAUAUGUUGAUGCUUACUUCGAG
AUAGUGAUAUAUGAGUAAAAUGUAUGUAGUACAUGUAUGAA
AUUUUCAAGCACUUUUUAAAUUCACAAUAUUUUUUUCUGGA
AUAUGAAAUUGUCAGCGACUUCUAUUACAGGAGUGUCUUUU
CUAUUACAGGAGUGUCUUUUUUUCUCAUGCUAUCCAACGCU
UUCUCAUGCUAUCCAACGCUUCUUCCAAGUCCUUUAUAGUA
CUUCCAAGUCCUUUAUAGUAUUAGAGGAGCCGCCACAAGCA
CAUUUUCUAGGAUCUUAGUGUUGUAACCCAAAUGCAAUGCG
CCAUAUUGAAUUGAUGUGUAUAUUUAAGACAGGUUUCAAUA
GAGCGUAUUCGAAAGUUUGAUUAGAGAUCACGGCCGUUCCU
UCUUCUUGAAUUGAACUGGUUGGCCUAUUUUCAAAGAAGUA
GGCCUAUUUUCAAAGAAGUAUUGAAAACAUGACAUCCAUUC
CAACGCUGCAUACUAUGCCUUUAACCUUAUUCACGGAAAUA
UAACCUUAUUCACGGAAAUAUGUUGCGAUUUCAAAUCUUGU
GAUUAUCGAAGGGAUGAACAUAAAUGGGCUCAAUGACCUGA
AGUCUAUUUUAUUCAUGACAUUUGUUUUUAAAAAAGUAUCU
UUGCAGCAGCAAAACCGGCAUUACCGCCAGAACUAGCGAAA

## Sheet: dataset 6
CCUGAGGAGAUCUUUUACCGUCCUUUUGAAUUCGAAUGGCA
CACUUGGUUGAAGGCAUUCAUAUUUCAAGAAAAAUUGUGCA
AAGCCUUUCCGGGGAAGAAUUGACGUAAUAAUGGUGUUUUA
GACGUAAUAAUGGUGUUUUAUUGUAGACUAUCGACAUCUCG
UGGUUAAUUUUCCUGUCUCUUGUCUAUCCAGCACUUAAAAA
GAGAAAACUGUAUAAACAUUUUCCUUUUAUUUGGCGAUAUU
UCCUUUUAUUUGGCGAUAUUUAUAUACCUGUGUUCCUCCUC
CGCGCAGAGGACUCAUUAGUUUCCGUUCGCGGUGAUUAGUA
CUAUCUUGCAAUUAGAUCUGUGGAUACAACGUCAGCAGAGA
GGAUACAACGUCAGCAGAGAUCAUCAAUAUGCCAGACAACA
AUCAAGAGUCAUUGGAUAAGUUAUCCCAACAGUACAACCAG
UAUCCCAACAGUACAACCAGUAUAUGUCUCAACUGAACUCU
AUAUGUCUCAACUGAACUCUUUGUAUGUUAGAUCGGAAUCU
CCAGAAGUAGUUUAGGGUCAUUUCAACCUCGACCAUUGAAA
UAAUUGAGAGGCAACGUCUGUGUAUGGUAACUCCAUCGAAA
CACCAAAAAAAUCGGUAGGCUUUAACCCCAUCAAUGAAGUC
AUUGUCCUUCGAAAACUAACUCUUUACCGUGCUCACCUAAA
AAAAUAGACAAAGACUUUCGUUGACCUUCUUUGAUGAAAUG
UGGGAAGUUUCUCCGCCUCAUUCUUCAGGCCAUCUAAUCCG
GUAUUUCAAGUUCUAAGGCGUUGUUAUCAUCAUUCAUUGCA
UCUUCUUUUGCUCCAAAUGUUUAUUCUUUUUUUUUUUAUUC
UCGGGUGCCAUCUUUUUUAAUGCGACUACUUCAAGACAGCU
GCGACUACUUCAAGACAGCUUCUGGAGUUCAAUCAACUUCU
CUGGAGUUCAAUCAACUUCUUCGGAAAAGAUAAAAAACCAC
CGGAAAAGAUAAAAAACCACUAAUUAUCAAAGCUAUCUUGU
AUUUUGUUUUCGUUUUCAUUUUCAUUUUUUUAUUAUGAUGG
UCAUUUUUUUAUUAUGAUGGUCAUGGUGGUAGCGGUGGCUC
CCAUAUAUGUGAUAGAAGCUUUUGAACUCCCCACUGUCUUG
UUGAACUCCCCACUGUCUUGUAAGACUUUAGAAUCUUGACU
UCUUGUUACCUUCUUUAAACUUAUCAUUUAUGUCUGUUCUG
CUAGUGAUGUAUCUCCAUUUUCCACCUCAUCUUCAUCCUCU
UGGUCGAAUCAGUUUGAGAAUUUGUGAAUGACUUUAUCGAA
AAUCUUCAAUUGCUUCAUCAUUGCCAUGUUGUAUCCUUGAU
GCUCCUUAUCCGUUUCAAAAUCCUCAUAAUUAUUACUUUUU
UGUCUAGGUUAUAUUCCUCUUCAGCCCCGAAGGGGUUUUUA
CAGCCCCGAAGGGGUUUUUAUAUUCGAUAAUAUCUUCCACC
ACUUUGGGUUUUUAACAAGCUUUGCAUCAUCGCCAAUUUCU
AUCUCCUUUUUCUCAUCAAUUCUCUCCUUUUGAGACGAUAU
CUCUCCUUUUGAGACGAUAUUGUUGUAGUACGUCGUCUUCA
GUUGUAGUACGUCGUCUUCAUCAUCAUCACUUAGUUCUAGC
CAUCAUCACUUAGUUCUAGCUCUAAGCUAUUUUUUGCUCUU
CUAAGCUAUUUUUUGCUCUUUUAUUACGAAAUCCUCCAUUU
UAUUACGAAAUCCUCCAUUUUUAAUGUCAUAAAGAAUUUUG
UAAUGUCAUAAAGAAUUUUGUUUAUCAUUUUGAUAUCCAUU
UUAUCAUUUUGAUAUCCAUUUCCUUAUUUUCUGCGGCAAGC
UUUCUCUGAUUUCAUGAGGAUUGAAAUUGUUCUUGGAAUAA
UGAAAUUGUUCUUGGAAUAAUCAUCGAUCAUUUUUUCUAGG
CAUCGAUCAUUUUUUCUAGGUCAGAAUCAUAGUCGUCAGAU
AGAAGUUUGUGACACCUCUUUUCUUCAACUCUUUUAUCUUA

## Sheet: dataset 7
CCUCGUGCUCCUUUUCUUUCUGUUUUAGUUGCAAUUUCUCU
GUUUUAGUUGCAAUUUCUCUUUGUCAAUCAGCUGACGGCGA
UUGCUUCAUCAGCUUCUUCAUUGACGUAUACAUCAUCUUUG
UGUUUUGUGUAUCUAGAACAUUGGUUUCUUGAAAUUUGUCG
CGAUCCUUUUCGGUAGACUUUCAUCAGCUUUCUCUUUGGGU
CAUCAGCUUUCUCUUUGGGUUUGGCUUCGACUUCGGUAUCA
AGUCUGAUUCGUUAAUGAUAUGUUUCACGUGGUGGGAUUUU
GUUUCACGUGGUGGGAUUUUUUUUGCUUUAGAAUAAUUUCA
UUUGCUUUAGAAUAAUUUCAUCAUCUUCCUUUUCACUAUCG
AUUCUCUACGAUUGUCAUUUUCACUACCAGAUGAUUCAUAA
CACUACCAGAUGAUUCAUAAUCGGCAAUUUCAUUACCACUC
ACCCUGAGUCAGAACCGGAAUCAUGGGCGUUCAAUUGAAAG
CAUGGGCGUUCAAUUGAAAGUCAUUUUCUUCAAGUUUUUCC
UUCUUUUAUUUCUAAGAAUUUCUUGUUCUAGCAAGUUCUCU
UAUCCUCCAGCUUCAGACCUUUCGUUUCAAUCACUUCUUUC
UCGUUUCAAUCACUUCUUUCUGAUGAUCCAGAAUUUGUUUC
UGCUAGCUUUCCUUAAGGUAUUUAAUAGUACAUUAUGAUCA
CUUUUGGGUCUUUACUUUUAUUCGGCCUUUGAGACAACUUU
UCGGCCUUUGAGACAACUUUUGAUUUUGUUUAGAGAGUCUU
AUAAUUUAAUGCUAUCCAUAUCAUCAUCUCCAUAUUCGUCA
UCUCAUCAGUUAGAUUUAAUUCAACACUUUUGUUCUCAUGC
GCUUUAUAUCAUCGUCCUCAUUUGAGGACGAAUCGUCAAAA
UUGAGGACGAAUCGUCAAAAUCAGCAAGAAAAGACUCUUUA
UUGGCUUUUGCGGUUUUUUGUAUUCGACAUUUCUAGCUUUU
AUUCGACAUUUCUAGCUUUUUCCCUUUUAGAAUCUUCUGAA
CGACUGUAUCUAUUUGGGUUUUCUGUUCCUGAUGCGUAGCC
UCUGUUCCUGAUGCGUAGCCUGUGGAAUACCAAUUGCUUGU
UCUGUGGUGGUACAUCCAUUUGGGUGUCAGGACCACGAUUU
GGGUGUCAGGACCACGAUUUUGAAUGGACUGAAAUAAAGGA
CACCGCUGCUAUCUAUACGCUGUGUAGCCCCUGGCCGUCCU
GACCAUCUUCUUUGAUUAAUUGGGUGGGUUUCCCGUCAUUA
UGACAGGUAUUCUUUGCGUCUGCGUGAAUGAAGAAGAGACA
GCGUGAAUGAAGAAGAGACAUUUUUCUCACUGUAACUAUUA
UUUUCUCACUGUAACUAUUAUCUUUAACUUCGGAUUUCUCC
GUAACGAAUUCUCACUCCUAUCUUUUCCAUUAUUGUGAUUC
CUUUUCCAUUAUUGUGAUUCUGUUCGGGUGCUUUCUUGCCU
GUUCGGGUGCUUUCUUGCCUUCUAAUCUGUUCUUAACACGA
CUAAUCUGUUCUUAACACGAUUUAAUGUGGCAUUGGCAAAU
AAAACCCGUUCCCAGUCAACUCUGGCGGAUUGUCUAUGUCA
CUGGCGGAUUGUCUAUGUCAUUGGGCCCAUUUCCAUUAGUA
UGGGCCCAUUUCCAUUAGUAUUAUCGUUCUCAUCUAGUAUG
UUGUUUGUCUGUUCUUGGUUUUUUUCCAACAUAAUGUGUUU
GUUUUACGCAUUCUAUCUCUUCAUGACGCGUCGAAGAAGGA
CAUGACGCGUCGAAGAAGGAUAAGGAAAAUUUCAAGUAUUG
UAGUAAGAAUUUCUUUCACUUUACAAACAUAUCUAAGUAAA
GAAAUGUGUGUGUGUUUCUAUAUAUAUAUAGACAUAUAUGA
UAAUUUUGGUUUGGCUUGUAUGCUUCUUCUUCCGGAGCUAU
UUUAAUUUCUUCAUUUGCUUUUCUCUCUUGCUUAAGAAAUA
CUUUUUGCCAAUUCUCUUUUUAUCAUUAAUUCCUUGAUAUG

[truncated: 3 more sheets: dataset 8, dataset 9, dataset 10]
