# Supplementary material for: m5U-GEPred: prediction of RNA 5-methyluridine sites based on sequence-derived and graph embedding features
Source: Front Microbiol. 2023 Oct 23;14:1277099. doi: 10.3389/fmicb.2023.1277099 (PMC10627201; doi:10.3389/fmicb.2023.1277099)
Supplement: Supplementary file 1 [file Data_Sheet_1.ZIP › Supplementary Files/m5UGE Script/m5UGE-R/all.R]

library(e1071)
library(ROCR)
library(SummarizedExperiment)
library(pROC)
library(dplyr)
library(m5ULogisticModel)
library(TxDb.Hsapiens.UCSC.hg19.knownGene)
library(BSgenome.Hsapiens.UCSC.hg19)
library(MLmetrics)
library(caret)
##
# library(BiocManager)
# BiocManager::install('caret')
method <- c("xgbDART") #Machine learning algorithm
setwd("/data/bowen/m5UPred/method/")

####################################################################
# genomic and sequence features for negative data
# NsampleALL <- readRDS("/Desktop/R/RN_all.rds")

ALL_ficc <- read.csv('/home/share/zhongxing/R/ficc_feature.csv')
train_positive_ficc <-  ALL_ficc[1:1111 , ]
NsampleALL_ficc <- ALL_ficc[1112:9051 ,]

ALL_miclip <- read.csv('/home/share/zhongxing/R/miclip_feature.csv')
train_positive_miclip <-  ALL_miclip[1:1781 , ]
NsampleALL_miclip <- ALL_miclip[1782:19580 ,]


ALL_HEK293 <- read.csv('/home/share/zhongxing/R/HEK293_feature.csv')
train_positive_HEK293  <-  ALL_HEK293[1:2468 , ]
NsampleALL_HEK293  <- ALL_HEK293[2469:7580 ,]


ALL_HAP1 <- read.csv('/home/share/zhongxing/R/HAP1_feature.csv')
train_positive_HAP1 <-  ALL_HAP1[1:1231 , ]
NsampleALL_HAP1 <- ALL_HAP1[1232:13519 ,]


train_positive <-  ALL[1:1111 , ]
train_p <- train_positive
#NsampleALL <- ALL[1472:7580 ,]
#
#train_positive <- train_positive[sample(1:nrow(train_positive),49),]
#test_positive <- train_positive[sample(1:nrow(train_p),240),]
#

####################################################################
# genomic and sequence features for negative data
NsampleALL <- ALL[1112:9051 ,]
a <- NA
for (i in 1:length(names(NsampleALL))) {
  b <- which(is.na(NsampleALL[,i]))
  a <- c(a,b)
}

a <- unique(a)
a <- a[-1]
NsampleALL <- NsampleALL[-a,]

# result table
final_result <- as.data.frame(matrix(data = NA,10,10))
rownames(final_result) <- c("AUROC_5fcv","Sn_5fcv","Sp_5fcv","ACC_5fcv","MCC_5fcv","AUROC","Sn","Sp","ACC","MCC")

####################################################################
 
train_positive <-  train_p[sample(295:nrow(train_p),1176),]
test_positive <- train_positive[sample(1:nrow(train_positive),295),]


for (i in 1:4) {
  print(paste0('round_',i,'_starts'))
  
  set.seed(i)
  train_negative_indx <- sample(1:nrow(NsampleALL),nrow(train_positive))
  train_negative <- NsampleALL[train_negative_indx,]
  trainingData <- rbind(train_positive,train_negative)
  
  label_train <- c(rep("positive",(nrow(train_positive))),rep("unmodified",(nrow(train_negative))))
  label_train <- factor(label_train,labels=c("positive","unmodified"))
  # label_train <- scale(label_train, center = TRUE, scale = TRUE)
  trainingData$label <- label_train
  
  # independent testing data
  test_indx <- setdiff(1:nrow(NsampleALL),train_negative_indx)
  set.seed(i)
  test_indx <- sample(test_indx,nrow(test_positive))
  test_negative <- NsampleALL[test_indx,]
  
  testingData <- rbind(test_positive,test_negative)
  #testingData <- scale(testingData, center = TRUE, scale = FALSE)
  
  label_test <- c(rep(1,(nrow(test_positive))),rep(0,(nrow(test_negative))))
  testingData <- as.data.frame(testingData)
  
  # train the model / 5-fold cross validation
  fitControl <- trainControl(method = "cv",
                             number = 10,
                             savePred=TRUE,
                             summaryFunction = twoClassSummary,
                             classProbs = TRUE)
  
  conservation <- train(label ~ ., data = trainingData, 
                        method = method, 
                        preProc = c("center", "scale"),
                        trControl = fitControl)
  
  conf_matrix <- confusionMatrix(conservation$pred$pred, conservation$pred$obs)
  
  Matt_Coef <- function (conf_matrix){
    TP <- conf_matrix$table[1,1]
    TN <- conf_matrix$table[2,2]
    FP <- conf_matrix$table[1,2]
    FN <- conf_matrix$table[2,1]
    
    mcc_num <- (TP*TN - FP*FN)
    mcc_den <- 
      as.double((TP+FP))*as.double((TP+FN))*as.double((TN+FP))*as.double((TN+FN))
    
    mcc_final <- mcc_num/sqrt(mcc_den)
    return(mcc_final)
  }
  mcc <- Matt_Coef(conf_matrix)
  
  final_result[1,i] <- mean(conservation$results$ROC)
  final_result[2,i] <- mean(conservation$results$Sens)
  final_result[3,i] <- mean(conservation$results$Spec)
  final_result[4,i] <- conf_matrix$overall[1]
  final_result[5,i] <- mcc
  
  # independent testing
  pred <- predict(conservation, newdata = testingData, type = "prob")
  #AUROC
  print(length(label_test) == nrow(pred))
  BIOmotifvsnon_testppred <- prediction(pred$positive,label_test)
  BIOmotifvsnon_testpppred_auc <- performance(BIOmotifvsnon_testppred,"auc")
  final_result[6,i] <- attr(BIOmotifvsnon_testpppred_auc,"y.values")[[1]][1]
  
  # outcome matrix
  result <- as.data.frame(matrix(data=NA,2,2))
  result[1,1] <- length(which(pred[1:(length(label_test)/2),1] > 0.5))
  result[1,2] <- length(which(pred[1:(length(label_test)/2),1] < 0.5))
  result[2,1] <- length(which(pred[((length(label_test)/2) + 1):length(label_test),1] > 0.5))
  result[2,2] <- length(which(pred[((length(label_test)/2) + 1):length(label_test),1] < 0.5))
  
  #
  final_result[7,i] <- result[1,1]/( result[1,1] + result[1,2] )
  final_result[8,i] <- result[2,2]/( result[2,1] + result[2,2] )
  final_result[9,i] <- ( result[1,1] + result[2,2] )/ nrow(testingData)
  final_result[10,i] <- (result[1,1]*result[2,2]-result[1,2]*result[2,1])/
    (sqrt(as.numeric(result[1,1]+result[2,1])*(result[1,1]+result[1,2])*(result[2,2]+result[2,1])*(result[2,2]+result[1,2])))
  
  print(final_result)
  print(paste0("Round_",i,"_finished"))
  
}
