# Supplementary material for: m5U-GEPred: prediction of RNA 5-methyluridine sites based on sequence-derived and graph embedding features
Source: Front Microbiol. 2023 Oct 23;14:1277099. doi: 10.3389/fmicb.2023.1277099 (PMC10627201; doi:10.3389/fmicb.2023.1277099)
Supplement: Supplementary file 1 [file Data_Sheet_1.ZIP › Supplementary Files/m5UGE Script/m5UGE-R/Nanopore.R]

library(e1071)
library(ROCR)
library(SummarizedExperiment)
library(pROC)
library(dplyr)
library(m5ULogisticModel)
library(TxDb.Hsapiens.UCSC.hg19.knownGene)
library(BSgenome.Hsapiens.UCSC.hg19)
library(MLmetrics)
library(caret)
##
# library(BiocManager)
# BiocManager::install('caret')
method <- c("xgbDART") #Machine learning algorithm
setwd("/data/bowen/m5UPred/method/")

####################################################################
# genomic and sequence features for negative data
# NsampleALL <- readRDS("/Desktop/R/RN_all.rds")

ALL_sandai <- read.csv('/home/share/zhongxing/R/sandai_feature.csv')


testingData <- as.data.frame(ALL_sandai)

label_test <- c(rep(1,(nrow(testingData))))
final_result <- as.data.frame(matrix(data = NA,10,10))
rownames(final_result) <- c("AUROC_5fcv","Sn_5fcv","Sp_5fcv","ACC_5fcv","MCC_5fcv","AUROC","Sn","Sp","ACC","MCC")


# independent testing
pred <- predict(conservation, newdata = testingData, type = "prob")
pred

#AUROC
print(length(label_test) == nrow(pred))
BIOmotifvsnon_testppred <- prediction(pred$positive,label_test)
BIOmotifvsnon_testpppred_auc <- performance(BIOmotifvsnon_testppred,"auc")
final_result[6,i] <- attr(BIOmotifvsnon_testpppred_auc,"y.values")[[1]][1]

# outcome matrix
result <- as.data.frame(matrix(data=NA,2,2))
result[1,1] <- length(which(pred[1:(length(label_test)/2),1] > 0.5))
result[1,2] <- length(which(pred[1:(length(label_test)/2),1] < 0.5))
result[2,1] <- length(which(pred[((length(label_test)/2) + 1):length(label_test),1] > 0.5))
result[2,2] <- length(which(pred[((length(label_test)/2) + 1):length(label_test),1] < 0.5))

final_result[7,i] <- result[1,1]/( result[1,1] + result[1,2] )
final_result[8,i] <- result[2,2]/( result[2,1] + result[2,2] )
final_result[9,i] <- ( result[1,1] + result[2,2] )/ nrow(testingData)
final_result[10,i] <- (result[1,1]*result[2,2]-result[1,2]*result[2,1])/(sqrt(as.numeric(result[1,1]+result[2,1])*(result[1,1]+result[1,2])*(result[2,2]+result[2,1])*(result[2,2]+result[1,2])))

print(final_result)


  
