# Supplementary material for: m5U-GEPred: prediction of RNA 5-methyluridine sites based on sequence-derived and graph embedding features
Source: Front Microbiol. 2023 Oct 23;14:1277099. doi: 10.3389/fmicb.2023.1277099 (PMC10627201; doi:10.3389/fmicb.2023.1277099)
Supplement: Supplementary file 1 [file Data_Sheet_1.ZIP › Supplementary Files/m5UGE Script/m5UGE-python/HAP1_Cross.py]

import argparse
from train_and_test import train_and_test
from parameters import dataset_parameters_dict


def main():
    
    parser = argparse.ArgumentParser()

    parser.add_argument("-pos_fa", "--positive_fasta", action="store", dest='pos_fa', required=False,
                        default='/home/wxy/Desktop/feilong/FYP/m5UGE-master/m5UGE-master/datasets/HAP1/HAP1_Train_P.fasta', help="positive fasta file")

    parser.add_argument("-neg_fa", "--negative_fasta", action="store", dest='neg_fa', required=False,
                        default='/home/wxy/Desktop/feilong/FYP/m5UGE-master/m5UGE-master/datasets/HAP1/HAP1_Train_N.fasta',help="negative fasta file")

    parser.add_argument("-test_fa", "--test_fasta", action="store", dest='test_fa', required=False,
                        default='/home/wxy/Desktop/feilong/FYP/m5UGE-master/m5UGE-master/datasets/HAP1/HAP1_Test.fasta',help="test fasta  file")

    parser.add_argument("-dataset", "--dataset_name", action="store", dest='dataset', required=False,
                        default='HAP1',help="the name of dataset, such as ficc")

    parser.add_argument("-out_path", "--out_path", action="store", dest='out_path', required=False,
                        default='/home/wxy/Desktop/feilong/FYP/m5UGE-master/m5UGE-master/results/HAP1_Test.csv',help="The path to save the prediction results")

    parser.add_argument("-save_path", "--save_path", action="store", dest='save_path', required=False, default=None,
                        help="The path to save the features of training dataset and test dataset.")
    
    args = parser.parse_args()
    pos_train_fa = args.pos_fa
    neg_train_fa = args.neg_fa
    test_fa = args.test_fa
    dataset = args.dataset

    if dataset not in dataset_parameters_dict.keys():
        print("Error!")

    out = args.out_path
    save_path = args.save_path
    print(pos_train_fa, neg_train_fa, test_fa, dataset, out, save_path)
    train_and_test(pos_train_fa, neg_train_fa, test_fa, dataset, out, save_path=save_path)

    import os # test the dataset
    print('python evaluate.py --test ' + 'HAP1_Test')
    os.system('python evaluate.py --test ' + 'HAP1_Test')

if __name__ == "__main__":
    main()
