# Supplementary material for: m5U-GEPred: prediction of RNA 5-methyluridine sites based on sequence-derived and graph embedding features
Source: Front Microbiol. 2023 Oct 23;14:1277099. doi: 10.3389/fmicb.2023.1277099 (PMC10627201; doi:10.3389/fmicb.2023.1277099)
Supplement: Supplementary file 1 [file Data_Sheet_1.ZIP › Supplementary Files/m5UGE Script/m5UGE-python/norm.py]

import numpy as np
import pandas as pd
coman = pd.read_csv('results/HAP1_feature1.csv')
coman.replace([np.inf, -np.inf], np.nan,inplace=True)
coman = coman.fillna(0)
def regularit(df):
    newDataFrame = pd.DataFrame(index=df.index)
    columns = df.columns.tolist()
    for c in columns:
        if (c == 'ID'):
            newDataFrame[c] = df[c].tolist()
        else:
            d = df[c]
            MAX = d.max()
            MIN = d.min()
            newDataFrame[c] = ((d - MIN) / (MAX - MIN)).tolist()
    return newDataFrame

data = regularit(coman)
df = pd.DataFrame(data)  
df.to_csv('results/data_new.csv')  
