# Supplementary material for: m5U-GEPred: prediction of RNA 5-methyluridine sites based on sequence-derived and graph embedding features
Source: Front Microbiol. 2023 Oct 23;14:1277099. doi: 10.3389/fmicb.2023.1277099 (PMC10627201; doi:10.3389/fmicb.2023.1277099)
Supplement: Supplementary file 1 [file Data_Sheet_1.ZIP › Supplementary Files/m5UGE Script/m5UGE-python/README.md]

# m5U-GEPred
## Description
Prediction of 5-Methyluridine (m5U) modification sites based on sequence features and graph embedding information

## Requirements
The code is based on python 3.7 It depends on several python packages, such as numpy, scikit-learn, networkx, pandas, catboost, karateclub.
* conda install numpy, pandas, scikit-learn, biopython, networkx
* pip install catboost, karateclub

## Usage

Command line usage:
```
$python main.py [-pos_fa pos_fa] [-neg_fa neg_fa] [-test_fa test_fa]
         [-dataset dataset] [-out out]
```
for example:
```
$python main.py -pos_fa ./datasets/ficc/ficc_Train_P.fasta -neg_fa ./datasets/ficc/ficc_Train_N.fasta -test_fa ./datasets/ficc/ficc_Test.fasta -dataset ficc -out ./results/ficc_results.csv
```
