# Supplementary material for: m5U-GEPred: prediction of RNA 5-methyluridine sites based on sequence-derived and graph embedding features
Source: Front Microbiol. 2023 Oct 23;14:1277099. doi: 10.3389/fmicb.2023.1277099 (PMC10627201; doi:10.3389/fmicb.2023.1277099)
Supplement: Supplementary file 1 [file Data_Sheet_1.ZIP › Supplementary Files/m5UGE Script/m5UGE-python/parameters.py]

# In this file, users can modify the parameters used in training model.
# Users can also add a new dataset, by adding a new item to the dataset_parameters_dict. The form of items are {"dataset"_ name":parameters}

dataset_parameters_dict = {
                           "HAP1": {"features": ["EIIP", "NCP-ND", "PseKNC", "NPPS-xi1", "NPPS-xi2", "NPS"],
                                   "neighbor_num": 2,
                                   "embeddings": {'GraRep': {'dimensions': 1, 'iteration': 2},
                                                  'Node2Vec': {'dimensions': 2},
                                                  'SocioDim': {'dimensions': 2}},
                                   "catboost": {}},
                           "HEK293": {"features": ["EIIP", "NCP-ND", "PseKNC", "NPPS-xi1", "NPPS-xi2", "NPS"],
                                   "neighbor_num": 2,
                                   "embeddings": {'GraRep': {'dimensions': 1, 'iteration': 2},
                                                  'Node2Vec': {'dimensions': 2},
                                                  'SocioDim': {'dimensions': 2}},
                                   "catboost": {}},

                           "irna": {"features": ["EIIP", "NCP-ND", "PseKNC", "NPPS-xi1", "NPPS-xi2", "NPS"],
                                   "neighbor_num": 2,
                                   "embeddings": {'GraRep': {'dimensions': 1, 'iteration': 2},
                                                  'Node2Vec': {'dimensions': 2},
                                                  'SocioDim': {'dimensions': 2}},
                                   "catboost": {}},
                           }
