# Supplementary material for: m5U-GEPred: prediction of RNA 5-methyluridine sites based on sequence-derived and graph embedding features
Source: Front Microbiol. 2023 Oct 23;14:1277099. doi: 10.3389/fmicb.2023.1277099 (PMC10627201; doi:10.3389/fmicb.2023.1277099)
Supplement: Supplementary file 1 [file Data_Sheet_1.ZIP › Supplementary Files/m5UGE Script/m5UGE-python/evaluate.py]

import pandas as pd
import numpy as np
from sklearn.metrics import matthews_corrcoef, accuracy_score, multilabel_confusion_matrix, roc_auc_score
import argparse


def sensitivityCalc(Predictions, Labels):
    MCM = multilabel_confusion_matrix(Labels, Predictions,
                                      sample_weight=None,
                                      labels=None, samplewise=None)
    tn_sum = MCM[:, 0, 0] # True Negative
    fp_sum = MCM[:, 0, 1] # False Positive
    tp_sum = MCM[:, 1, 1] # True Positive
    fn_sum = MCM[:, 1, 0] # False Negative

    Condition_negative = tp_sum + fn_sum + 1e-6
    sensitivity = tp_sum / Condition_negative
    macro_sensitivity = np.average(sensitivity, weights=None)
    micro_sensitivity = np.sum(tp_sum) / np.sum(tp_sum+fn_sum)
    return macro_sensitivity, micro_sensitivity # TP / TP+FN

def specificityCalc(Predictions, Labels):
    MCM = multilabel_confusion_matrix(Labels, Predictions,
                                      sample_weight=None,
                                      labels=None, samplewise=None)
    tn_sum = MCM[:, 0, 0]
    fp_sum = MCM[:, 0, 1]

    tp_sum = MCM[:, 1, 1]
    fn_sum = MCM[:, 1, 0]

    Condition_negative = tn_sum + fp_sum + 1e-6

    Specificity = tn_sum / Condition_negative
    macro_specificity = np.average(Specificity, weights=None)

    micro_specificity = np.sum(tn_sum) / np.sum(tn_sum+fp_sum)

    return macro_specificity, micro_specificity


def acc_(Predictions, Labels):
    
    MCM = multilabel_confusion_matrix(Labels, Predictions, sample_weight=None, labels=None, samplewise=None)

    tn_sum = MCM[:, 0, 0]
    fp_sum = MCM[:, 0, 1]
    tp_sum = MCM[:, 1, 1]
    fn_sum = MCM[:, 1, 0]

    micro_specificity = np.sum(tp_sum + tn_sum) / np.sum(tn_sum+fp_sum + tp_sum + fn_sum)

    return micro_specificity

def main():

    parser = argparse.ArgumentParser()
    parser.add_argument("--test", action="store", dest='test_fa', required=True, help="test file")

    args = parser.parse_args()
    name = args.test_fa
    df_test = pd.read_csv('results/' + name + '.csv')
    y_true = np.array([int(x.split('|')[1]) for x in np.array(df_test['id'])])
    y_pred = np.array(df_test['y_pred'])
    y_score = np.array(df_test['y_score'])

    sensitivity = sensitivityCalc(y_pred, y_true)
    specificity = specificityCalc(y_pred, y_true)
    acc = acc_(y_true, y_pred)
    mcc = matthews_corrcoef(y_true, y_pred)
    AUC = roc_auc_score(y_true, y_score)

    print('MCC:', mcc)
    print('AUC:', AUC)
    print('ACC:', acc)
    print('SPE:', specificity[0])
    print('SEN:', sensitivity[1]) # TP / TP+FN

    
if __name__ == "__main__":
    main()
