# Supplementary material for: m5U-GEPred: prediction of RNA 5-methyluridine sites based on sequence-derived and graph embedding features
Source: Front Microbiol. 2023 Oct 23;14:1277099. doi: 10.3389/fmicb.2023.1277099 (PMC10627201; doi:10.3389/fmicb.2023.1277099)
Supplement: Supplementary file 1 [file Data_Sheet_1.ZIP › Supplementary Files/m5UGE Script/m5UGE-python/irna_festa.py]

import numpy as np
import pandas as pd
from sklearn.model_selection import train_test_split
class2num = {'P':1, 'N':0}

def write_fasta(x, out, num):
    with open(out, 'a+') as f:
        for i in range(len(x)):
            seq = x[i][0]
            print(seq)
            f.write('>{}|{}\n'.format(str(i), num))
            f.write(str(seq) + '\n')


name = 'irna10'

in_file = 'datasets/irna10/dataset10.csv'
in_file_Positive_Sample = 'datasets/irna10/Positive_Sample.csv'

out_P_file = './datasets/{}/{}_Train_P.fasta'.format(name, name)
out_N_file = './datasets/{}/{}_Train_N.fasta'.format(name, name)
out_T_file = './datasets/{}/{}_Test.fasta'.format(name, name)

df = pd.read_csv(in_file, encoding='utf-8')
df_positive = pd.read_csv(in_file_Positive_Sample)
# df_train, df_test = train_test_split(df, test_size=0.2)
# df_train_po, df_test_po = train_test_split(df_positive, test_size=0.2)

write_fasta(np.array(df), out_P_file, 1)
write_fasta(np.array(df_positive), out_N_file, 0)
# write_fasta(np.array(df_test), out_T_file, 0)
# write_fasta(np.array(df_test_po), out_T_file,1)
