# Supplementary material for: m5U-GEPred: prediction of RNA 5-methyluridine sites based on sequence-derived and graph embedding features
Source: Front Microbiol. 2023 Oct 23;14:1277099. doi: 10.3389/fmicb.2023.1277099 (PMC10627201; doi:10.3389/fmicb.2023.1277099)
Supplement: Supplementary file 1 [file Data_Sheet_1.ZIP › Supplementary Files/m5UGE Script/m5UGE-python/csv2fasta.py]

import numpy as np
import pandas as pd
from sklearn.model_selection import train_test_split
class2num = {'P':1, 'N':0}

def write_fasta(x, out):
    with open(out, 'w') as f:
        for i in range(len(x)):
            seq = x[i]
            print(seq)
            f.write('>{}|{}\n'.format(i, 1))
            f.write(str(seq) + '\n')

name = 'sandai'
in_file = './datasets/{}/{}.csv'.format(name, name)
out_P_file = './datasets/{}/{}_Train_P.fasta'.format(name, name)

df = pd.read_csv(in_file)

write_fasta(np.array(df),out_P_file)
