# Supplementary material for: m5U-GEPred: prediction of RNA 5-methyluridine sites based on sequence-derived and graph embedding features
Source: Front Microbiol. 2023 Oct 23;14:1277099. doi: 10.3389/fmicb.2023.1277099 (PMC10627201; doi:10.3389/fmicb.2023.1277099)
Supplement: Supplementary file 1 [file Data_Sheet_1.ZIP › Supplementary Files/m5U Dataset/Human ONT-derived m5U /Nanopore.csv]

Sequence	Label
GGGAATGCCCTTCACCCGGTTAGATGGGGCTCTGCAGAGGC	P
TCTGGGTCGTATGCCGAGTATGGAGTGGACCTGTGGGAATC	P
GAAAAGACCAACACAAGGGGTAGGGGATGTAGCTCAGTGGT	P
GCACGTATGAGGCCCCGGGTTCAATCCCCGGCATCTCCAGA	P
CAGATGAATAATTTCCTGAATTGCCTGGTGACAGCTTTGGA	P
CGCCTTCGCATGCTCGTGAATATGCTTCTTTGTGAAACAGC	P
CTGAATGGAGGAGCCGGGGGTCCCCCAGGCCAACTGGAAAA	P
CTTACAGACCCCGACGCGACTGATCCCGCCTCCTTCCTGTG	P
CGAGCCGACAGCCCACGGTGTTATCCTCCCCATCCACCCCG	P
ATGCAAAACGCGCAGGGCCTTGTCCCTCTCTGCAGCGCTGC	P
ACGGGCGACCAGGACGGGATTGTATGGCTGCAGGAGGCTAC	P
CAGCACACGTCCCGCCCTTGTACTTGCCGAGCCGACAGCCC	P
ACACGTCCCGCCCTTGTACTTGCCGAGCCGACAGCCCACGG	P
ATTCTTCTGGATATCCACATTTTCATGAAGGTCTTCCCCAA	P
TGAGGACGATGCCAACATCCTTTCGAGCCCCAGTGAGTGTG	P
CCAGTGGAGTGACCTGCCTCTACTTCGTGGAGGAGGGACAG	P
CAAGCAGGTGGTGAAGGCCTTCCAGGAGTTCATCCGGTGAG	P
TATCGTAATAAGTGTGAGTTTCTGGTTGGCGTCGGGGTGGA	P
AGGGACAAGGCCCTGCGCGTTTTGCATGGTGCCCTCTGGAA	P
CTACATCAGGGATGACTTGTTTACCTCTGAGATCTTTAAAC	P
GGTTGGGGAGATGATCAACGTTTCCGTGTCCGGGCCCTCCC	P
TGAGGACGATGCCAACATCCTTTCGAGCCCCAGTGAGTGTG	P
CATCCGGAGAGCTAAGAACCTCAGGCGGCTGCTGTACGTCT	P
GGACCTGCTAGGGCTGACCTTCCGGATCTCTCCACACGCCT	P
AGCTGGCAGAGCTGAAGACCTCCCTAGCGCAGCACTTCACA	P
CAAGCAGGTGGTGAAGGCCTTCCAGGAGTTCATCCGGTGAG	P
TATCGTAATAAGTGTGAGTTTCTGGTTGGCGTCGGGGTGGA	P
GCCCCACAAAACCAAACTCTTTGGGCAACCACCCTGCGCCT	P
GCAGCCCCACAAAACCAAACTCTTTGGGCAACCACCCTGCG	P
GGTTGGGGAGATGATCAACGTTTCCGTGTCCGGGCCCTCCC	P
ATTCTTCTGGATATCCACATTTTCATGAAGGTCTTCCCCAA	P
TGAGGACGATGCCAACATCCTTTCGAGCCCCAGTGAGTGTG	P
GGACCTGCTAGGGCTGACCTTCCGGATCTCTCCACACGCCT	P
TGTGGCTGGGGACCGGTGCATCCACGAGGACCTGCTAGGGC	P
TGGGCTGTCGGCTCGGCAAGTACAAGGGCGGGACGTGTGCT	P
TATCGTAATAAGTGTGAGTTTCTGGTTGGCGTCGGGGTGGA	P
GGTTGGGGAGATGATCAACGTTTCCGTGTCCGGGCCCTCCC	P
ATTCTTCTGGATATCCACATTTTCATGAAGGTCTTCCCCAA	P
TGAGGACGATGCCAACATCCTTTCGAGCCCCAGTGAGTGTG	P
GGACCTGCTAGGGCTGACCTTCCGGATCTCTCCACACGCCT	P
CCAGTGGAGTGACCTGCCTCTACTTCGTGGAGGAGGGACAG	P
TATCGTAATAAGTGTGAGTTTCTGGTTGGCGTCGGGGTGGA	P
GCCCCACAAAACCAAACTCTTTGGGCAACCACCCTGCGCCT	P
GGTTGGGGAGATGATCAACGTTTCCGTGTCCGGGCCCTCCC	P
ATTCTTCTGGATATCCACATTTTCATGAAGGTCTTCCCCAA	P
GTACAGCTCAAGGAGAGCTCTTTCTGGATGATGGGCACACG	P
TGAGGACGATGCCAACATCCTTTCGAGCCCCAGTGAGTGTG	P
CATCCGGAGAGCTAAGAACCTCAGGCGGCTGCTGTACGTCT	P
CCAGTGGAGTGACCTGCCTCTACTTCGTGGAGGAGGGACAG	P
GGTTGGGGAGATGATCAACGTTTCCGTGTCCGGGCCCTCCC	P
ATTCTTCTGGATATCCACATTTTCATGAAGGTCTTCCCCAA	P
TGAGGACGATGCCAACATCCTTTCGAGCCCCAGTGAGTGTG	P
GGTTGGGGAGATGATCAACGTTTCCGTGTCCGGGCCCTCCC	P
GGTTGGGGAGATGATCAACGTTTCCGTGTCCGGGCCCTCCC	P
GGTTGGGGAGATGATCAACGTTTCCGTGTCCGGGCCCTCCC	P
GGTTGGGGAGATGATCAACGTTTCCGTGTCCGGGCCCTCCC	P
GGTTGGGGAGATGATCAACGTTTCCGTGTCCGGGCCCTCCC	P
GTACAGCTCAAGGAGAGCTCTTTCTGGATGATGGGCACACG	P
AACCTGATGAAGACACTATATTCTTTGTGTGTGACACCCAT	P
CATCCGGAGAGCTAAGAACCTCAGGCGGCTGCTGTACGTCT	P
CTGGTGTTTGCCTCCTCAGATTCCAAGGTGATCCTGGCCAT	P
GTGCATCCACGAGGACCTGCTAGGGCTGACCTTCCGGATCT	P
TGTGGCTGGGGACCGGTGCATCCACGAGGACCTGCTAGGGC	P
TGAGGACGATGCCAACATCCTTTCGAGCCCCAGTGAGTGTG	P
GGACCTGCTAGGGCTGACCTTCCGGATCTCTCCACACGCCT	P
GGTCCACTCCATACTCGGCATACGACCCAGAGACGTACACA	P
CAAGCAGGTGGTGAAGGCCTTCCAGGAGTTCATCCGGTGAG	P
TATCGTAATAAGTGTGAGTTTCTGGTTGGCGTCGGGGTGGA	P
ACCCTGCGCCTTTGTGACATTCCGCAGCGCTGCAGAGAGGG	P
GCCCCACAAAACCAAACTCTTTGGGCAACCACCCTGCGCCT	P
GGTTGGGGAGATGATCAACGTTTCCGTGTCCGGGCCCTCCC	P
CCAACAAGCACAACCGGCTGTACATGAAGGCGCGGCCCTTC	P
CCAACAAGCACAACCGGCTGTACATGAAGGCGCGGCCCTTC	P
GTACAGCTCAAGGAGAGCTCTTTCTGGATGATGGGCACACG	P
CCTCAGGCGGCTGCTGTACGTCTCATGCAACCCCCGGGCAG	P
CTGGTGTTTGCCTCCTCAGATTCCAAGGTGATCCTGGCCAT	P
ATTCTTCTGGATATCCACATTTTCATGAAGGTCTTCCCCAA	P
GTACAGCTCAAGGAGAGCTCTTTCTGGATGATGGGCACACG	P
TGAGGACGATGCCAACATCCTTTCGAGCCCCAGTGAGTGTG	P
GGACCTGCTAGGGCTGACCTTCCGGATCTCTCCACACGCCT	P
CCAGTGGAGTGACCTGCCTCTACTTCGTGGAGGAGGGACAG	P
CAAGCAGGTGGTGAAGGCCTTCCAGGAGTTCATCCGGTGAG	P
TATCGTAATAAGTGTGAGTTTCTGGTTGGCGTCGGGGTGGA	P
ACCCTGCGCCTTTGTGACATTCCGCAGCGCTGCAGAGAGGG	P
CACCCTGCGCCTTTGTGACATTCCGCAGCGCTGCAGAGAGG	P
GCCCCACAAAACCAAACTCTTTGGGCAACCACCCTGCGCCT	P
GCAGCCCCACAAAACCAAACTCTTTGGGCAACCACCCTGCG	P
GCTTCAGCGACGTCCGGCGCTTCCTGGGCCGCTTTGGTCTG	P
GGTTGGGGAGATGATCAACGTTTCCGTGTCCGGGCCCTCCC	P
ATTCTTCTGGATATCCACATTTTCATGAAGGTCTTCCCCAA	P
TGAGGACGATGCCAACATCCTTTCGAGCCCCAGTGAGTGTG	P
GGTTGGGGAGATGATCAACGTTTCCGTGTCCGGGCCCTCCC	P
ATTCTTCTGGATATCCACATTTTCATGAAGGTCTTCCCCAA	P
GCCCCATCGTGTCCGTGTCCTTCTTTAGCGACTCTGCGCTG	P
TGAGGACGATGCCAACATCCTTTCGAGCCCCAGTGAGTGTG	P
CGCAGCGGAGGTTTTCCTGGTTTCGGACCCCAGCGGCCGGA	P
CCCGGTAATCGCATAAAACTTAAAACTTTACAGTCAGAGGT	P
CCTAACCCCTGTCTTTAGATTTACAGTCCAATGCTTCACTC	P
