# Supplementary material for: m5U-GEPred: prediction of RNA 5-methyluridine sites based on sequence-derived and graph embedding features
Source: Front Microbiol. 2023 Oct 23;14:1277099. doi: 10.3389/fmicb.2023.1277099 (PMC10627201; doi:10.3389/fmicb.2023.1277099)
Supplement: Supplementary file 1 [file Data_Sheet_1.ZIP › Supplementary Files/m5U Dataset/Human m5U /hm5U_P_All.csv]

Sequence	Label
CCACGTGCAGTGGCCGGGAATTGAACCCGGGTCTCCCGCAT	P
AGTGTTCCTTCACCGGATTCTTTCAGGCCCCACGTTGGGCG	P
GTTATAATTATAAGAACACATATCCCCATTCTGACACAGAG	P
CCTATAAGATCAAGGTCTTTTTCCATCCCTGGCATTTCCAC	P
GTATGTGTTAGTAGTAGGATTTTTTTATAATTTCAGTGTTT	P
TTAACCGAAAGGTTGGTGGTTCGAGCCCACCCAGGGACGCC	P
AGCGACGCCTCTGGGTGGGTTCGAACCACCAACCTTTTAGT	P
TTAACCGAAAGGTTGGTGGTTCGATCCCACCCAGGGACGGA	P
CGGGTGCGAGAGGTCCCGGGTTCAAATCCCGGACGAGCCCA	P
CAAGACGCCCGAACAGGGACTTGAACCCTGGACCCTCAGAT	P
CTCCTAGAGCTCCACAGCCTTTCAACCCCCAGCACCTCCCT	P
GAAGGTGGCCAGCACGGGGATGCGCTGCGGCAAACCTAGGA	P
TATTGCTAAATGACGCATCATGTCTTCCCTGGTGGTCTAGT	P
TTCCTTATCAGAAGTGGGATTTCCCCCGCAAATTCAATATT	P
TGAGACCGGGGTCACTGGTATTCAGGCCCTACTCCCGGTGC	P
GCTGGCGTGCCTTCCTTTCCTGCCCACCAGGGACGCCAACC	P
GCCGGCTGGCGTGCCTTCCTTTCCTGCCCACCAGGGACGCC	P
AGAAGGTGGTAGGCCCAGACTTCCTCTCCCACTCTTGACAC	P
GTGCTAACTCTGTTCATCGCTTTCTATTCCGTGTCAGGGAA	P
GCCAGCCGAACCAGCTTGCCTTTCGATTCCCGACATGCTTC	P
AGCCTGGGCTCGTCCGGGATTTGAACCCGGGACCTCTCGCA	P
ACCTCAGTGCCGGAATCGAATTATTCGGCCTCTGCCTCCCT	P
ACAAACGCCCGAACAGGGACTTGAACCCTGGACCCTCAGAT	P
TGCATGGGTTGGGAATGGGATTTATGGGAAGGGTTAGCAGG	P
CACCATGGTTCCACTGGGGCTTGAACCCAGGACCTTCTGCG	P
AAAGTGCAGGAAGATGTAGTTATCCCACTCCTGACTTTTTG	P
GTGGGAGGGATGGGTGTATATTGCGATTCTAGCTAGAAGGA	P
GTGCTGGAGTGGGGTTCGGATGGTCCCTCCCCAGAACCCAA	P
CGCTTCCGCAGCGAGCAGGGTTCGAACCTGCGCGGGGAGAC	P
TGCTGTTACTGCCACAGCCCTGTCCCGGTCAGGGAAGCCTT	P
GCCTTCAAGCTGGAATCGAATTGAGTGGGTCGATATTGAAA	P
TCTGGTACCCCAGGTGGGACTGTGGACCAAGCTCTGACTCA	P
AGGTCTGCCGAAACCCGGGATCGAACCAGGGACCTTTAGAT	P
GATACCGCCCGAACAGGGACTTGAACCCTGGACCCTCAGAT	P
ATACCGCCCGAACAGGGACTTGAACCCTGGACCCTCAGATT	P
TTTGCACGCGTGGGTTCGAATCCCATCCTCGTCGGCCCTGT	P
ACCCACGGCACGGGGATGGATGTGTTCCCTCCTGACTCATC	P
TTTAATCTGAGGGTCCAGGGTTCAAGTCCCTGTTCAGGCGA	P
TTTGCATATCTTTACAGCAGTGCCCCACTCCTGGTAGCAAT	P
ACATATTTCCCTCACCTACTTTCATTTCCTCCTGTTAACAC	P
TTCTGTGGCAGAACTGGGATTCCCAGTCTCTGAGGTTAAGC	P
AAAAGCGACTCTGGTGGGACTCGAACCCACAACCTTTGAAT	P
GAAGATCTAAAGGTCCCTGGTTCGATCCCGGGTTTCGGCAG	P
ATGACCGGCTCTGGGATCGATCGTCACCTCTTCTGCCTTTA	P
TTCCTCTTCCTACCGTGGGGTTCGAGCCCCACTTCTGGTTG	P
TAGGCAGCGGTGGGATGCGCTGTCTCTGGATTAGTGACAGA	P
GGTTTGCCAAAAAGCCCCTTTTCATCCCATCTCTGCCACAT	P
TTCAGGTATCTTTATAGCAATACCCCACCTCTGGTACCAAT	P
CAGGCCCTTTCTCACCACGTTTCCTTCCCCGCAGTGGCCAC	P
TAGTCGGGGGGGGTCTCCTTTGAATCCCACTTCTGACACCA	P
GCGCCCAACGTGGGGCCAGTTTGATTATTCGTCCAAATTTT	P
GTGGAGATGCCAGCGATTGATCTTGTGACCTTGGGGGCATC	P
GTGGCAGCAGTGGGATACAATCATCTTTTTTTTTTTTTTTT	P
AGTAGGGACTCTGTATGGGGTCTCCAACCCCACTCCTGGTA	P
GTCCCTCCAGCTGGAAAAGATTTGAGCATCCACATTATTGG	P
AACCTTCGTCTAGGCCCAGCTTCAATCCCAGTGCCTGTCAC	P
GGCATTTCCCTGTTCAGTGTTTTCCCTCCCCGTGCCGGCCA	P
TGTCACAATCCGTTGCAGCATTCCTCACACGGGGAACCAGC	P
TGTTACAGCAGAGTGAGTGGTTCGTTCCCCGTGCAGGAACT	P
TCACTAGAGGATGATTCAATTTCCTTTCCCGTCCAATGCAC	P
GGGCATGGGCCGGGAACCTATGATTCTGGCACGAAAGTGTT	P
ATCATGAGACCGGCACGGGATAGACCTGCCCTCATGATTCA	P
TTCACCCAGGTGGCCCGGGTTCGACTCCCGGTATGGGAACG	P
CTCACCGCTGCTGCCTGCGTTCGATTCCCGGTCAGGGAACA	P
GAAGATCTAAAGGTCCCTGGTTCGATCCCGGGTTTCGGCAG	P
GTGGAGGTGTCGGGGTTCCATTCTTTCTATACCAACACTAC	P
GAACAGGGCTCGTCCGGGATTTGAACCCGGGACCTCTCGCA	P
AGCGAGGGCTCGTCCGGGATTTGAACCCGGGACCTCTCGCA	P
ACACAGGCCCCAGCGAGAATTGAACTCGCGACCCCTGGTTT	P
TTCGGGGGCGTGGGTTCGAATCCCACCACTGCCAGTGGTAC	P
GTTTCAAGGAAATAAAGAAATATCCCAAGTCTGACACAGCA	P
GCAGATCAAGAGGTCCCCGGTTCAAATCCGGGTGCCCCCTT	P
CCTTAGGTCGCTGGTTCAATTCCGGCTCGAAGGAAGCGCCT	P
GTCGCTGGTTCGATTCCGGCTCGAAGGAAGTGCCCGATGCT	P
GTGTCTGAAGTGGTATTCGTTGATTGAAAGCCCATAAGAGT	P
GAACTGCTCTTCCTATCTAATAGCTATAAATATAGATAATA	P
CTTCCCAGTCCTCTGCATGCTTCCCTGACACCTCCACTTAT	P
CAGGACCACTCTTCATTGAATGTGACTATTCTGGGTGCTTC	P
CACAATGCCGTGACTCGGATTCGAACCGAGGTTGCTGCGGC	P
GCAGATCAAGAGGTCCCCGGTTCAAATCCGGGTGCCCCCTG	P
CAGGCAGGGGGCACCCGGATTTGAACCGGGGACCTCTTGAT	P
AAAACAAAAACACAAAGACGTTCATCCCCCGGCAACTCCAA	P
CCAACTCTCACCCAGTGGCATTAATTTCTCGCTGGGGCCTC	P
CGGATCAGAAGATTGAGGGTTCGAGTCCCTTCGTGGTCGTT	P
TTTGTTAAAAGCCGGAATAGTTTTGAATCCCACCTCTGCCA	P
CGTAAACCGAAGATCACGGGTTCGAACCCCGTCCGTGCCTG	P
TTCGGGGGCGTGGGTTCGAATCCCACCGCTGCCAGGGTTGC	P
ATATCAGGCACGGACGGGGTTCGAACCCGTGATCTTCGGTT	P
TTTTTTCTTGGACTTGACTTTTCGTCCCATCTGGAGTGCCC	P
GCGTGGGTTCGAATCCCACTTCTGACAGAGCTCAATTACTT	P
GCTGCTGCATTGGCCGGGAATCGAACCCGGGCCTCCCGCGT	P
ACAGCTGCCCTCTCTGAGGCTCGAACTCAGGACCTTCAGAT	P
TTTAATCTGAGGGTCCAGGGTTCAAGTCCCTGTTCAGGCAT	P
GAAGGTCGTGAGTTCGAGCCTCACACGGGGCAGTCTAACGT	P
AGCAGGGCTGACGAGAGAGGTTCGTGCCCCACGTTTGGAAA	P
TTGTGCTCTGCACGCGTGGGTTCGAATCCCATCCTCGTCGG	P
AGCAGTTGACCCGGGTTCGATTCCCGGCCAACGCAAGTCGT	P
AAGGAGGGCTCGTCCGGGATTTGAACCCGGGACCTCTCGCA	P
CCCACTGGCCCGTACGGGGTTCGAACCCGCGACCTTGGCGT	P
AGTGCCCTCCAGACTAGCCCTTCCTGCCCCACGTTGGCTGC	P
AGTGTTCCCATGGTTGTTTGTACAGGCCCCACTCCCGGCAC	P
GTGACGGGCAGGGGGATGGATAGCATTAGGAGAAACACCTA	P
TTCTGTCTTCAGCCTATTCTTTCCCCGTGCGGCTCACCCAC	P
CCTAAGCCAGGGATTGTGGGTTCGAGTCCCACCTGGGGTGT	P
TTTTGTGTCCCTTGTGAGGATGTAAGTGGTAATTTGACCAT	P
AAATGTTTAAGTAAAAAGCATATCTTACTTCTGTCACATAA	P
TCGGATCTCCAGGAACCGAATCATTTGCATTGATTTATTGA	P
TTCTGCCTCAGAAGTGGAATTCAGTTGAAGATGGGTCTGTC	P
GAGGATCACTGCAGGCTAGCTTAAGGTCCCATCTGGGTCGC	P
TCTGGCGCCCAACGTGGGACTCCCCGTTATCTCTACAAATA	P
CTGGATGGAGGTATTGGGGGTTGAGGTCATGGGACTGGGGT	P
TCATCACAGAATTTTTACTGTTTCGTATCCCACTCTCACAC	P
AAAGCTACCAGGAGTGGGGTTGCAAGGTACTGCCCCAGCAG	P
TGTCGTGATCCATTGCAGCATGTCTCACACGGGGCACCACC	P
GTCGCTGGTTCGATTCCGGCTCGAAGGACTTCGTCTGTAAT	P
TATTAGCAGTCACTTCCCATTCCCTTCCCCAATACCTCCAC	P
TGCTGGGTCGGAAGTGGGTTTGTAAGAGCAGGAATGGAGGC	P
TTTTGTTCCCATACCGGGAGTCGAACCCGGGCCACCTGGGT	P
TACCAGGAGTGGGGTTCTACTGAAAAGATACCCAAAAATGT	P
CTCTTTTTTTAAACTCAGATTTTCGATAAGATAGGAAGTCC	P
TTAGATAGCTGTGTCAGAAATATGCTTGCAATGTGTAGTAG	P
AGCCCCGACAGGGAATCGAATTCCTTAAAGCCCAAGACTGG	P
TTCAGTTTACAGTGCTTGTTTATCCCACTTCTGAGAAAGGA	P
TAATGTCTAGTTTCCCACTGTGTAAGAGCGGTTCCCCTCTG	P
CTTGGGCAGCCGCAAAACAGTTAGATCCCCGTGCTGTCACC	P
TTCACCCAGGTGGCCCGGGTTCGACTCCCGGTATGGGAACA	P
CAATAGAAAAGCACATTTGCTATAAGCATTGGTGGTTCAGT	P
GAGTGTGAGACCATCTGAGATGCCTAGCCCCAGTGGAACCA	P
GCCCTGGTACTGTGGCCTTTTTTCAGTCCCCGTGCCTGTCA	P
CCCTGGTACTGTGGCCTTTTTTCAGTCCCCGTGCCTGTCAT	P
TATTTCTGAAGGGATGTCAATTCCCCGTTCCGGTCAACCCT	P
TATCACTGCCCATAATAATGTTTGGCATCCCACTGTTGACA	P
GCTTCCTAACCCAGGGATTGTTTGTGTCCCACCTGGGGTGC	P
GGGGTTCCCCAGGCTCAATGTTCCTCACGTGGGGCACAAAC	P
TTAGGTGGCCACTACGGGGCTGTGGCTCAAGATTTCATTGG	P
AAAGCTCCCAGAAGTGGGATTGCAGGTCCCTAGGATGTGTG	P
GGCTTGGTGACCGGCACGGGTTTCGTAACTGTCACAAGCTT	P
GGTGACCGGCACGGGTTTCGTAACTGTCACAAGCTTTGTTA	P
GAGGGTGGATGTGTCGGGGATACACAGGAATGATCTCAGCA	P
GCACAATGCTGTTTTCCATTTTCCCCTTGCCGGTCACTTCT	P
GAGGGAACATGGGCCGGGAATGACATGCCTGAGTCATTGAC	P
TTACTGCTTTTCCCCAACTCTTCTATCGGTGCATGGGTGGT	P
GACCGGCTCGGGGATAGAAATTCGTGTTTGGTGTGAAGCAG	P
TCTGACTTGGGAGACATGTTTTCAATCCCTGGGCCGGTCAC	P
GCTTCACACCAAACACGAATTTCTATCCCCGAGCCGGTCCA	P
TGCTGTGTTAGAGGTAGGATTCTTGCATTTATTTTTTTTCT	P
GATTATAAAAACGTAACCCATTCGAGCCCCACTCCCAGTAC	P
TGCACAGGGGGCACCTGGATTTGAACCAGGGACCTCTTGAT	P
GTTCCCACATCTAGACATCTTCCTTATCCCACTCCTGACTC	P
GCTCCAACACGGGGATCGAATTTCAGCATGAGGTTTGAAGG	P
GTCCTTGGGGCCGGACACGATGGCTCGTGCCTGTAATCCCA	P
TTTGTTTATCCATATGCCAGTACCCCACTACTGTAGCTTTA	P
ATCAGTGGCAGCGGTGGCATTAGATTCTCATAGCAGCATGA	P
CCTTGTGGGATCAATTCCTATTTCGATTCCCGATTAGTTTT	P
GCAGATCAAGAGGTCCCTGGTTCAAATCCAGGTGCCCCCTA	P
TGGAAGTGTCAGGGATAGAATCTGGGTCCCTAATGCTTAGC	P
GGCGGCGCAGCGAGCAGGGCTCCCCGCCTTAACTTCCTCCG	P
TGGCAGAGGTGGAATTCGAATGCCCAAGCCTGGGGCAGCCA	P
GTGTCAGGGGTGGGAATCGATCATCTCAATAGATGCAGAAA	P
GTGCCCCGTGTGAGGAACCATGTGAGGAACCGTGTGAGGAA	P
CTAGCTACCAGGAGTGGGGTTTTATTTTTTAAAGCACGTCT	P
ATTGGCGTAGTCAACAGGATTCCGAGGTGAGTGAGTCCTCA	P
GTACTGTAATTTAAGTAATGTTCGGGGCCCTTCTGGGGTGC	P
CTAGCCCAAAAAAGTTTGTTTTTAGATCTCCAGTACCTCCA	P
TTGGTTAGGTTTCTTTGTCATACACACTCCTGGTAGCTTAT	P
TTTGCTGTGCAGACCTCTCCTTCCTTTCCTGGCCCATGTAC	P
TACCAGGAGTGGGGTTCTGATATTTGGATACAGATGCTCAC	P
TCTGGAATCCTGAATACTGATTTTGAATCCCACCACTGCCA	P
CTCAAGGATCGGCACGGGGATGTTGGGATGGAACATTTTTC	P
GTGACTGCCAGGGGGACCGATAGAGGGTACACAGGCATAGA	P
CAGGGTGCCCCGTGTGAGGCTGGGGTCCAGGGTTTTCAGGG	P
ATAAATAGTTTAAAATAAGTTTCCTTTCCCAGTCCATGCAC	P
AATGGTGGAGGTATTTGGGATGCATTCCTCTGCCTAGAAGA	P
TTCGGGGGCGTGGGTTCGAATCCCACCGCTGCCAGTTTGTG	P
GAGACCCGGATGGGAACCGATGTTCCAGTTTGAGAGCTGTG	P
CTTCATCCCAGGGTTGTGGGTTCGAGCCCCACATTGGGCAC	P
GCCCCCTGGGCGGGCTCGAATGCGCGTCCGGTGAAGGTGCA	P
AGTCTCTTCGGAGGCGTGGGTTCGAATCCCACCGCTGCCAG	P
AAAAAGTCACGTCTGGCCAGTACGGGGATCGAACCCGCGAC	P
ATGGGGTCTCCCCGCGCAGGTTCAAATCCTGCTCACAGCGC	P
CCAAACCGTAGCCGACAGGATTCGAACCTGCGCGGGGAAAC	P
TTCGTCTCCCCGTCGGGGAATCGAACCCCGGTCTCCCGCGT	P
CGCCAAGGTCGCGGGTTCGATCCCCGTACGGGCCACTGGAT	P
AGAATCAACCACGAAGGGATTCGAACCCTCAATCTTCTGAT	P
CAGAAACGACGAGGATGGGATTCGAACCCACGCGTGCAGAG	P
TTTAATCTGACGGTGCAGGGTTCAAGTCCCTGTTCAGGCGA	P
CGAACCCAGGACCTCGTGCATGCTAAGCACGCGCTCTACCA	P
GTATCTGCCGAAACCCGGGATTGAACCAGGGACCTTTAAGA	P
GGCGTGGGTTCGAATCCCACTTCTGACACAACTATCTTATT	P
GTGCCTCGTGTGAGGAACGCTGCAACGGACTGGTGATTGTG	P
TTTGGTGCACTGGCCGGGAATCCGAGGTACAACATTCACTG	P
TAGGGTGTCAGGAGTGGGTTTGAACTGGGCCTGCCCAACGT	P
TACTAGGAGTGGGGTTTGAATCTATGTGGACATCTGTTCCT	P
TCCTGGGAGGCCTCAACTCTTTCCCCAGTCCTGATAGCTTT	P
GGTCGCGGGTTCGATCCCCGTACTGGCCAGACGTGACTTTT	P
AGGTTTAGGGGGGGTTTTAGTAAGCGGGGCCGGTTAGCTCA	P
CTCCCCCGACGAGGGTGGGATTCGAACCCACGCGTGCAGAG	P
GCCTCCTCCCCGTCGGGGAATCGAACCCCGGTCTCCCGCGT	P
GGGACCGTAGTCGGCAGGATTCGAACCTGCGTGGGGAAACC	P
CTGGTCTCCGCATGGAGGCGTGGGTTCGAATCCCACTTCTG	P
CATGGAGGCGTGGGTTCGAATCCCACTTCTGACACAGCTAT	P
TGAAACTTAAGGAGTAACAGTGCGTGTCAGGATGGCCGAGT	P
TGTATAGTTTCAAGGATTTTTGTCACAGTGTCAGGATGGCC	P
TGGGGGTTCCCCGCGCAGGTTCAAATCCTGCTCACAGCGTC	P
TGTAAACAGGAGATCCTGGGTTCGAATCCCAGTAGAGCCTT	P
AGTCTCTTCGGGGGCGTGGGTTTGAATCCCACCGCTGCCAG	P
AAAACTGCTCCAGGTGAGGCTTGAACTCACAACCTCGGCAT	P
TGTGCTCTGCACGCGTGGGTTCGAATCCCATCCTCGTCGTT	P
GAAGATCTAAAGGTCCCTGGTTCAATCCCGGGTTTCGGCAG	P
TAAGATAGTTGTGTCAGAAGTGGGATTCGAACCCACGCCTC	P
CCTACAGGCACGGGGATCCATAATAGTCTCATAATGAAGTG	P
GCGACCCAGATGGGACACAATAGCATTGTTCAAATCATCTA	P
GCAGCCTTGCAATGACAGGGTTTTCCGGCTCGAAGGAGCCG	P
TTAAGAGTGCAATCCACCCTTTCCCCAACACCTCCACTCCA	P
CATTTCCGAATTTTCCCCACTTCATTCCCCAACACCTCCCA	P
TCTCTTGTCAAGAGTGGGATTATAGATCAACAACTGGGAAC	P
ATGCTAGGGGGCACCCAGATTTGAACTGGGGACCTCTTGAT	P
GAATAATTGGCTGAGCTATTTTCCCCGTGCCGGACACACTT	P
ATTAAATTCCAATTAAAATATCTCCTGCTTCTGACACAGAA	P
AGGTGTGATAGAGGTGGGATTTTTCCAATTCTCACAAAGGT	P
TGGTGGTATTGGGAATTGAATCTGGTTCACTTTTCCAAATT	P
AAGTCACAGGCCACCCCAGATGGGACTCGAACCCACAATCC	P
AGGGTAGGGGGCACCTGGATTTGAACCAGGGACCTCTTGAT	P
ACAGCAGGGGGCACCTGGATTTGAACCAGGGACCTCTTGAT	P
CAGGAATGTGTTTCATGTCTTCTTCCTGCTCGAAGGACCAT	P
GGAGGCATAGCCGGCAGGATTATTTACATTCACCTAGTGGT	P
GTGGCCAGTACGGGGAACTCTGTGCCTTCATGCAGTGGGAC	P
TGGGGTCTCCCCGCGCAGGTTCGAATCCTGCCGACTACGGG	P
AATAAATTAGCTGAGTAAGCTATCCCATCCTCGTCCAAAAA	P
ATCCGTCCGGAAACCCTTACTAGGTGCCTCGTTAGCGCAGT	P
AGTTTGAGAGTGCTTGAGAGTGCGTGTCCCACCTGGGGTGC	P
ACTGCATGAAGGCACAGAGTTCCCCGTACTGGCCACCAGGT	P
TTAACCATTTTTTTTTCTAGTGCCTCACACGGGGTGCCTTT	P
TTATGTACCAGGAGTGGGGCTAAAGAAGGGTCCCCATTCAG	P
AAATTCGACTCTGGTGGGACTCGAACCCACAACCTTTGAAT	P
CGGTGACCGGCACTGGGACCTGATGGCGTGGTACCGGACAA	P
ACAGTTACCAGGAGTGGGGTTACCAGGAGGAGGAAATGAGG	P
AGTAGCGCCCCGTGTGAGGCTGATGACAGAGACGGACAGAG	P
TCTACTGTCAGGAGTGGGATTGTTGAAGGTTATTTTTGTTG	P
GCTCTTACCAGAAGTGGGCTTCTGCTTTCACTGCTCTATCA	P
TACCATCTCTTATTTGCTCTTTCGGCCTACCCAGGGACGCT	P
TTTGGTGCATGGGCCTGGAATTCATTCTTCAGAGTGGTGAG	P
CCAGGTCAGCGATGAAGGTATCTTCAGTCTCCCCCGAACGA	P
CAGCCGAACGCGCTAACCGATTGCGCCACAGAGACAAGCGC	P
GGCCGGGAATTGAACCCGGGTCTCCCGCGTGGGAGGCGAGA	P
GGCCGGGAATTGAACCCGGGTCTCCCGCATGGGAGGCGAGA	P
CCCACGTGGGAGACCCGGGTTCAATTCCCGGCCAATGCAGC	P
TAGTGGCTAGGATTCGGCGCTTTCACCGCCGCGGCCCGGGT	P
AGTGGCTAGGATTCGGCGCTTTCACCGCCGCGGCCCGGGTT	P
GTGGCTAGGATTCGGCGCTTTCACCGCCGCGGCCCGGGTTC	P
CTAGAAGTGCGACCATGGGCTTTGGGTTCGAATCCCACCTG	P
ACAGGGACTGTCAGACTCTATGAAGTCCAACTTCTGAAACA	P
ACAATTACGTGAGGCTCGAATAACTAACACTCAGACATTTA	P
CCGGGGTGCTGGGGATTGAATGAAACACCACCCCCGGCTCC	P
GCCTGAAGATCCTGAACCGCTGGTCATCAGTGAAGTCCTTC	P
TTGAAGTTTGGGTATCCGTATCCCCATTTTCAGCTACTGAT	P
CCAACCTCTTATCTTTCAGGTTTCAAATCTGCCTGTCAGCC	P
CTGGAAGGGGGCACCCGGATTTGAACCGGGGACCTCTTGAT	P
ACTTCTAGAGGCTGAAGGCATTCAAAGGTTCCGGGTTCGAG	P
CTTCTAGAGGCTGAAGGCATTCAAAGGTTCCGGGTTCGAGT	P
AGGCTGAAGGCATTCAAAGGTTCCGGGTTCGAGTCCCGGCG	P
GGCTGAAGGCATTCAAAGGTTCCGGGTTCGAGTCCCGGCGG	P
CACAGTCTTTCTCAGAGGCATGGGTTTGAATCCCACTTCTG	P
TCTGCAGAACCGGGATCGAATCTCACTCTGCCATGTACTAG	P
TGGGTTCGAACCGCCAACCTTTTAGTTAACAGCCAAACGCG	P
GGGTTCGAACCGCCAACCTTTTAGTTAACAGCCAAACGCGC	P
CAGCCAAACGCGCTAGCCGATTGCGCCACAGAGACATGGCT	P
GGGGCTCGAACCCACGACCCTGAGATTAAGAGTCTCATGCT	P
TCGAACCCACGACCCTGAGATTAAGAGTCTCATGCTCTACC	P
CGAACCCACGACCCTGAGATTAAGAGTCTCATGCTCTACCG	P
ACCACCTGCCGTGACTCGGATTCGAACCGAGGTTGCTGCGG	P
ACTCGGATTCGAACCGAGGTTGCTGCGGCCACAACGCAGAG	P
CGGATTCGAACCGAGGTTGCTGCGGCCACAACGCAGAGTAC	P
GGCCGGGAATCGAACCCGGGTCAACTGCTTGGAAGGCAGCT	P
TCGAACCCGGGTCAACTGCTTGGAAGGCAGCTATGCTCACC	P
TCGAACCCGGGCCGCGGCGGTGAGAGCGCCGAATCCTAACC	P
GGAGCTCCCTATTGGTGAGTTTTCTCGGCCAATGCAGGAGA	P
TTCTGCAAAACTAGACGGAATATTCTAGCACAGCGAGACCC	P
TGTGGCCGCAGCAACCTCGGTTCGAATCCGAGTCACGGCAA	P
GTTAACCGAAAAGTTGGTGGTTCGAGCCCACCCAGGAACGC	P
GCGCCCAGTAGAACTAACAGTACCTGTCTCTGTGGCGCAAT	P
TCGGTTAGCGCGTTCGGCTGTTAACCGAAAGGTTGGTGGTT	P
GCTGTTAACCGAAAGGTTGGTGGTTCGAGCCCACCCAGGGA	P
ATCAGCGTCCCTGGATGGGCTCGAACCACCAACCTTTCGGT	P
TGGGCTCGAACCACCAACCTTTCGGTTAACAGCCGAACGCG	P
GGGCTCGAACCACCAACCTTTCGGTTAACAGCCGAACGCGC	P
CGAACCACCAACCTTTCGGTTAACAGCCGAACGCGCTAACC	P
CCTCTTGCCTTGACCGGGAATTGAACCCGGGTGTCCCGCGT	P
ACCTCTGTTTCCGCCCAGTTTCGAACCGGGGACCTTTCGCG	P
ACTTATGTTTCCGCCCGGTTTCGAACCGGGGACCTTTACGC	P
TTGACCCAGGGCCTCATGCATGCTAAGCGTGCGCCCTACCA	P
ATGGGACACTGGGTTCTGAATCCAGGGACTTTCCTTTCTTC	P
TGAGCTGCCCCCTCTGGGGTTGTGGAAGGCCAGACTGTCCC	P
ATCATGAGAAATTTTAGTTCTAGATAGCAGAGTGGCGCAGC	P
GTGACCATCTCTGCCGGGACTCGAACCCGGAACCTCTGGAT	P
TTCATCTCGAACCCCTCGAATCACTGTTTCCCATACTAACT	P
AAAACGGGAACCACTTTGTTTCCGCCCGGTTTCGAACCGGG	P
CCACTTTGTTTCCGCCCGGTTTCGAACCGGGGACCTTTCGC	P
CACTTTGTTTCCGCCCGGTTTCGAACCGGGGACCTTTCGCG	P
CGGTTTCGAACCGGGGACCTTTCGCGTGTGAGGCGAACGTG	P
GGTTTCGAACCGGGGACCTTTCGCGTGTGAGGCGAACGTGA	P
CGAACCGGGGACCTTTCGCGTGTGAGGCGAACGTGATAACC	P
ACACTACGGAAACCAGGCGGTGGCAGGTTTTCCACAAATGA	P
TCGAACCCGGGCCGCGGCGGTGAAAGCGCCGAATCCTAGCC	P
TGGGCTCGAACCACCAACCTTTCGGTTAACAGCCGAACGCG	P
GTCATGCGTGAGAGAGGGGGTCGATTCCCCGACGGGGAGGT	P
TCGAACCCGGGCCTCCCGCGTGGCAGGCGAGAATTCTACCA	P
CGCTCGGCCATCCTGACACATGTTTTACCATGCTTCCTAAT	P
TCCAAGCAGTTGACCCGGGTTCGATTCCCGGCCAACGCAAG	P
CGTCTCTGTGGCGCAATCGGTTAGCGCGTTCGGCTGTTAAC	P
TGGCGCAATCGGTTAGCGCGTTCGGCTGTTAACCGAAAGGT	P
TCGGTTAGCGCGTTCGGCTGTTAACCGAAAGGTTGGTGGTT	P
CGGTTAGCGCGTTCGGCTGTTAACCGAAAGGTTGGTGGTTC	P
TCGGCTGTTAACCGAAAGGTTGGTGGTTCGATCCCACCCAG	P
GCTGTTAACCGAAAGGTTGGTGGTTCGATCCCACCCAGGGA	P
TAGTGGTGAGCACAGCTGCCTTTCAAGCAGTTAACGCGGGT	P
GTTAAACGAAAGGTTGGTGGTTCGTTCCCACCCCGGGACAG	P
CTTCTCCCAGGATCGAACCATTATAGCAGGTCATATTCTTG	P
CTAGGGGTATGATTCTCGCTTCGGGTGCGAGAGGTCCCGGG	P
CTCGCTTCGGGTGCGAGAGGTCCCGGGTTCAAATCCCGGAC	P
GGGTGCGAGAGGTCCCGGGTTCAAATCCCGGACGAGCCCAG	P
CCCGGCCGCCGCGTCTGATCTTTCCCGGGCGGCGCATCCCC	P
TTTGGTGTAGTCGGCACGATTACTGAGGTGAGTGAGCCTTC	P
TTAGCAAACCCGGGATTGAGTCCCAATTCTTACATTTGCTA	P
GTAGAGCATCAGACTTTTAATCTGAGGGTCCAGGGTTCAAG	P
CCGAACAGGGACTTGAACCCTGGACCCTCAGATTAAAAGTC	P
TTTAATCTGAGGGTCCAGGGTTCAAGTCCTCGTTCGGGCAT	P
TTCTCGGGGAGATGATCGAATTTTCTTAGTGGGAGGGCCCG	P
CTCAGTGGTTAGAGCACTGGTCTTGTAAACCAGGGGTCGCG	P
TGTAAACCAGGGGTCGCGAGTTCGATCCTCGCTGGGGCCTC	P
CCTCCTAGAGCTCCACAGCCTTTCAACCCCCAGCACCTCCC	P
TCCCCGATTTCACCCCACTTTTTCCACCTTGCGGGCGTGGG	P
GGGGGTGGAGGTACTGGGGGTAGGGGAATGAAGGGTGTCAG	P
CTAGCCCTTGGGATAAAGAATGCCCACTGCTCCCATCAGTC	P
GTCAGGATGGCCGAGTGGTCTAAGGCGCCAGACTCAAGGTA	P
TAAGCACCTTGCCTGCGGGCTTTCTGGTCTCCGGATGGAGG	P
AAGCACCTTGCCTGCGGGCTTTCTGGTCTCCGGATGGAGGC	P
CGGGCTTTCTGGTCTCCGGATGGAGGCGTGGGTTCGAATCC	P
CTGCGGCGGCAGGCACGGAATCTACGGCTCCAGCTCCGCAG	P
GGCTGCCATCCCCCAAGCTCTCTCGAGTCCTGTCCCTTCCG	P
CTGCCATCCCCCAAGCTCTCTCGAGTCCTGTCCCTTCCGCC	P
CTTTTGGACAGGGACTTGAATCTTGAGAAGTTGTCTCACAC	P
AGGAGTTGAGCAGACCCAAGTTTCAATCCCAGCTCCTCCAT	P
TGCCCAACATGGGGCTCGAATCCAGGTCGAAGGGTCACCAG	P
AATCGGTTAGCGCGTTCGGCTGTTAACTGAAAGGTTGGTGG	P
TCGGTTAGCGCGTTCGGCTGTTAACTGAAAGGTTGGTGGTT	P
TGGCGCAATCGGTTAGCGCGTTCGGCTGTTAACTGAAAGGT	P
TGTCTCTGTGGCGCAATCGGTTAGCGCGTTCGGCTGTTAAC	P
GTCTCTGTGGCGCAATCGGTTAGCGCGTTCGGCTGTTAACT	P
CGCTTGTCTCTGTGGCGCAATCGGTTAGCGCGTTCGGCTGT	P
TAGTGGCTAGGATTCGGCGCTTTCACCGCCGCGGCCCGGGT	P
TGCGGGAGACCCGGGTTCAATTCCCGGCCACTGCACGTGGT	P
GGCCGGGAATTGAACCCGGGTCTCCCACGTGGGAGGCGAGA	P
GGCCGGGAATTGAACCCGGGTCTCCCGCGTGGGAGGCGAGA	P
TCGAACCCGGGCCGCGGCGGTGAAAGCGCCGAATCCTAGCC	P
CAGCCGAACGCGCTAACCGATTGCGCCACAGAGACAAGCGC	P
TGGGCTCGAACCACCAATCTTTCGGTTAACAGCCGAACGCG	P
GTCCATGGAGGGTCATCGGCTATCACGTCGTGGTCTGGATG	P
TTTTTTTTCCGGGAATTGAGTAAAACAAAACTAAGTGCAGA	P
CCAGGAGTCACGTGATGGAATTTCGAATCCCGTCTTGGCCA	P
TTGTTTAAAAAAACAGATTGTGTGCTCGCTTCGGCAGCACA	P
GGCATTTCTGTTGATGGCCTTCACACCCCTTCCTCCAGGTG	P
CTAGGTAGCCGGGAATTGAATCTTTAAAGGCTGGCTCAGAT	P
TCACAGCATTGCCTCAAGGATATCGATTCCCCTGCACCTCC	P
AAGGAAAGGAGAACGGTTCATTCGAATCCTGCATAACCCAC	P
TTCGAAGCGGAAGTCACGAATATACTCGGGTTTCTCTTCAA	P
CTTGATTTAATGTTGTCTTCTTCCCCGGTACCTCCATCCCC	P
TCTGTCAAGCTCAGCAATTTTTTCAAATCCCGAAAAAAAAA	P
TCCCATGACTTTAAAGACCATTTCGATCAGTGGTTTCGGTT	P
GCAGATCAAGAGGTCCCCGGTTCAAATCCGGGTGCCCCCTT	P
CGGGACTCGAACCCGGAACCTTTGAATGCCTTCAGCCTCTA	P
GGGACTCGAACCCGGAACCTTTGAATGCCTTCAGCCTCTAG	P
TCGAACCCGGAACCTTTGAATGCCTTCAGCCTCTAGAAGTC	P
CGTTACGACTCCGCCGGGACTCGAACCCGGAACCTTTGAAT	P
ATATATTCCACGCTTCACAATTGCCACCTTTCGGGAGCGGC	P
GCCCACACAATGTAACAGGATAGGTTGGCTCTGCCTGAAAA	P
GTGCCCAGAAGAAGGTACAATACCTGTCTCTGTGGCACAAT	P
GACTCTTAATCTCAGGGTCGTGGGTTCGAGCCCCACGTTGG	P
GTCGGTAGAGCATGAGACTCTTAATCTCAGGGTCGTGGGTT	P
TCGGTAGAGCATGAGACTCTTAATCTCAGGGTCGTGGGTTC	P
AGAGCATGAGACTCTTAATCTCAGGGTCGTGGGTTCGAGCC	P
ATCCGAGTCACGGCAGGTGGTTCTAACTTGCTGGGGTGGCG	P
GCGTTGTGGCCGCAGCAACCTCGGTTCGAATCCGAGTCACG	P
TGTGGCCGCAGCAACCTCGGTTCGAATCCGAGTCACGGCAG	P
GTGGCCGCAGCAACCTCGGTTCGAATCCGAGTCACGGCAGG	P
TAGTGGTTAGGATTCGGCGCTCTCACCGCCGCGGCCCGGGT	P
GTGGTTAGGATTCGGCGCTCTCACCGCCGCGGCCCGGGTTC	P
GGGGGGGGGGGCACCCGGATTCCCTTGGTGTCAGTATCTGC	P
TCTGAATCCAGCGATCCGAGTTCGAGTCTCGGTGGAACCTT	P
TGGGCTCGAACCACCAACCTTTCGGTTAACAGCCGAACGCG	P
GGGCTCGAACCACCAACCTTTCGGTTAACAGCCGAACGCGC	P
GCTGTTAACCGAAAGGTTGGTGGTTCGAGCCCATCCAGGGA	P
GTTAACCGAAAGGTTGGTGGTTCGAGCCCATCCAGGGACGC	P
TGGGTTAGCGCGTTCGGCTGTTAACCGAAAGGTTGGTGGTT	P
TGCTTGTCTCTGTGGCGCAATGGGTTAGCGCGTTCGGCTGT	P
CTATTAGAACTGGTAGTGCTTGTCTCTGTGGCGCAATGGGT	P
TCACACGCGGGACACCCGGGTTCAATTCCCGGTCAAGGCAA	P
CACACGCGGGACACCCGGGTTCAATTCCCGGTCAAGGCAAG	P
CACACGCGAAAGGTCCCCGGTTCGAAACTGGGCGGAAACAG	P
TCCCACGCGGGAGACCCGGGTTTAATTCCCGGTCAAGATAA	P
CGATCCATCGACCTCTGGGTTATGGGCCCAGCACGCTTCCG	P
ATAGCAGAGGATGGTTTCGATCCATCGACCTCTGGGTTATG	P
CTCCGATAGCAGAGGATGGTTTCGATCCATCGACCTCTGGG	P
TCCGATAGCAGAGGATGGTTTCGATCCATCGACCTCTGGGT	P
AACTCATTGATCACAACCAGTTACAGATTTCTTTGTTCCTT	P
TCTAATCCAGAGGTTCCGGGTTCGAGTCCCGGCAGAGATGG	P
CTGGACTTCTAATCCAGAGGTTCCGGGTTCGAGTCCCGGCA	P
TGGACTTCTAATCCAGAGGTTCCGGGTTCGAGTCCCGGCAG	P
GGACGAGCGCGCTGGACTTCTAATCCAGAGGTTCCGGGTTC	P
CACACGCGAAAGGTCCCCGGTTCGAAACCGGGCGGAAACAA	P
ACACGCGAAAGGTCCCCGGTTCGAAACCGGGCGGAAACAAA	P
AGTGGCTAGGATTCGGCGCTTTCACCGCCGCGGCCCGGGTT	P
GCTGTTAACCGAAAGGTTGGTGGTTCGAGCCCACCCAGGGA	P
TCGGTTAGCGCGTTCGGCTGTTAACCGAAAGGTTGGTGGTT	P
CGGTTAGCGCGTTCGGCTGTTAACCGAAAGGTTGGTGGTTC	P
TCAGTGGTAGAATTCTCGCCTGCCACGCGGGAGGCCCGGGT	P
TTAGGAAGCATGGTAAAACATGTGTCAGGATGGCCGAGCGG	P
GGCCGGGAATCGAACCCGGGTCAACTGCTTGGAAGGCAGCT	P
CGAACCACCAACCTTTCGGTTAACAGCCGAACGCGCTAACC	P
GTGGGATCGAACCACCAACCTTTCGGTTAACAGCCGAACGC	P
TGGGATCGAACCACCAACCTTTCGGTTAACAGCCGAACGCG	P
GGGATCGAACCACCAACCTTTCGGTTAACAGCCGAACGCGC	P
ACCCGGGAATCGAACCCGCGTTAACTGCTTGAAAGGCAGCT	P
GCCTGGGCTCGTCCGGGATTTGAACCCGGGACCTCTCGCAC	P
GTCACACCTTATATTTCTGTTTTGGATCCCAGTACCTCCAT	P
ACCTGATGGGCTCACATTTCTGTCGAATCCCAGCGGGTTCC	P
CCACAACCAGTTACAACAGATTTCTTTGTTCTTTCTCCACT	P
TTGAACCCTGGACCCTCAGATTAAAAGTCTGATGCTCTACC	P
TGAACCCTGGACCCTCAGATTAAAAGTCTGATGCTCTACCG	P
CAAACGCCCGAACAGGGACTTGAACCCTGGACCCTCAGATT	P
CCGAACAGGGACTTGAACCCTGGACCCTCAGATTAAAAGTC	P
GTCGGTAGAGCATCAGACTTTTAATCTGAGGGTCCAGGGTT	P
TCGGTAGAGCATCAGACTTTTAATCTGAGGGTCCAGGGTTC	P
CGGCAGAACAAGCTGTTGTCTACGGGAGCCCGGATAGCTCA	P
GATGTTTTTCATGACTAATCTTCAAACCCCGGACGAGAGGA	P
CAGGAAACGACGGGATTCGATTAAAATTTTAGAAAGAATCC	P
TATCGTTTACAGGGATGGAATCTGTTTCTGGGTTGAAATCA	P
TCGAACTCGCGACCCCTGGTTTACAAGACCAGTGCTCTAAC	P
CGAACTCGCGACCCCTGGTTTACAAGACCAGTGCTCTAACC	P
GGCCCCAGCGAGGATCGAACTCGCGACCCCTGGTTTACAAG	P
AGAGGAGGAACCGCTGGGATTTCTTTCCTCGGGCAAAGTTT	P
TCGGAATGTCATCACTTGAATTACGTGCTACATCTGTGTCA	P
AAACAGTACTGGGGATCGAATTTGGAAAAGGGAGACTTGAT	P
CTTCATTACACTGCTACTCGTTTTCGAGTGGTTCGTTCTGC	P
AGGGAGCACCTGGATTTGAATCTGAGGGGTGGCTGGGGCAC	P
AAAGCCCGCAGGCAAGGTGCTTACCTTGAGTCTGGCGCCTT	P
GATTCGAACCCACGCCTCCATCCGGAGACCAGAAAGCCCGC	P
TCGAACCCGGGCCGCGGCGGTGAGAGCGCCGAATCCTAACC	P
AACCCAGGACCTTCTGCGTGTAAAGCAGATGTGATAACCAC	P
CCTTCTGCGTGTAAAGCAGATGTGATAACCACTACACTATG	P
TTTTTTACCAGGGACTTGAATGTCTGTGCATTTTGGTGTCT	P
GGTTTTGGTACGGACGGGGTTTCATCATGTTGGCCAGGCCG	P
ATTCGAATCGAACCATCGAATGAAATTGATTGAAATCATGA	P
GGCTGACATGCCCAGGAAGCTTCCAATCCCAGACACCTCCT	P
ACTTGAAATCCAATGGGGTCTCCCCGCGCAGGTTCGAACCC	P
TTCCACTCCCTCCTGGGGCCTTCGGGCCCCACCTGGGGTCA	P
CCTTGTAATCCAGGATCTCATTGTCTACTTTTGCCTGGCAA	P
CTTGTAATCCAGGATCTCATTGTCTACTTTTGCCTGGCAAA	P
TGTAATCCAGGATCTCATTGTCTACTTTTGCCTGGCAAAGT	P
GTGTAAAGTTTTTGGGCTCCTTTCGACTCTGGGTAATAGCC	P
AGGGTGGAGTGGGATTCGACTTCCTCAGTGGTTTCATGTTC	P
ACCTGACTCCCCATTGGCACTTTTGATCCCACCCAGGGCAT	P
TCTTTAGTACGGGGATTGAATAAGTTCAGGACACTAGCCAC	P
TCTGCTTTACACGCAGAAGGTCCTGGGTTCAAGCCCCAGTG	P
GTAGTGGTTATCACATCTGCTTTACACGCAGAAGGTCCTGG	P
GCTTTGAAACTCAGCTAGCCTGTGGTTCCATAGTGTAGTGG	P
AATCCCTGGGTGGGACCGAATGTTAGAGCACCACCAAGGAA	P
GCTGTTAACCGAAAGGTTGGTGGTTCGAGCCCACCCAGGGA	P
TATCACCCAATCCACTCAGGTTCGACTCCTGGCTGGCTCGT	P
CGTGTGTTGATATGATATAATTTCTGCCCAGTGCTCTGAAT	P
TGGTACTCACTACTTGGTGATTATCCCTTCGTGGTTGCCAA	P
CGCGGGGAGACCCCATTGGATTTCAAGTCCAACGCCTTAAC	P
CAGCGAGCAGGGTTCGAACCTGCGCGGGGAGACCCCATTGG	P
CCACCATGGTGAGCGCCAATTTATCCCTCCGTGGTTTGGGA	P
TCAGTGCTGGAAGTGCTGCCTATCTCGCTAGGGCCTCTGGA	P
GATTGCACCACTGGAGCTCCTTCCTTGAGGGACTTCCTAAG	P
GGCGGTCCTTCCCTCCCTCCTCCGATTCCCGGTCCTGCCCG	P
ATAATCAGAAAAGTAGATATTTTCGACTGTGGGTTTCAGCA	P
TAATCAGAAAAGTAGATATTTTCGACTGTGGGTTTCAGCAC	P
AGAGGTGATGACGGGATAGATAGCCAAAACTGTCACATACC	P
CCACCAGGACAGCTCTTGTCTATCCCTTCGCGGTTCCTGGA	P
TGCCAGGCAAAAGTAGACAATGAGATCCTGGATTACAAGGA	P
TTCTGGGAGAGAGCATTCTTTTACAAAAGAACTTTCCCTAT	P
ACAGGTGGCCCCGACGTGCCTGGTTGTGGACCCCAGTTCAG	P
AGGGCTGGGGATTGTTCTGCTCCGAGTCCCATCTGGGGAAG	P
AGCCCCAGATGGGCCTCGAATGCCAGGCAGGGCCAAGCTGG	P
GGAGGCCGAACTCTATCACCTTTCCGGGTTTCGGCACCAGA	P
CTAGCTCTGCAGGAGTTTTTTTTCGAACCCCAGTGGTGTCT	P
GAGCTTCTGAGATGAGTTTATAGAAAGCAGAAATCCATAAT	P
CTATTAACAAATAGGTTTTTTTTTTTTTTTTTTTTTTTTTT	P
CAGTCCAGATGTAACACCGATTTCGATCCCTGTACAGATTG	P
TTTGGTGCCGCGACTCGGATTGCGGGACCTCCCTCGGGAGA	P
CTAATGACATCGTTGGAGCCTTCGAATCCAGCTGTGCCTAG	P
CTGCCTCACCTTTCTATGCATCCGAATCCCACTCCTGCTTT	P
CTGAGGTGCCTGGGTTTGAATCCTCCCTGCTTCTCCCTAGC	P
GGGGCTCGAACCCAGGACCTTCTGCGTGTAAAGCAGACGTG	P
GGCTCGAACCCAGGACCTTCTGCGTGTAAAGCAGACGTGAT	P
CCAATGGATTCATATCCGCGTGGGTTCGAACCCCACTTCTG	P
CAGTCGGTAGAGCATCAGACTTTTAATCTGAGGGTCCGGGG	P
GTCGGTAGAGCATCAGACTTTTAATCTGAGGGTCCGGGGTT	P
GTAGAGCATCAGACTTTTAATCTGAGGGTCCGGGGTTCAAG	P
GGGATCGAACCAGGGACCTTTAGATCTTCAGTCTAACGCTC	P
CCGAACAGGGACTTGAACCCTGGACCCTCAGATTAAAAGTC	P
TGAACCCTGGACCCTCAGATTAAAAGTCTGATGCTCTACCG	P
TAGAGGGTGGAGGGCCCGAATCTCGGCTGTACAGAGAAAAT	P
ACCAGTTACAGATTTCTTGGTCCCTTCTCCACTCCCACTGC	P
GGACTGCTAATCCATTGTGCTTTGCACGCGTGGGTTCGAAT	P
TCCATTGTGCTTTGCACGCGTGGGTTCGAATCCCATCCTCG	P
CAGGGAGGCAAGGACGGGGTTGCTTTGGGACAGGAGTCCTG	P
CGCGCCTCTCTGAGCGCCAGTTTCGATCCTCATCTGGGCAA	P
GCGCCTCTCTGAGCGCCAGTTTCGATCCTCATCTGGGCAAG	P
AGGGTGCGAGAGGTCCCGGGTTCAAATCCCGGACGAGCCCT	P
CCACGGCCTTCCCAGCCACCTTGGTTCGATCCTGGCTTATT	P
GTAAACTCGTCAAAGAAGCTTTTCAAGATGATCCACGATTT	P
ACCACCCTCCGAGGCTCGAATCTCCGCTGCTCTCTCCCGGG	P
TCTGGAGGGATGGCCCAGGCTTTCCCAGCCCATGCACTCTC	P
GATGATGGTTCCACCGAGCCTAATCGCTGCACACCAGCAAA	P
CTGCCGAACCCATTAGAACCTTGAAGTCAGAAGAGGCTGCC	P
ACCCCACTCCCACGCAGCCCTTTCGTTCCCGGGTTCCCGAG	P
ATTCTTCTGGATATCCACATTTTCATGAAGGTCTTCCCCAA	P
GCTTTACACGCAGAAGGTCCTGGGTTCGAGCCCCAGTGGAA	P
TCTGCTTTACACGCAGAAGGTCCTGGGTTCGAGCCCCAGTG	P
TAGCGGTTATCACGTCTGCTTTACACGCAGAAGGTCCTGGG	P
GATATGAATCCATTGGATCTTAAGTCCAACGCCTTAACCAC	P
GGGGTTCGAACCCACGCGGATATGAATCCATTGGATCTTAA	P
TGAACCCCGGACCCTCAGATTAAAAGTCTGATGCTCTACCG	P
GCATCCGCCCGAACAGGGACTTGAACCCCGGACCCTCAGAT	P
ACTGAAGATCTAAAGGTCCCTGGTTCGATCCCGGGTTTCGG	P
AAGATCTAAAGGTCCCTGGTTCGATCCCGGGTTTCGGCAGA	P
GGCGGGACTGTCTCATGTCTTCGCCGAAATAGCTCAGTTGG	P
GACAGGGCGGGACTGTCTCATGTCTTCGCCGAAATAGCTCA	P
GTCGGTAGAGCATCAGACTTTTAATCTGAGGGTCCAGGGTT	P
AGAGCGTTAGACTGAAGATCTAAAGGTCCCTGGTTCAATCC	P
TTAGACTGAAGATCTAAAGGTCCCTGGTTCAATCCCGGGTT	P
ACTGAAGATCTAAAGGTCCCTGGTTCAATCCCGGGTTTCGG	P
GTACAGCTCAAGGAGAGCTCTTTCTGGATGATGGGCACACG	P
GGATTAGCAGTCCATCGCCTTAACCACTCGGCCACCTCGTC	P
CCCACGCGTGCAAAGCACAATGGATTAGCAGTCCATCGCCT	P
CGCGTGCAAAGCACAATGGATTAGCAGTCCATCGCCTTAAC	P
GCGTGCAAAGCACAATGGATTAGCAGTCCATCGCCTTAACC	P
CTAGACCAACGAGCCGTCGCTCGTAAGAGTTTTCGTTTCGC	P
AATGAGGGCTCGTCCGGGATTTGAACCCGGGACCTCTCGCA	P
TGGGTCCGAGAGGTCCCGGGTTCAAATCCCGGACGAGCCCC	P
TCTAGGGGTATGATTCTCGGTTTGGGTCCGAGAGGTCCCGG	P
CTAGGGGTATGATTCTCGGTTTGGGTCCGAGAGGTCCCGGG	P
TTTGGTGCATTGGCCGGAAATCCAAGGTACAACATTCATTG	P
CACTTGAGCATGTGTAGCCCTTTGATCCCGGGTTCCGTTTT	P
CACGGCGTCACTGGGTGGGCTGGGGCGGAAGTGGAGGCGGA	P
CCGTCGCCCCCTCATTGCCATTTCCCGACCCATGCACAACT	P
TTCTCCAGGAGAGGCTCGAATTTTACTTTCAACTTGTTTCT	P
TGGGGACACCTGGATTTGAATCTCAACTCCACCATTTAGTA	P
CAGTCCCACCTGGACAGCTCTTTCAAGTCCCCCCTCTCTCC	P
ATGGTTGATGTGGAACAGGATGGGTTCAATCCCGGGTCTCC	P
GTTAACCCACTCCATCTCTTTTCCCGGGTTTCGTCACACTG	P
CCGACGAGTTTGGTTTGAACTTTTGAATCCGCCAATCAGCG	P
GGGGCTCCCACAGCGGGGTCTTCGGTCCCGTGTTTCTGCGC	P
TTAAGGCGTTGGACTCGAAATCCAATGGGGTTTCCCCGCAC	P
GGACTCGAAATCCAATGGGGTTTCCCCGCACAGGTTCGAAT	P
GACTCGAAATCCAATGGGGTTTCCCCGCACAGGTTCGAATC	P
ACTCGAAATCCAATGGGGTTTCCCCGCACAGGTTCGAATCC	P
AACCACGTACGGGGATTGAATGCTTCAAGCCAAAGAAGGAG	P
AGTTACAGATTTCTTTGTTCTTTCTCCACTCCCGCTGCTTC	P
TTTGGCTCTCTTTGATGCTCTCTCTAGGTATCAGCACCTGC	P
GTGGTGAGTATCCCCGCCTGTCACGCGGGAGACCGGGGTTC	P
GTCACGCGGGAGACCGGGGTTCGATTCCCCGACGGGGAGGC	P
CTCGTTAGTATAGTGGTTAGTATCCCCGCCTGTCACGCGGG	P
GTAGCGCGTCTGACTCCAGATCAGAAGGCTGCGTGTTCGAA	P
CTGACTCCAGATCAGAAGGCTGCGTGTTCGAATCACGTCGG	P
CCAGATCAGAAGGCTGCGTGTTCGAATCACGTCGGGGTCAA	P
CAGATCAGAAGGCTGCGTGTTCGAATCACGTCGGGGTCAAA	P
TTTGGCAACCACGAAGGGGTTATCGCCTATCTCCAAGCAGT	P
CCTGCTGGGCTGTCTGCACCTTTCGAGCCACACCTGGCGGG	P
TACACTCACACATGCCCTCTTTTCGACTCCTGGGGTGGAAT	P
CGAACCCGGGGCCTCATACATGCAAAGCATGCGCTCTACCA	P
GAACCAGGGACCTTTAGATCTTCAGTCTAACGCTCTCCCAA	P
TCGAACCCCGGTCTCCCGCGTGACAGGCGGGGATACTCACC	P
GAAAAGACCAACACAAGGGGTAGGGGATGTAGCTCAGTGGT	P
TAGAGCGCATGCTTTGCACGTATGAGGCCCCGGGTTCAATC	P
GAGCGCATGCTTTGCACGTATGAGGCCCCGGGTTCAATCCC	P
AATATGTACAGGAGACCGGCTTGCGATTCCCGGCCAGCGGC	P
ATATGTACAGGAGACCGGCTTGCGATTCCCGGCCAGCGGCC	P
TCATTACAATCAGTTACAGATTTCTTTGTTCCTTCTCCACT	P
CATTACAATCAGTTACAGATTTCTTTGTTCCTTCTCCACTC	P
AGTGGCTCATAGGCTCATGGTATCCACTCCTGACACCCTGC	P
GCGGGGAAACCCCATTGGATTTCGAGTCCAACGCCTTAACC	P
CGGGGAAACCCCATTGGATTTCGAGTCCAACGCCTTAACCA	P
TCACGAACAGGATTCGAACCTGTGCGGGGAAACCCCATTGG	P
TCCTTTCCACCATGAAGCCTTTCCCACCCAAGGACGCCGTC	P
ATTTTATTTCAAATGCTTTTTTTCGATCCCAGGTTAAGGTT	P
GCCCGCGCCCGAGCAGGGACTACATTTCCCGAGGGGCCTCG	P
TGATCATAACCAGTTACAGATTTCTTTGTTCCTTCTCCACT	P
AACTCATTGATCATAACCAGTTACAGATTTCTTTGTTCCTT	P
TCGAACCCCGGTCTCCCGCGTGACAGGCGGGGATACTCACC	P
TGTGCTGCCGGAGCGAGCACTGTCACATAATTCTTAATCCA	P
GGCGGGGATACTAACCACTATACTAACGAGGAGTCGTTAGG	P
CGCGTGACAGGCGGGGATACTAACCACTATACTAACGAGGA	P
CACACCTCCCCGTCGGGGAATTGAACCCCGGTCTCCCGCGT	P
TCGAACACGCAGCCTTCTGATCTGGAGTCAGACGCGCTACC	P
CAAAGCCTACATTCTTCTTCTTTTTTTTTTTTTTTTTTTTT	P
GATGGTGCTTCTGCCCCGTTTAACCTCTCAGAGTCTCAGTT	P
AAGATCTAAAGGTCCCTGGTTCGATCCCGGGTTTCGGCACT	P
GGGAGCTGCAGGGAACACAGTACGGCTTGTCCTCGTTAGTA	P
CGGGGATTGAACCCGGGGCCTCATACGTGCAAAGCATGCGC	P
GGATTGAACCCGGGGCCTCATACGTGCAAAGCATGCGCTCT	P
GTACCTAGTGCTTAGAGTTCTGGGTTCGAGTCCCACTTAGT	P
GGGCTCGAACCACCAACCTTTCGGTTAACAGCCGAACGCGC	P
TTGCGCCACAGAGACCCAGTTACTCAGGCCGCGCTGCGGTG	P
CTAGACCATATGGGAAGTGCTATGAGAAACTGCCGTGACCC	P
TCGAACCCGGGCCGCCTGGGTGAAAACCAGGAATCCTAACC	P
GGGATCGAACCAGGGACCTTTAGATCTTCAGTCTAACGCTC	P
AACTGAGCTATTTCGGCACGTTCTGGGTTGTCTCCTGAGTA	P
ACTGAGCTATTTCGGCACGTTCTGGGTTGTCTCCTGAGTAA	P
TGATCACAGCCGGTTACAGATTTCTTTGTTCCTTCTCCACT	P
AAATAATTGATCACAGCCGGTTACAGATTTCTTTGTTCCTT	P
AGTCTGATGAATGAATTTCCTTTCTCGGCCAACGCACCAAA	P
TGATCCAGGCTTCAGACTGCTTTCAAATCCCTGTTCGGATA	P
CCAAAACACCTGGATTTGAATTTGTAGTTGTGATGTGTTAC	P
TTCGGCTGTTAACCGAAAGGTTGGTGGTTCGAGCCCACCCA	P
TCGGCTGTTAACCGAAAGGTTGGTGGTTCGAGCCCACCCAG	P
GCTGTTAACCGAAAGGTTGGTGGTTCGAGCCCACCCAGGGA	P
TTAACCGAAAGGTTGGTGGTTCGAGCCCACCCAGGGACGGT	P
TCGGTTAGCGCGTTCGGCTGTTAACCGAAAGGTTGGTGGTT	P
CGGTTAGCGCGTTCGGCTGTTAACCGAAAGGTTGGTGGTTC	P
ACACCGCAGCGCGGCCTGAGTAACTGGGTCTCTGTGGCGCA	P
AAATCCATACGGGGATAGAATATCCAGTGGAACACAAGGGG	P
TAGCGGTTAGGATTCCTGGTTTTCACCCAGGTGGCCCGGGT	P
AGCGGTTAGGATTCCTGGTTTTCACCCAGGTGGCCCGGGTT	P
GCGGTTAGGATTCCTGGTTTTCACCCAGGTGGCCCGGGTTC	P
TGGGTCACGGCAGTTTCTCATAGCACTTCCCATATGGTCTA	P
TTCACCCAGGCGGCCCGGGTTCGACTCCCGGTGTGGGAACG	P
CTAGCGGTTAGGATTCCTGGTTTTCACCCAGGCGGCCCGGG	P
TAGCGGTTAGGATTCCTGGTTTTCACCCAGGCGGCCCGGGT	P
AGCGGTTAGGATTCCTGGTTTTCACCCAGGCGGCCCGGGTT	P
GCGGTTAGGATTCCTGGTTTTCACCCAGGCGGCCCGGGTTC	P
TCTAGGCTTGGAGTCGCTATTGCCGTCTCCCACATGGTCTA	P
TCTCCAATAATTGATTTTCCTTTCAAGTCCCCGTTAGAAAT	P
TTCTCATTTAAGCTCCAGGATTCTGATTCCCCGACGGGGAG	P
TGCCCATTTCACTCACAGCTTCTTGAGCCCCACGTTGGGCG	P
TGCCAATGCTGGGGATCGAATTTCAACATGATGTTTGGGGG	P
ACAACGTATTACAAAATTCTTAAGACAACTGCAAAAGCAAG	P
AAGATCTAAAGGTCCCTGGTTCGATCCCGGGTTTCGGCAGC	P
CGACATCCTTCGAGCCGGGTTGCACAAGTCTTAGCTGGCCT	P
TATGGTAACCACGAGGGGATTCTGAGTGGAGGTGCCCCTGA	P
GCAGAGTCACCCAGGGAGCTTTTAAAATCCCGGACGCCCAG	P
GAGCTGATTTATGCAAGAGGTTTCGAGTCCTATCTGGAAAC	P
CTCCAGTCTCTTCGGGGGCGTGGGTTCGAATCCCACCGCTG	P
GGCCCCAGCGAGAATTGAACTCGCGACCCCTGGTTTACAAG	P
TGAACTCGCGACCCCTGGTTTACAAGACCAGCGCTCTAACC	P
AGCGGTCTAAGGCGCTGGATTTAGGCTCCAGTCTCTTCGGG	P
CTCCAGTCTCTTCGGGGGCGTGGGTTCGAATCCCACCACTG	P
AGCCGAGGCCCCAGCGAGATTTGAACTCGCGACCCCTGGTT	P
TGGGTGCGAGAGGTCCCGGGTTCAAATCCCGGACGAGCCCC	P
TAAGGATGTCCACAAATGTTTCTACAGGCTACAGTCCTCCG	P
GACCTAAGGATGTCCGCAAATGTCTGTACAATCTACAGTCC	P
CCTAAGGATGTCCGCAAATGTCTGTACAATCTACAGTCCTC	P
TAAGGATGTCCGCAAATGTCTGTACAATCTACAGTCCTCCG	P
GTCCGCAAATGTCTGTACAATCTACAGTCCTCCGCTCTACC	P
TGATCACAAGCAGTTACAGGTCTCTTTGTTCCTTCTCCACT	P
TGAAAGGAAGAGGCGGTTTCTGCGTGAGGCCCTATAGCTCA	P
CAGGGGTTAGAGCACTGGTCTTGTAAACCAGGGGTCGCGAG	P
AGGGGTTAGAGCACTGGTCTTGTAAACCAGGGGTCGCGAGT	P
GGGTTAGAGCACTGGTCTTGTAAACCAGGGGTCGCGAGTTC	P
CTGGTCTTGTAAACCAGGGGTCGCGAGTTCAAATCTCGCTG	P
TGTAAACCAGGGGTCGCGAGTTCAAATCTCGCTGGGGCCTT	P
GTAAACCAGGGGTCGCGAGTTCAAATCTCGCTGGGGCCTTG	P
TTTTAGGAGAGTTGTTTCCGTGCTTCCTTCGATAGCTCAGC	P
CTAGGGGTATGATTCTCGCTTTGGGTGCGAGAGGTCCCGGG	P
TGGGTGCGAGAGGTCCCGGGTTCAAATCCCGGACGAGCCCT	P
TCTGACTACGGATCAGAAGATTCCAGGTTCGACTCCTGGCT	P
CTGACTACGGATCAGAAGATTCCAGGTTCGACTCCTGGCTG	P
ACGGATCAGAAGATTCCAGGTTCGACTCCTGGCTGGCTCGG	P
CGGATCAGAAGATTCCAGGTTCGACTCCTGGCTGGCTCGGT	P
TCGTGCCCTTGTTTTCCTCTTTTCGATCCCCGTTCTACTGC	P
TGCAGAGCCGGGGATTGAAATATAGGGAAAATAATACAAGA	P
TTATTAACTTTTATTACCTTTTTCGATTTGGTTCAACAAAT	P
TCGAACCCACGACCCTGGGATTAAGAGTCCCATGCTCTACC	P
CGAACCCACGACCCTGGGATTAAGAGTCCCATGCTCTACCG	P
AGGGTGGACCCCGACGTGCCTTCCCTGCAGAATCAGGAGCA	P
GACAAGGAAGGAGTTCCTGATAGGTGAAGGGGGTATAGCTC	P
GTAGAGCATTTGACTGCAGATCAAGAGGTCCCCGGTTCAAA	P
TTTGACTGCAGATCAAGAGGTCCCCGGTTCAAATCCGGGTG	P
CAGATCAAGAGGTCCCCGGTTCAAATCCGGGTGCCCCCTTC	P
GAAGGTGCAGTGAGCCGGATTTGTTCCACGGCACTCCAGCC	P
GACTGTGGAGATGCCGGGGTTTCCATCCTTGACGACAGGAA	P
GACTCCCCTTGCGGGCCCCTTGCTCAATCCCCGGCCCTCCC	P
AGGGTGCGAGAGGTCCCGGGTTCAAATCCCGGACGAGCCCT	P
AGTAACCCAACCGAAATTCATAGGTGGCTCGTTGGTCTAGG	P
AGGGTGCGAGAGGTCCCGGGTTCAAATCCCGGACGAGCCCT	P
CAGGGGTTAGAGCGCTGGTCTTGTAAACCAGGGGTCGCGAG	P
GGGTTAGAGCGCTGGTCTTGTAAACCAGGGGTCGCGAGTTC	P
AGGGCTCCATAGCTCAGGGGTTAGAGCGCTGGTCTTGTAAA	P
CGAAGAGACTGGAGCCTAAATCCAGCGCCTTAGACCGCTCG	P
TGTAAACCAGGGGTCGCGAGTTCAAATCTCGCTGGGGCCTC	P
CAGGGGTTAGAGCACTGGTCTTGTAAACCAGGGGTCGCGAG	P
AGGGGTTAGAGCACTGGTCTTGTAAACCAGGGGTCGCGAGT	P
TAAAGGGGCTCGTCCGGGATTTGAACCCGGGACCTCTCGCA	P
AGAAACATTTGTGGACATCCTTAGGTCGCTGGTTCGATTCC	P
GAAACATTTGTGGACATCCTTAGGTCGCTGGTTCGATTCCG	P
GACTGTAGCCTGTAGAAACATTTGTGGACATCCTTAGGTCG	P
ACTGTAGCCTGTAGAAACATTTGTGGACATCCTTAGGTCGC	P
CTGTAGCCTGTAGAAACATTTGTGGACATCCTTAGGTCGCT	P
CATTTGCGGACATCCTTAGGTCGCTGGTTCGATTCCAGCTC	P
TGCGGACATCCTTAGGTCGCTGGTTCGATTCCAGCTCGAAG	P
TAGACATTTGCGGACATCCTTAGGTCGCTGGTTCGATTCCA	P
TGTGGACATCCTTAGGTCGCTGGTTCAATTCCGGCTCGAAG	P
GACTGTAGACTGCGGAAACGTTTGTGGACATCCTTAGGTCG	P
CATTTGCGGACATCCTTAGGTCGCTGGTTCGATTCCGGCTC	P
CAGACATTTGCGGACATCCTTAGGTCGCTGGTTCGATTCCG	P
GTAGAGCGGAGGACTGTAGATTGTACAGACATTTGCGGACA	P
GAGCGGAGGACTGTAGATTGTACAGACATTTGCGGACATCC	P
GACTGTAGATTGTACAGACATTTGCGGACATCCTTAGGTCG	P
ACTGTAGATTGTACAGACATTTGCGGACATCCTTAGGTCGC	P
CTGTAGATTGTACAGACATTTGCGGACATCCTTAGGTCGCT	P
CCCTTCGATAGCTCAGCTGGTAGAGCGGAGGACTGTAGATT	P
AGATTTGAACTCGCGACCCCTGGTTTACAAGACCAGTGCTC	P
TTTGAACTCGCGACCCCTGGTTTACAAGACCAGTGCTCTAA	P
TTGAACTCGCGACCCCTGGTTTACAAGACCAGTGCTCTAAC	P
TGAACTCGCGACCCCTGGTTTACAAGACCAGTGCTCTAACC	P
CGCAAGGCCCCAGCGAGATTTGAACTCGCGACCCCTGGTTT	P
GGCCCCAGCGAGATTTGAACTCGCGACCCCTGGTTTACAAG	P
CACGAGGGCTCGTCCGGGATTTGAACCCGGGACCTCTCGCA	P
AGGAGTCGAACCTGGAATCTTCTGATCCGTAGTCAGACGCG	P
CCCACCGAGCCAGCCAGGAGTCGAACCTGGAATCTTCTGAT	P
AGCCAGCCAGGAGTCGAACCTGGAATCTTCTGATCCGTAGT	P
ACTTTCTGGTGGGACTCGAATTCCATCCTCATTACAGAACC	P
CGTTGCCCACGGGCTGGAGGTTGCGATCCCCGGACGGAAAG	P
GACTCTTAATCCCAGGGTCGTGGGTTCGAGCCCCACGTTGG	P
GTCGGTAGAGCATGGGACTCTTAATCCCAGGGTCGTGGGTT	P
TCGGTAGAGCATGGGACTCTTAATCCCAGGGTCGTGGGTTC	P
CCGGATTTGAACCGGGGACCTCTTGATCTGCAGTCAAATGC	P
GGATTTGAACCGGGGACCTCTTGATCTGCAGTCAAATGCTC	P
GATTTGAACCGGGGACCTCTTGATCTGCAGTCAAATGCTCT	P
TTGAACCGGGGACCTCTTGATCTGCAGTCAAATGCTCTACC	P
GAACCGGGGACCTCTTGATCTGCAGTCAAATGCTCTACCCC	P
GGCAGCGCCGAAACCCGGGATTCGGCCGGGCCCTGCATATG	P
ACATTCCTGCACACACCTCATTTCAGTTCCCGGCCACAGCA	P
TTTGGTAACCACGAAGGGGTTCTGAATGGAGATGCCCCTGA	P
GTCTCCCGAAGGAGTCCTCCTGTCCCGGGTTTCGGCACCAA	P
CTGGTCTCCCGAAGGAGTCCTCCTGTCCCGGGTTTCGGCAC	P
GGGGATCGAACCCGCGACCTTGGCGTTATTAGCACCACGCT	P
TTGATTGCAACTTTTTGGTATCTTCTGTCTGGAGAAGAAGG	P
TCATACATCTCATGTCAGTGTATATCCAGGTGCCCCCTCAG	P
AGTCATTCCCACACCGGGAGTCGAACCCGGGCCGCCTGGGT	P
TCGAACCCGGGCCGCCTGGGTGAAAACCAGGAATCCTAACC	P
AATTTTACCATTTTTTGCTATTCGTATCCCACCGTGGTTCC	P
TCCCAAGACACCGACGTGACTCTTATTCTCAACAAGTTGCT	P
GTGTCCATGTGTTCTCATTGTTCAACTCCCTGTGTGGGAAT	P
TTAAAACAGCAGCCTCATTATATCTAGGTGCCCCTTCCCAT	P
CCCACGCGTGCAGAGCACAATGGATTAGCAGTCCATCGCCT	P
CCACAATGCCGTGACTCGGATTCGAACCGAGGTTGCTGCGG	P
CACAATGCCGTGACTCGGATTCGAACCGAGGTTGCTGCGGC	P
TGTGGCCGCAGCAACCTCGGTTCGAATCCGAGTCACGGCAT	P
ATTGGAGGCCCCGCTGGTATTTAGTAGCTGTGACTTGGGTC	P
TCCTGGATAATTACCTCTTTTTTTTTTTTTTTTTTTTTTTT	P
AAAACTTTTCTTTGGCCCGGTTTCCTCTTCTTAACACCAAA	P
CAATGCAGGTTCCACCGAGATTTGAACTCGGATCGCTGGAT	P
AATGCAGGTTCCACCGAGATTTGAACTCGGATCGCTGGATT	P
GACCGCGGCAGCTCCGGCAGTATCCGGGTCACGGTTTCTTT	P
CATGGAGCGGACCGGATGGATGGTGCAGGATGAGCACCAGG	P
GTCGGTAGAGCATGGGACTCTTAATCCCAGGGTCGTGGGTT	P
TCGGTAGAGCATGGGACTCTTAATCCCAGGGTCGTGGGTTC	P
TGGGACTCTTAATCCCAGGGTCGTGGGTTCGAGCCCCACGT	P
GTAGAGCATTTGACTGCAGATCAAGAGGTCCCCGGTTCAAA	P
CTCTTCCTCCAGAACACATATTCAAATCCCGGAGGAGAAAA	P
GGGCCGCGTGGCCTAATGGATAAGGCGTCTGACTTCGGATC	P
GTGGCCTAATGGATAAGGCGTCTGACTTCGGATCAGAAGAT	P
TCTGACTTCGGATCAGAAGATTGCAGGTTCGAGTCCTGCCG	P
CTGACTTCGGATCAGAAGATTGCAGGTTCGAGTCCTGCCGC	P
CGGATCAGAAGATTGCAGGTTCGAGTCCTGCCGCGGTCGAA	P
AACAGGTGCCGTGGATTGAATATGTGTATCCCCTCCCCAGA	P
TCTAGGTTGAACCAATCGACTTTGAACTCCCTGGAAAGCCT	P
CGATGGGGACAAAACAAAACTTTTGTTCCCCGTACGGATGT	P
ATGCAGGGGCCGGGAATCAATCCTTCTAATGGACTCCATAT	P
ACGCCTGGCCAAAATGCCCTTGTTTGACTCTGGGTATCTAA	P
TTCACCCAGGCGGCCCGGGTTCGACTCCCGGTGTGGGAATG	P
TAGCGGTTAGGATTCCTGGTTTTCACCCAGGCGGCCCGGGT	P
AGCGGTTAGGATTCCTGGTTTTCACCCAGGCGGCCCGGGTT	P
GCGGTTAGGATTCCTGGTTTTCACCCAGGCGGCCCGGGTTC	P
TTTAGAATTCAACGGTTACTTGTCATCTCCCACATGGTCTA	P
GCAATCAGGAAACAGTAACTTACCGGGACGAGGTGGCCGAG	P
GCGTTGTGGCCGCAGCAACCTCGGTTCGAATCCGAGTCACG	P
TGTGGCCGCAGCAACCTCGGTTCGAATCCGAGTCACGGCAT	P
TGTGGCCGCAGCAACCTCGGTTCGAATCCGAGTCACGGCAT	P
GCGTTGTGGCCGCAGCAACCTCGGTTCGAATCCGAGTCACG	P
CACAATGCCGTGACTCGGATTCGAACCGAGGTTGCTGCGGC	P
TCTGAATCCAGCGATCCGAGTTCAAATCTCGGTGGAACCTG	P
CACCCCAGGTGGAACTCGCATAGGCCCACAGATGAATGAGG	P
TCGAACCCACGACCCTGGGATTAAGAGTCCCATGCTCTACC	P
CGAACCCACGACCCTGGGATTAAGAGTCCCATGCTCTACCG	P
TTTCTCCTCCGGGATTTGAATATGTGTTCTGGAGGAAGAGA	P
ATCCGAAGTCAGACGCCTTATCCATTAGGCCACGCGGCCCG	P
TCGAACCTGCAATCTTCTGATCCGAAGTCAGACGCCTTATC	P
CCCTTCGACCGCGGCAGGACTCGAACCTGCAATCTTCTGAT	P
ACCGCGGCAGGACTCGAACCTGCAATCTTCTGATCCGAAGT	P
CAGGACTCGAACCTGCAATCTTCTGATCCGAAGTCAGACGC	P
AGGACTCGAACCTGCAATCTTCTGATCCGAAGTCAGACGCC	P
GTATCTTTGTTGATGAATCATAACCATCCTCTGCTATTGGA	P
GCCCGGGAATCGAACCCGGGTCGCAAGAATGGGAATCTTGC	P
ACTACACCAGCGGCGCTGTCTAAGACAGTTGCTGCCCGCGG	P
TCTGATTCCGGATCAGAAGATTGAGGGTTCGAGTCCCTTCG	P
CTGATTCCGGATCAGAAGATTGAGGGTTCGAGTCCCTTCGT	P
TAATGGATAAGGCATTGGCCTCCTAAGCCAGGGATTGTGGG	P
TTGGCCTCCTAAGCCAGGGATTGTGGGTTCGAGTCCCACCC	P
TGGCCTCCTAAGCCAGGGATTGTGGGTTCGAGTCCCACCCG	P
GCCTCCTAAGCCAGGGATTGTGGGTTCGAGTCCCACCCGGG	P
TCGAACCCACGACCCTGAGATTAAGGGTCTCATGCTCTACC	P
CGAACCCACGACCCTGAGATTAAGGGTCTCATGCTCTACCG	P
CTAGGGGTATGATTCTCGCTTTGGGTGCGAGAGGTCCCGGG	P
TGGGTGCGAGAGGTCCCGGGTTCAAATCCCGGACGAGCCCG	P
CGGGTGCGAGAGGTCCCGGGTTCAAATCCCGGACGAGCCCT	P
GTAGAGCATGAGACTCTTAATCTCAGGGTCGTGGGTTCGAG	P
AGAGCATGAGACTCTTAATCTCAGGGTCGTGGGTTCGAGCC	P
GACTCTTAATCTCAGGGTCGTGGGTTCGAGCCCCACGTTGG	P
CGAACCCACGACCCTGAGATTAAGAGTCTCATGCTCTATCG	P
TGAGATTAAGAGTCTCATGCTCTATCGACTGAGCTAGCCGG	P
AAACCGGGCTCGTCCGGGATTTGAACCCGGGACCTCTCGCA	P
AGGGTGCGAGAGGTCCCGGGTTCAAATCCCGGACGAGCCCG	P
GACTCTTAATCTCAGGGTCGTGGGTTCGAGCCCCACGTTGG	P
AAAAGTAAAGGGCCTGCTGCTGTGGCTCGTTGGTCTAGGGG	P
CCTAAGCCAGGGATTGTGGGTTCGAGTTCCACCTGGGGTAA	P
AGCCAGGAGTCAAACCTGGATCATCTGACTCCAGTGCACAG	P
GTGAGAGGCACCGCTAGGATTCAGTACAGGCCTTTGAACTC	P
CAAGTGGTAAGGCGTCGGTCTCGTAAACCGAAGATCACGGG	P
GTGGTAAGGCGTCGGTCTCGTAAACCGAAGATCACGGGTTC	P
TCGGTCTCGTAAACCGAAGATCACGGGTTCGAACCCCGTCC	P
AGGCCCTGGTCAGATTTGAATTTGAGGTTGCTGTTTCTGGA	P
TCGAACCCACGCCATCGAAATGACTGGAGCCTAAATCCAGC	P
GCTTTCTGGCATAAACATATTGCAGCTGGGTAGCGTGGCCG	P
GGATTAAGGCTCCAGTCTCTTCGGGGGCGTGGGTTCGAATC	P
CTCCAGTCTCTTCGGGGGCGTGGGTTCGAATCCCACCGCTG	P
TTGCCTGAGCCGGAATTGAATTTAGCCTTTGTTTTCCCAGA	P
CCCCATGGGGCAATTCTGTATACTTGCGGGAAGAGCTGCGG	P
GGCCGCCCCCTGCTGGTCCGTTTCGGAACCGGGCGGGTGGC	P
AAAATGCCCCGGGAATCGAATGCTACTTGCATATTAAATTG	P
TCCCGCGTGGCAGGCGAGAATTCTACCACTGAACCACCAAT	P
CCCGCGTGGCAGGCGAGAATTCTACCACTGAACCACCAATG	P
GCAGCGCGTCAGTCTCATAATCTGAAGGTCCTGAGTTCGAG	P
GTCTCATAATCTGAAGGTCCTGAGTTCGAGCCTCAGAGAGG	P
TGAACCCTGGACCCTCAGATTAAAAGTCTGATGCTCTACCA	P
GCCAAGCCCAGCATGCTTGCTTTCGATCCCCATAAAAGGCT	P
ACTTAAGGAATTTTTTAAAATTCCAAGTCCACTCAGGACTT	P
TGAGGCTCGAACTCACGACCTTCAGATTATGAGACTGACGC	P
GAGGCTCGAACTCACGACCTTCAGATTATGAGACTGACGCG	P
AACTCACGACCTTCAGATTATGAGACTGACGCGCTGCCTAC	P
TGTCCCTTGGACGAGTGGAATTCGTCCCCAGGAAGGATGCA	P
CCCATTCTTGCGACCCGGGTTCGATTCCCGGGCGGCGCACT	P
GTAGTGGTATCATGCAAGATTCCCATTCTTGCGACCCGGGT	P
TCCGCGGGCAGCAACTGTCTTAGACAGCGCCGCTGGTGTAG	P
CCACGAAGGGACTCGAACCCTCAATCTTCTGATCCGGAATC	P
GAAGGGACTCGAACCCTCAATCTTCTGATCCGGAATCAGAC	P
GGGACTCGAACCCTCAATCTTCTGATCCGGAATCAGACGCC	P
CGAACCCACAATCCCTGGCTTAGGAGGCCAATGCCTTATCC	P
GGTGGGACTCGAACCCACAATCCCTGGCTTAGGAGGCCAAT	P
TTCTTTACCCCGGGTGGGACTCGAACCCACAATCCCTGGCT	P
TCGGTAGAGCATGAGACCCTTAATCTCAGGGTCGTGGGTTC	P
GTAGAGCATGAGACCCTTAATCTCAGGGTCGTGGGTTCGAG	P
CGCCCGGCTAGCTCAGTCGGTAGAGCATGAGACCCTTAATC	P
AAAGCGGGCTCGTCCGGGATTTGAACCCGGGACCTCTCGCA	P
GGGGCTCGAACCCACGACCCTGAGATTAAGAGTCTCATGCT	P
CGAACCCACGACCCTGAGATTAAGAGTCTCATGCTCTACCG	P
GACTCTTAATCTCAGGGTCGTGGGTTCGAGCCGCACGTTGG	P
ATAGAGCATGAGACTCTTAATCTCAGGGTCGTGGGTTCGAG	P
AGAGCATGAGACTCTTAATCTCAGGGTCGTGGGTTCGAGCC	P
TAGATATGGAAAAGATCCTATAAGGAAGCCCGGCTAGCTCA	P
AGGGTGCGAGAGGTCCCGGGTTCAAATCCCGGACGAGCCCG	P
AAGCCGGGCTCGTCCGGGATTTGAACCCGGGACCTCTCGCA	P
GGTTTACGAGACCGACGCCTTACCACTTGGCCACCGCGCCT	P
GACGGGGTTCGAACCCGTGATCTTCGGTTTACGAGACCGAC	P
CGGGGTTCGAACCCGTGATCTTCGGTTTACGAGACCGACGC	P
GGGGTTCGAACCCGTGATCTTCGGTTTACGAGACCGACGCC	P
TTCGAACCCGTGATCTTCGGTTTACGAGACCGACGCCTTAC	P
TCGAACCCGTGATCTTCGGTTTACGAGACCGACGCCTTACC	P
CGAACCCGTGATCTTCGGTTTACGAGACCGACGCCTTACCA	P
CCTCTTTGGCATCAGGTAGATCCGGGTTCAAATCCCTGGTC	P
GCGCTGGATTTAGGCTCCAGTCATTTCGATGGCGTGGGTTC	P
CTGGATTTAGGCTCCAGTCATTTCGATGGCGTGGGTTCGAA	P
GGATTTAGGCTCCAGTCATTTCGATGGCGTGGGTTCGAATC	P
AGTGGTCTAAGGCGCTGGATTTAGGCTCCAGTCATTTCGAT	P
CGGCATAGGAAGCCCTACGATCGGGAGGTAGCGTGGCCGAG	P
CCCCTCCCCTGTCCCACCCCTTTCAGGCCTCACCTGGAGCA	P
ATGCTCGTCGGGGACTCGAGTCAGGCAGAAAACCTGGATAC	P
TGCCACGCGGGAGGCCCGGGTTTGATTCCCGGCCAGTGCAG	P
GAGCATTGGTGGTTCAGTGGTAGAATTCTCGCCTGCCACGC	P
TACCACTGAACCACCAATGCTCCAGCTGTTTGGTAGAGCAT	P
TCGAACTCAGGACCTTCAGATTATGAGACTGACGCGCTGCC	P
GAGGCTCGAACTCAGGACCTTCAGATTATGAGACTGACGCG	P
GCCCTCTCTGAGGCTCGAACTCAGGACCTTCAGATTATGAG	P
AGTTGGTAGAGCATCAGACTTTTAATCTGAGGGTCCAGGGT	P
GTTGGTAGAGCATCAGACTTTTAATCTGAGGGTCCAGGGTT	P
GATGGGCTGGGAATCGAACCTTGCTCGCAGGTCCCAGTCCC	P
AACTAAAGCACCGCTGGGATTTCCACGGGCTCTTTTCTCCG	P
GGCTCTGAAGTCAAAACTGCTGGGTTCAATCCCCGTTTCAC	P
TCAGTCTCATAATCTGAAGGTCGTGAGTTCGAGCCTCACAC	P
TAGGCAGCGCGTCAGTCTCATAATCTGAAGGTCGTGAGTTC	P
GCAGCGCGTCAGTCTCATAATCTGAAGGTCGTGAGTTCGAG	P
AGCGCGTCAGTCTCATAATCTGAAGGTCGTGAGTTCGAGCC	P
ATGCAGAGACCGGGAACCGATAAAGAGGCAGGTTCTCCACC	P
GTAGAGCATCAGACTTTTAATCTGAGGGTCCAGGGTTCAAG	P
AGAGCATCAGACTTTTAATCTGAGGGTCCAGGGTTCAAGTC	P
TCAGACTTTTAATCTGAGGGTCCAGGGTTCAAGTCCCTGTT	P
TTAATCTGAGGGTCCAGGGTTCAAGTCCCTGTTCGGGCGGC	P
CGAAGAGACTGGAGCCTAAATCCAGCGCCTTAGACCGCTCG	P
TGGCTCTGTGGCGCAATGGATAGCGCATTGGACTTCTAGTG	P
CAATGGATAGCGCATTGGACTTCTAGTGACGAATAGAGCAA	P
ATTGGACTTCTAGTGACGAATAGAGCAATTCAAAGGTTGTG	P
CTAGTGACGAATAGAGCAATTCAAAGGTTGTGGGTTCGAAT	P
CGAATAGAGCAATTCAAAGGTTGTGGGTTCGAATCCCACCA	P
GAATAGAGCAATTCAAAGGTTGTGGGTTCGAATCCCACCAG	P
ATAGAGCAATTCAAAGGTTGTGGGTTCGAATCCCACCAGAG	P
AGCAATTCAAAGGTTGTGGGTTCGAATCCCACCAGAGTCGA	P
GCAATTCAAAGGTTGTGGGTTCGAATCCCACCAGAGTCGAT	P
TCAGTGGTAGAATTCTCGCCTGCCACGCGGGAGGCCCGGGT	P
CTGTGAGCAGGATTCGAACCTGCGCGGGGAGACCCCATTGG	P
CGCGGGGAGACCCCATTGGATTTCGAGTCCAACGCCTTAAC	P
AACTCAGGCACCGCTGGGATTCGAACCCAGGATCTCCTGTT	P
TCGAACCCAGGATCTCCTGTTTACTAGACAGGCGCTTTAAC	P
CGAACCCAGGATCTCCTGTTTACTAGACAGGCGCTTTAACC	P
GCAACGGTAGCGCGTCTGACTCCAGATCAGAAGGTTGCGTG	P
GTAGCGCGTCTGACTCCAGATCAGAAGGTTGCGTGTTCAAA	P
CTGACTCCAGATCAGAAGGTTGCGTGTTCAAATCACGTCGG	P
CTCCAGATCAGAAGGTTGCGTGTTCAAATCACGTCGGGGTC	P
CCAGATCAGAAGGTTGCGTGTTCAAATCACGTCGGGGTCAG	P
CAGATCAGAAGGTTGCGTGTTCAAATCACGTCGGGGTCAGC	P
CAGAAGGTTGCGTGTTCAAATCACGTCGGGGTCAGCGGCTA	P
TCTGAACAGCGAGGGCTGTCTGCAGACGAGGTGGCCGAGTG	P
AACAAGATCCTAAGCGTCTTTCCGGCGGCGCCGTGGCTTAG	P
TGGTTAAAGCGCCTGTCTAGTAAACAGGAGATCCTGGGTTC	P
GTCTAGTAAACAGGAGATCCTGGGTTCGAATCCCAGCGGTG	P
GTAAACAGGAGATCCTGGGTTCGAATCCCAGCGGTGCCTCC	P
CAGGAGATCCTGGGTTCGAATCCCAGCGGTGCCTCCGTGTT	P
CTGGGTTCGAATCCCAGCGGTGCCTCCGTGTTTCCCCCACG	P
TGGTTAGAGCGTGGTGCTAATAACGCCAAGGTCGCGGGTTC	P
GGTCGCGGGTTCGATCCCCGTACGGGCCAGGATTGAAACTT	P
ACGGGCCAGGATTGAAACTTTTCGAAAGTACGATTACTGCA	P
TCGAACCCCGGTCTCCCGCGTGACAGGCGGGGATACTCACC	P
AATAAAGGCACCGCTGGGATTCGAACCCAGGATCTCCTGTT	P
AACCCGCGACCTTGGCGTTATTAGCACCACGCTCTAACCAA	P
TCAATGGTTTCTTCCTTGTATTTGCCCTTTTCCTTTCCTAC	P
GCCCCATCGTGTCCGTGTCCTTCTTTAGCGACTCTGCGCTG	P
ATGCGGAGTCACCACTTTGGTGTGACCTCGTGGCGCAATGG	P
GTGACCTCGTGGCGCAATGGTAGCGCGTCTGACTCCAGATC	P
GCAATGGTAGCGCGTCTGACTCCAGATCAGAAGGTTGCGTG	P
GTAGCGCGTCTGACTCCAGATCAGAAGGTTGCGTGTTCAAG	P
TCTGACTCCAGATCAGAAGGTTGCGTGTTCAAGTCACGTCG	P
CTGACTCCAGATCAGAAGGTTGCGTGTTCAAGTCACGTCGG	P
CTCCAGATCAGAAGGTTGCGTGTTCAAGTCACGTCGGGGTC	P
CCAGATCAGAAGGTTGCGTGTTCAAGTCACGTCGGGGTCAA	P
CCACACACCCCGCGGGGTGCTAACCGAGTCACGGCTCGAGG	P
CGCCTTCGCATGCTCGTGAATATGCTTCTTTGTGAAACAGC	P
GATTCCACCGGTCCCTGGGCTGTCAGGCGCGGTGGCCAAGT	P
CAAGTGGTAAGGCGTCGGTCTCGTAAACCGAAGATCGCGGG	P
GTGGTAAGGCGTCGGTCTCGTAAACCGAAGATCGCGGGTTC	P
TCGGTCTCGTAAACCGAAGATCGCGGGTTCGAACCCCGTCC	P
CGTAAACCGAAGATCGCGGGTTCGAACCCCGTCCGTGCCTG	P
TGCAAAGAAAGATGGGCCACTGCCCCCCCAGGGACGCCCTG	P
TGCCCCCCTCTGAGGTTTGATCTGCCAAACCGGTTGAAGAG	P
ATCTGCAGTCAAATGCTCTATCCCTGAGCCCTACCCCCTCT	P
TGTGAGGGGGCACCCGGATTTGAACCGGGGACTTCTTGATC	P
CCGGATTTGAACCGGGGACTTCTTGATCTGCAGTCAAATGC	P
GGATTTGAACCGGGGACTTCTTGATCTGCAGTCAAATGCTC	P
GATTTGAACCGGGGACTTCTTGATCTGCAGTCAAATGCTCT	P
TTGAACCGGGGACTTCTTGATCTGCAGTCAAATGCTCTACC	P
GGGGACTTCTTGATCTGCAGTCAAATGCTCTACCCCTGAGC	P
CTTCTTGATCTGCAGTCAAATGCTCTACCCCTGAGCTATAC	P
GTAGAGCATTTGACTGCAGATCAAGAGGTCCCCGGTTCAAA	P
TTTGACTGCAGATCAAGAGGTCCCCGGTTCAAATCCGGGTG	P
CAGATCAAGAGGTCCCCGGTTCAAATCCGGGTGCCCCCTCG	P
CATTGAGGGGGCACCCGGATTTGAACCAGGGACCTCTTGAT	P
CCGGATTTGAACCAGGGACCTCTTGATCTGCAGTCAAATGC	P
GGATTTGAACCAGGGACCTCTTGATCTGCAGTCAAATGCTC	P
GATTTGAACCAGGGACCTCTTGATCTGCAGTCAAATGCTCT	P
AGGGACCTCTTGATCTGCAGTCAAATGCTCTACCACTGAGC	P
CCTCTTGATCTGCAGTCAAATGCTCTACCACTGAGCTATAC	P
AAAGAGGGGGCACCCGGATTTGAACCGGGGACCTCTTGATC	P
GGATTTGAACCGGGGACCTCTTGATCTGCAGTCAAATGCTC	P
GATTTGAACCGGGGACCTCTTGATCTGCAGTCAAATGCTCT	P
TTGAACCGGGGACCTCTTGATCTGCAGTCAAATGCTCTACC	P
CACAGAGGGGGCACCCGGATTTGAACCGGGGACCTCTTGAT	P
GATTTGAACCGGGGACCTCTTGATCTGCAGTCAAATGCTCT	P
TTGGTCTAAGCCTAGTTCTGTTCGGTTCCGGCTCGACCCCC	P
CTGTGAGGCACGGACGGGGCTGTGGGGCTGTGGGGCTGCAG	P
AACTAACTGATCACAACCAGTTACAGATTTCTTTGTTCCTT	P
AATGGTTAGCACTCTGGACTTTGAATCCAGCGATCCGAGTT	P
TTTGAATCCAGCGATCCGAGTTCAAATCTCGGTGGGACCTC	P
TATCCAAGAAGGGACTCGAGTTGGGGAGAGGAAGAGAGGAG	P
TCTCCCTGGATGGGCTCGAGTCGCTCTGGAAGATGCTGCTG	P
ACACCCGTGTGGGGCTCGAATCAGATCTGCAGTGTGCATGC	P
CTTTCTATCTCATTTCCCATTTCCAATCCCCGGCATCCGTA	P
TTTCTATCTCATTTCCCATTTCCAATCCCCGGCATCCGTAC	P
GAAGGGATGGCACGGCCACGTGCCCCAAGCCCCAGTGGCCT	P
TAATGGATAAGGCACTGGCCTCCTAAGCCAGGGATTGTGGG	P
TGGATAAGGCACTGGCCTCCTAAGCCAGGGATTGTGGGTTC	P
TGGCCTCCTAAGCCAGGGATTGTGGGTTCGAGTCCCACCTG	P
GCCTCCTAAGCCAGGGATTGTGGGTTCGAGTCCCACCTGGG	P
CTAAGCCAGGGATTGTGGGTTCGAGTCCCACCTGGGGTAGA	P
CTCGACACCCCAGGTGGGACTCGAACCCACAATCCCTGGCT	P
CGAACCCACAATCCCTGGCTTAGGAGGCCAGTGCCTTATCC	P
AGACCGCGTGGCCTAATGGATAAGGCGTCTGACTTCGGATC	P
TAATGGATAAGGCGTCTGACTTCGGATCAGAAGATTGAGGG	P
CTGACTTCGGATCAGAAGATTGAGGGTTCGAGTCCCTTCGT	P
TTTCCTTTGGAAATGCACTGTTCTCAGCCCAGCTGGGTTCC	P
TCCTTTATTGGGGGTCGTCATAACCCGGGGGCACAGCGAGC	P
GGGATGAAGACTGGAATGAATTCAATGATATTAACAAGATT	P
AAAGGGCCCGAAAGGTGGAATTCAGGATGCGATGGCTCTGG	P
TGAACCCTGGACCCTCAGATTAAAAGTCTGATGCTCTACCG	P
CATGCCGCCCGAACAGGGACTTGAACCCTGGACCCTCAGAT	P
ATGCCGCCCGAACAGGGACTTGAACCCTGGACCCTCAGATT	P
CCGAACAGGGACTTGAACCCTGGACCCTCAGATTAAAAGTC	P
TTGAACTCGGATCGCTGGATTCAGAGTCCAGAGTGCTAACC	P
CTTCAAGGTTCCACCGAGATTTGAACTCGGATCGCTGGATT	P
AGCGGTCTAAGGCGCTGGATTTAGGCTCCAGTCTCTTCGGA	P
ACAACCTTTGAATTGCTCTATTCGTCACTAGAAGTCCAATG	P
TCGAACCCACAACCTTTGAATTGCTCTATTCGTCACTAGAA	P
TGGGATTCGAACCCACAACCTTTGAATTGCTCTATTCGTCA	P
GGGATTCGAACCCACAACCTTTGAATTGCTCTATTCGTCAC	P
GGATTCGAACCCACAACCTTTGAATTGCTCTATTCGTCACT	P
TCGAACCCGGGCCTCCCGCGTGGCAGGCGAGAATTCTACCA	P
AGTAAACAGGAGATCCTGGGTTCGAATCCCAGCGGTGCCTG	P
AGCTGGTTAAAGCGCCTGTCTAGTAAACAGGAGATCCTGGG	P
GAATGTCGGCTGTTTGTCTGTATCGTCAGGTGGGATAATCC	P
CGTGATTTGAACACGCAACCTTCTGATCTGGAGTCAGACGC	P
GTGATTTGAACACGCAACCTTCTGATCTGGAGTCAGACGCG	P
TTGAACACGCAACCTTCTGATCTGGAGTCAGACGCGCTACC	P
GAACACGCAACCTTCTGATCTGGAGTCAGACGCGCTACCGT	P
AGCCGCTGACCCCGACGTGATTTGAACACGCAACCTTCTGA	P
CCGCTGACCCCGACGTGATTTGAACACGCAACCTTCTGATC	P
ACACGGAGGCACCGCTGGGATTCGAACCCAGGATCTCCTGT	P
CACGGAGGCACCGCTGGGATTCGAACCCAGGATCTCCTGTT	P
GCTGGGATTCGAACCCAGGATCTCCTGTTTACTAGACAGGC	P
TGGGATTCGAACCCAGGATCTCCTGTTTACTAGACAGGCGC	P
GATTCGAACCCAGGATCTCCTGTTTACTAGACAGGCGCTTT	P
TTCGAACCCAGGATCTCCTGTTTACTAGACAGGCGCTTTAA	P
TCGAACCCAGGATCTCCTGTTTACTAGACAGGCGCTTTAAC	P
CGAACCCAGGATCTCCTGTTTACTAGACAGGCGCTTTAACC	P
ACCCAGGATCTCCTGTTTACTAGACAGGCGCTTTAACCAAC	P
AACTGAGCTAACCGGCCAGTTGCTACGAAAAGCTTGAAATA	P
TGAGCTAACCGGCCAGTTGCTACGAAAAGCTTGAAATAAAT	P
CGAACCCGCGACCTTGGCGTTATTAGCACCACGCTCTAACC	P
AACCCGCGACCTTGGCGTTATTAGCACCACGCTCTAACCAA	P
TACCACTATACCACCAACGCTCCGGTGCTAGCTCTCTTTCC	P
TCGAACCCGGGTCAACTGCTTGGAAGGCAGCTATGCTTACC	P
GGCCGGGAATCGAACCCGGGTCAACTGCTTGGAAGGCAGCT	P
GTGGTGAGTATCCCCGCCTGTCACGCGGGAGACCGGGGTTC	P
CGGGTGCGAGAGGTCCCGGGTTCAAATCCCGGACGAGCCCT	P
AGTAAACAGGAGATCCTGGGTTCGAATCCCAGCGGTGCCTT	P
GTAAACAGGAGATCCTGGGTTCGAATCCCAGCGGTGCCTTT	P
AGTTGGTTAAAGCGCCTGTCTAGTAAACAGGAGATCCTGGG	P
ACTAGAAATCCATTGGGGTCTCCCCGCGCAGGTTCGAATCC	P
AATAACGCCAAGGTCGCGGGTTCGAACCCCGTACGGGCCAG	P
ATAACGCCAAGGTCGCGGGTTCGAACCCCGTACGGGCCAGT	P
GGCCGGTTAGCTCAGTTGGTTAGAGCGTGGTGCTAATAACG	P
ACTCACCCTTCAGAACAGGCTTTCGAACCCTCCAGGATGCC	P
CAGGGGACATCAGAATGGTGTTCCCCGTACGGGCCAGGATA	P
ACAGAGGTACTGGGGATCGATCAAGGTGGTGATTCAAGTAG	P
TTGAACACGCAACCTTCTGATCTGGAGTCAGACGCGCTACC	P
GAACACGCAACCTTCTGATCTGGAGTCAGACGCGCTACCAT	P
GTGACTTGAACACGCAACCTTCTGATCTGGAGTCAGACGCG	P
AACCTTGACCCCGACGTGACTTGAACACGCAACCTTCTGAT	P
GGCCAGGAATCGAACCTGGGTCTCCTGCGTGGGAGGCGAGA	P
CATTGGCCAGGAATCGAACCTGGGTCTCCTGCGTGGGAGGC	P
AAAAATGACCGGGAAATGAATGGTCAGGACTAGCTACAAAG	P
CGGGGTTCGAACCCGCGATCTTCGGTTTACGAGACCGACGC	P
GGGGTTCGAACCCGCGATCTTCGGTTTACGAGACCGACGCC	P
TCGAACCCGCGATCTTCGGTTTACGAGACCGACGCCTTACC	P
CGAACCCGCGATCTTCGGTTTACGAGACCGACGCCTTACCA	P
GCTGTTAACCGAAAGGTTGGTGGTTCGAGCCCACCCAGGGA	P
TCGGTTAGCGCGTTCGGCTGTTAACCGAAAGGTTGGTGGTT	P
GAGGGGGTAGGGCTCAGGGATAGAGCATTTGACTGCAGATC	P
TCAGGGGTAGAGCATTTGACTGCAGATCAAGAAGTCCCCGG	P
GTAGAGCATTTGACTGCAGATCAAGAAGTCCCCGGTTCAAA	P
TATAGCTCAGGGGTAGAGCATTTGACTGCAGATCAAGAAGT	P
GAGGGGGTATAGCTCAGGGGTAGAGCATTTGACTGCAGATC	P
CGCAGTCTTCCTTTTTTTGGTAGAGGGGGTATAGCTCAGGG	P
CCCGAGGGGGCACCCGGATTTGAACCGGGGACCTCTTGATC	P
CCGGATTTGAACCGGGGACCTCTTGATCTGCAGTCAAATGC	P
GGATTTGAACCGGGGACCTCTTGATCTGCAGTCAAATGCTC	P
GATTTGAACCGGGGACCTCTTGATCTGCAGTCAAATGCTCT	P
TTGAACCGGGGACCTCTTGATCTGCAGTCAAATGCTCTACC	P
GAACCGGGGACCTCTTGATCTGCAGTCAAATGCTCTACCAC	P
GCAGATCAAGAGGTCCCTGGTTCAAATCCGGGTGCCCCCTC	P
TTTGACTGCAGATCAAGAGGTCCCTGGTTCAAATCCGGGTG	P
TCAGTGGTAGAGCATTTGACTGCAGATCAAGAGGTCCCTGG	P
TATAGCTCAGTGGTAGAGCATTTGACTGCAGATCAAGAGGT	P
ATAGCTCAGTGGTAGAGCATTTGACTGCAGATCAAGAGGTC	P
CAGATCAAGAGGTCCCCGGTTCAAATCCGGGTGCCCCCTCT	P
GCAGATCAAGAGGTCCCCGGTTCAAATCCGGGTGCCCCCTC	P
TGAGGACGATGCCAACATCCTTTCGAGCCCCAGTGAGTGTG	P
TCAAGGGGGAGGCTGCTGAATCCTCGGCGGCGGCTCAGTGA	P
CCTGCCGTTTCTCTGTTGAATTCTTATATGGATATAATCCT	P
GTGCCCGCTGTGCCACCTGGTTTCAAGACCCTACCCGCTTC	P
CATTACACCATGGGACCTGCTGGCTTCTTAAGGCGGCCGCG	P
CTCGTGAGGTCCCACCGAGATTTGAACTCGGATCGCTGGAT	P
TCGTGAGGTCCCACCGAGATTTGAACTCGGATCGCTGGATT	P
TGGGGGCCCCCTCCTCTCCATCGGGTTCGGTTCCCGGGACC	P
GCCCTTCCCTATGGCTTTTATTTCCACTCTTCGGGCGCTAG	P
CTCCCCTTCCCTGCTTTAATTTTCGATTCCCAGTAAAGAAA	P
TCTCATATTACAGACAGGTATTGCAGCTGGGTTACTGAAAA	P
TGGAACTCCTTGTTCTACTTTTTCCCCCCTTCTCACTACTG	P
ACTTCAGAGCACCAAGGTGGTTTGGACTCCCGGTCAGGTAT	P
AGACCCCCAAAGGCAGTGGCTTAACCGGGCAGAAGCATGGC	P
TCAGCCTCCGGAGCTGGGGATTGTGGGTTCGAGTCCCATCT	P
CAGCCTCCGGAGCTGGGGATTGTGGGTTCGAGTCCCATCTG	P
GCCTCCGGAGCTGGGGATTGTGGGTTCGAGTCCCATCTGGG	P
AAGGCATCAGCCTCCGGAGCTGGGGATTGTGGGTTCGAGTC	P
TAATGGATAAGGCATCAGCCTCCGGAGCTGGGGATTGTGGG	P
GTGGCCTAATGGATAAGGCATCAGCCTCCGGAGCTGGGGAT	P
CCCGCTGACCCCAAGGTGATTACAGTAATTAATAGCACTCA	P
TCGAACCCACAATCCCTGGCTTAGGAGGCCAGTGCCTTATC	P
CGAACCCACAATCCCTGGCTTAGGAGGCCAGTGCCTTATCC	P
GCCTCCTAAGCCAGGGATTGTGGGTTCGAGTCCCACCTGGG	P
TGGATAAGGCACTGGCCTCCTAAGCCAGGGATTGTGGGTTC	P
AGCACGTGGGTTTAGCGTCTTACCGCGCCCCAGTGGCCTAA	P
TCGAACCCTCAATCTTCTGATCCGAAGTCAGACGCCTTATC	P
CCACGAAGGGACTCGAACCCTCAATCTTCTGATCCGAAGTC	P
GGGACTCGAACCCTCAATCTTCTGATCCGAAGTCAGACGCC	P
GTGAGGGAGATCGCGCAGGATTTCAAAACCGACCTGAGGTT	P
ATGTATATCTTTGGGACCATTATCCTGCCGACTACATCTAT	P
GCTGACGTCCGGGATTTGCATGAGTTCTTGTGCAGCCGCGG	P
GGTGGCGAGGAGGGTGGGCTTGGGCCCCCGTGCTGCTCTGG	P
TAAAGATACATATTCACAGGTTCGTACCCTGTCCATGCCTC	P
GGCAACTCGAAGTAGCCGCTTTTGTCCAGACCGCTTTTAGG	P
ACCACCCCAGCAAGTTAGCATCTGTGATGGTGGCCTGTTGA	P
ATAAAACGCTGGGACTCGAATTCTCGCTGTGGCTCTGCTTT	P
CTGATAGGTAGATACGAACCTGGAATATAGGGAATAGGTTA	P
CACCTGTACTCTGGGCCATGTACCCCAGCGGGGCCTCACCA	P
ATGCCCTTTATGATTTTTTTTTTTTTTTTTTTTTTTTTTTT	P
GTTTCCCCAGTCAAGGGTTCTGGGTCCAAGTCCCTGTTCTG	P
TCTTTTATCTTTGTGATCTCTTTTGATCCCCAGTACCTCCC	P
CTTTTATCTTTGTGATCTCTTTTGATCCCCAGTACCTCCCT	P
GATTCCGTACGTGGGTCGAATTCCGTACGTTCCTAGGCGAC	P
CTTCTTAATTGTCTGTTTGTTTTCAATCTCCGGCATCTAGT	P
ACCCCTGCCGAGGAATCGAATCAGCATGAGAATGCAGCTTT	P
AAGCCCCCTTCTTGTTTCTTTTTCAAATCCGGGAAAGGAAA	P
TCCACTGTTTCCAGTTGAGGTTTCAATTCCACCCATCAGGC	P
CCACTGTTTCCAGTTGAGGTTTCAATTCCACCCATCAGGCG	P
TGCCTCGTGGGGGAATCGAATGTCAGGGATGGTGGACAGTG	P
CAGAATGGCAGGGAATCGAATCAAAAAGAAAAGCAAGTGGA	P
TTTTGTGCTTCTGCCCGGTTTTGGTATCAGGATGATGCTGG	P
ACCAGTTACAGATTTCTTTGTTCCCTCTCCACTCCCACTGC	P
TTGGTCCAACCAGTTACAGATTTCTTTGTTCCCTCTCCACT	P
TGGTCCAACCAGTTACAGATTTCTTTGTTCCCTCTCCACTC	P
GAACTAATTGGTCCAACCAGTTACAGATTTCTTTGTTCCCT	P
TTATCCAGGTGAGGCTCAAATGTGGGGAAGAGTATTTAAAA	P
CCAGAAGGCACGGACGGGATTGGGACTCAGCCCCTCCGGCC	P
CACCCGCATCATGAGGTCTCTGCCCCGGACGGGCCATCACG	P
AACCAGGGACCTTTAGATCTTCAGTCTAACGCTCTCCCAAC	P
TTCGGCTGTTAACCGAAAGGTTGGTGGTTCGAGCCCACCCA	P
GCTGTTAACCGAAAGGTTGGTGGTTCGAGCCCACCCAGGGA	P
CGCAGCGGAGGTTTTCCTGGTTTCGGACCCCAGCGGCCGGA	P
CTCCAGGTGTCGTCTGAGAATTCGAGGACGTGGTGCTGTGG	P
GTTCTTGTGGTCTGGTGGTGTTCGGATCCTGCAGGACCCGC	P
CCGGGATCGAACCGGGGACCTTTCGCGTGTGAGGCGAATGT	P
GGGATCGAACCGGGGACCTTTCGCGTGTGAGGCGAATGTGA	P
CGAACCGGGGACCTTTCGCGTGTGAGGCGAATGTGATAACC	P
CCTTTCGCGTGTGAGGCGAATGTGATAACCGCTACACTACG	P
CGCGTGTGAGGCGAATGTGATAACCGCTACACTACGGAAAC	P
ACCCATCTTCCTTTTTCAACTATCCCACTCCCGATTTCCAA	P
CTGCAGCCAGATTTACTGGGTTCGAATCCCAGCGTTGCCAC	P
GGGATCCAGGAATCTGCGCGTTCGAATCCCGCCCCTGCCAC	P
GTGCCAAAAAACCAATGGGTTTCGGTTCCCGGGCGGGGAGT	P
CTGAATGGAGGAGCCGGGGGTCCCCCAGGCCAACTGGAAAA	P
CACAGCCCAGGAATCAGATGTCCCGAGTTCAAATCTCGGGT	P
AAAAAGTGGCACACTTTGGTTTTCGAATCCTGTTTGTGACA	P
GGCTCCGTCTGCCATCTCCCTCACCCGCCCCCCCTTCCCCC	P
TGGTTAAAGCGCCTGTCTAGTAAACAGGAGATCCTGGGTTC	P
GTCTAGTAAACAGGAGATCCTGGGTTCGAATCCCAGCGGTG	P
AGTAAACAGGAGATCCTGGGTTCGAATCCCAGCGGTGCCTC	P
GTAAACAGGAGATCCTGGGTTCGAATCCCAGCGGTGCCTCA	P
GCTCCAGGTGAGGATCGAACTCACAACCTCGGCATTGCTCC	P
TGAGGATCGAACTCACAACCTCGGCATTGCTCCGCTCGCAC	P
TCGAACTCACAACCTCGGCATTGCTCCGCTCGCACTGTCAT	P
CGAACTCACAACCTCGGCATTGCTCCGCTCGCACTGTCATA	P
ACTCACAACCTCGGCATTGCTCCGCTCGCACTGTCATATAA	P
CAACCTCGGCATTGCTCCGCTCGCACTGTCATATAAGTACC	P
CGGCATTGCTCCGCTCGCACTGTCATATAAGTACCGCGCGC	P
GCATTGCTCCGCTCGCACTGTCATATAAGTACCGCGCGCTA	P
TTGCTCCGCTCGCACTGTCATATAAGTACCGCGCGCTAACC	P
GCTCCGCTCGCACTGTCATATAAGTACCGCGCGCTAACCGA	P
CCACCCCCACGGGGACTGAATCCTGTGGGGGAAACAAAACA	P
CGGGGTTGGCCAGGTGGGCGTCCGTCTCCCGGGCGGCGCTG	P
CTACCGCCCGAAAGGTGGAATTGAACCACTCTGTCGCTAGA	P
GGTGGAATTGAACCACTCTGTCGCTAGACAGCTACAGGTTT	P
GAATTGAACCACTCTGTCGCTAGACAGCTACAGGTTTGAAG	P
GTCGCTAGACAGCTACAGGTTTGAAGCCTGCACCCCAGACC	P
CTTTTTCCTGCAAAACCTGGTTTCTCGCTGGGGCCTTGCGA	P
AGGAACTAAAGAGCCTGTGGTTTCGATTCCCAGCCGGAAAC	P
GAGATTTCCACAGAATTAATTTTCGAAAAGGTTCGAAGGCC	P
GAAGATCTAAAGGTCCCTGGTTCGATCCCGGGTTTCGGCAG	P
GATCTCCTTCTGCGCTTGAATCAGGTCGTTGTAGGTCAGCG	P
CTGTGGCCAGGAAGTCTGGGTTCGAATCCCAGCGCTGCCTC	P
CCAACAAGCACAACCGGCTGTACATGAAGGCGCGGCCCTTC	P
TTCGCCTCACACGCGAAAGGTCCCCGGTTCGATCCCGGGCG	P
ACACGCGAAAGGTCCCCGGTTCGATCCCGGGCGGAAACAGG	P
TAGCGGTTATCACATTCGCCTCACACGCGAAAGGTCCCCGG	P
GGTTTCCGTAGTGTAGCGGTTATCACATTCGCCTCACACGC	P
ATTTAAAGAACCCTGACGCCTACCGGTTTCCGTAGTGTAGC	P
TGTGAGCCGGGATCGAACCATTGCACTCCAGCCTGGGCAAC	P
GAGGGAGATCTGGCTTTGAATCAGTGACCCCAGAATCTGAG	P
CACCAGGGACTGGACCGGAATCGGCCTCCTCCGCCTCTGCT	P
CAGAGAAACGAATCCGCCGGTTCGAATCCCGCTTCGGCCCA	P
ACGCTGGGATTCGAACCCAGTAAATCTGGCTGCAGACGCCA	P
CAGGGGGCACCTGGATTTCATCTGCCAGACGCCGGCCCGAC	P
AGTGGTGACTCCGACGTGATTGCCTTGAAGTTATGCATGGA	P
ATCTTGGTGGTAGTAGCAAATATTCAAATGAGAACTTTGAA	P
CTGGGCGACGAGGGTGGGACTCAGTCTCAAAAAAAAAAAAA	P
TTCGAACCCAGGATCTCCTGTTTACTAGACAGGCGCTTTAA	P
TCGAACCCAGGATCTCCTGTTTACTAGACAGGCGCTTTAAC	P
CGAACCCAGGATCTCCTGTTTACTAGACAGGCGCTTTAACC	P
GGTTGAGGCACCGCTGGGATTCGAACCCAGGATCTCCTGTT	P
GCCGCCGCCGCCGCCGCCCTTCAAGAACGAGTTAACCAGGA	P
TGACAGTGCGAGCGGAGCAATGCCGAGGTTGTGAGTTCGAT	P
GAGCGGAGCAATGCCGAGGTTGTGAGTTCGATCCTCACCTG	P
GCGGAGCAATGCCGAGGTTGTGAGTTCGATCCTCACCTGGA	P
GCAATGCCGAGGTTGTGAGTTCGATCCTCACCTGGAGCACT	P
ATCGGTTAGCGCGCGGTACTTATATGACAGTGCGAGCGGAG	P
CGGTTAGCGCGCGGTACTTATATGACAGTGCGAGCGGAGCA	P
GTTAGCGCGCGGTACTTATATGACAGTGCGAGCGGAGCAAT	P
GCGCGGTACTTATATGACAGTGCGAGCGGAGCAATGCCGAG	P
AGCTCCAGTGGCGCAATCGGTTAGCGCGCGGTACTTATATG	P
GTAGCTGTCTAGCGACAGAGTGGTTCAATTCCACCTTTCGG	P
CTGTCTAGCGACAGAGTGGTTCAATTCCACCTTTCGGGCGG	P
CAGTGGTCTGGGGTGCAGGCTTCAAACCTGTAGCTGTCTAG	P
TGATCCTCAGTGGTCTGGGGTGCAGGCTTCAAACCTGTAGC	P
GCGCGGGAATAAGGTTGTCCTGCCCGGATGATCCTCAGTGG	P
CAGCAGCGGCAGCCTTTGGGTGCCACGTCGGGGTCTTGGCC	P
TGGGCCTGGGGAGGGGAGGGTGTTCGATCCCCGGGTTCTCA	P
CTCCAGCAGACCTTCTTCACTCACGTCCCTGTTCGGGCGCC	P
GCTCTGGCAGACCTTCCTCGTTCAGGTCCCTGGTCGGGCAC	P
CTACATTGCTTCTCGGCCTTTTGGCTAAGACCAAGTGTAGT	P
AGTGATCTAGGTCCCCAACCTTTCCATCCTAACCTGAGCAC	P
CGGAGCCTTCGATAGCTCAGTTGGTAGAGCGGAGGACTGTA	P
GCCTTCGATAGCTCAGTTGGTAGAGCGGAGGACTGTAGTGG	P
GTTGGTAGAGCGGAGGACTGTAGTGGATAGGGCGTGGCAAT	P
TGGATAGGGCGTGGCAATCCTTAGGTCGCTGGTTCGATTCC	P
GGATAGGGCGTGGCAATCCTTAGGTCGCTGGTTCGATTCCG	P
AGGGCGTGGCAATCCTTAGGTCGCTGGTTCGATTCCGGCTC	P
GCCTAATTCCTCCCCTCAGTTTTCGGATCCCACTCCCCATC	P
GCTCCAGTGGCGCAATCGGTTAGCGCGCGGTACTTATACAG	P
ATCGGTTAGCGCGCGGTACTTATACAGCAGTACATGCAGAG	P
CGGTTAGCGCGCGGTACTTATACAGCAGTACATGCAGAGCA	P
GGTACTTATACAGCAGTACATGCAGAGCAATGCCGAGGTTG	P
GCAGAGCAATGCCGAGGTTGTGAGTTCGAGCCTCACCTGGA	P
CTTACAGACCCCGACGCGACTGATCCCGCCTCCTTCCTGTG	P
TGCAGAAATGCACAGGTGCTTTTCAAGTCCCTGCTCGTCTC	P
ACCATTCTGATGAAGTCACCTTCAAATCCCAGACGAGCCCT	P
GCCCGGGAATCGAACCCGGGTCGCAAGAATGGGAATCTTGC	P
TCGAACCCGGGTCGCAAGAATGGGAATCTTGCATGATACCA	P
TACCAACTTTAGTGACACTATGTTAAATTCTGATAACTCAT	P
ATACGTGCTAATTGTCTGAGTTCGATCCCCAGAACCTCCAC	P
TCGAACCCGGGCCACCTGGGTGAAAACCAGGAATCCTAACC	P
CAAGTTGCTGTAATAATGTATTTCCTCTCGTTACTGTTGTG	P
TAGGGACAGTGGGAATCTCATTCATCCATTCACGCACGTCA	P
ATGCTGTGTGACTGGAAAATTGTCACTTCGGGGTCATGGAG	P
CCCAGGCAGGGAAGCCTTCCTTCTTTGGCTCTGCCTGCCAA	P
TAGCTGGTACCCAGAGTCAATCAGTTAAACTTAAGATTTGA	P
TGGGGGATGTAGCTCAGTGGTAGAGCGCGCGCTTCGCATGT	P
CTCAGTGGTAGAGCGCGCGCTTCGCATGTGTGAGGTCCCGG	P
GGTAGAGCGCGCGCTTCGCATGTGTGAGGTCCCGGGTTCAA	P
TAGAGCGCGCGCTTCGCATGTGTGAGGTCCCGGGTTCAATC	P
GAGCGCGCGCTTCGCATGTGTGAGGTCCCGGGTTCAATCCC	P
TCGAACCCGGGCCTCCCGCGTGGCAGGCGAGAATTCTACCA	P
AGTGGCGACTCTGGCGGGATTTGAGGAGCCTGGAGAGGCCC	P
GAAAAAAACTGGGAATCGAATTCCATACAGTGGAAAATCCA	P
AATTTATCACAACCAGTTAGTTACAGATTTCTTTGCTCCTT	P
CACAACCAGTTAGTTACAGATTTCTTTGCTCCTTCTCCACT	P
ACAACCAGTTAGTTACAGATTTCTTTGCTCCTTCTCCACTC	P
ACCAGTTAGTTACAGATTTCTTTGCTCCTTCTCCACTCCCA	P
AAGTCATGCAATCTGGGGTTTCTCTAACTTGCTGGGGTGAA	P
CGAAGGTGGGACTCGAACCCTGGTTTCTAGGATTGAACTCT	P
AAGTAGCCGGCAGGATTCGATGTGTGCCCTGATTGCCAGGG	P
CAGTTAGTGGCCAAGTCACTTAACCCGTCCGTGCCTTGGTG	P
CTAAGGATTGCCACGCCCTATCCACTACAGTCCTCCGCTCT	P
GATTGCCACGCCCTATCCACTACAGTCCTCCGCTCTACCAA	P
TCGAACCAGCGACCTAAGGATTGCCACGCCCTATCCACTAC	P
ATTTCTCACCGAGATTTGAATCCCAGTCACTGAACTCCCTT	P
TGATTACAACTAGTTACAGATTTCTTTGTTCCTTCTCCACT	P
AACTAATTGATTACAACTAGTTACAGATTTCTTTGTTCCTT	P
AAGTACCGCGCGCTAACCGATTGCGCCACTGGAGCTCTGCT	P
GCTCTGCATGTACTGCTGTATAAGTACCGCGCGCTAACCGA	P
AACCTCGGCATTGCTCTGCATGTACTGCTGTATAAGTACCG	P
TCGAACTCACAACCTCGGCATTGCTCTGCATGTACTGCTGT	P
CGAACTCACAACCTCGGCATTGCTCTGCATGTACTGCTGTA	P
ACTCACAACCTCGGCATTGCTCTGCATGTACTGCTGTATAA	P
GCTCCAGGTGAGGCTCGAACTCACAACCTCGGCATTGCTCT	P
CAATAGCCAGAATCGAACCATCTCCTTGATTGTCTGGTGCA	P
ATGTAAAATTGTGTTACTTATTTCAATCCCCGTGAAAATTC	P
AGTGGGCAGGGCAGGCCTGTTTTCAAGCCCCCTCCCCCGCA	P
ATTCGCAAGATGAAGAAGTTTTTCGACTCCCGGCGAGAGCA	P
CCCATTCTTGCGACCCGGGTTCGATTCCCGGGCGGCGCATA	P
TTCTTGCGACCCGGGTTCGATTCCCGGGCGGCGCATAGGCG	P
GTAGTGGTATCATGCAAGATTCCCATTCTTGCGACCCGGGT	P
GGTATCATGCAAGATTCCCATTCTTGCGACCCGGGTTCGAT	P
CTCTGTTGGGCACTTCTCTCTTCTATAGGCCCGTGTCCGTC	P
GCAAGTTGATGGAGATAAAGTTTCGTTTCAGGCTCGTTTTT	P
CTTTTACCCAGAGTCGAACTTCTTTCAAAACAAGGGTCAGT	P
ACCAGAAAGTGGGGTGAGTATCTCAAATCCTGCTCACCAAG	P
TAGCGGTTAGGATTCCTGGTTTTCACCCAGGTGGCCCGGGT	P
GGGTAAATGGCGGAAGTAACTATGGCTCTCTTAAGGTAGCC	P
ACTTCCAGCCAGGAGTCAAATCCCTCCTCCAGGAGACAGCA	P
GGGCTCTGGGGCAGTTTCTCTTCTAGTCCCACCTGGGGTCA	P
TCAACCCCTCAAATAGTGACTTTCGACCCCCGGTGGCACAT	P
AGGTAGGTCATTTCTAACCCTTAAAATTCAATTTCTTATCA	P
CGGGGATTGAACCCGGGACCTCACACATGCGAAGCGCGCGC	P
TGAACCCGGGACCTCACACATGCGAAGCGCGCGCTCTACCA	P
CACATGCGAAGCGCGCGCTCTACCACTGAGCTACATCCCCC	P
CGAAGCGCGCGCTCTACCACTGAGCTACATCCCCCAGCCGA	P
AAAAAAAAACTGTGTGTAACTTTCGATTCCCCGAAAACTTA	P
CAAATCGTCCTGGATTTGAATCTATCATTGTGATCTTGGGC	P
TTGGGAATAGCTCAGGCAGGTTTCGAACCCCACCACTGCCT	P
TGGGAATAGCTCAGGCAGGTTTCGAACCCCACCACTGCCTC	P
TTGGAATTGTTAAAAGAGCATGGATTCGAATCCCACTCTGC	P
TATTCTATTTAGAGGTCAGATATCCTAGTAGAGCCTTATTT	P
GGGTAGAAGGGGTTCGGGGGTTCGGAGCCGGGCGGAAACGG	P
GCAGAACAGGGACTCGAACCTATATCCATCTGAGTATAAAA	P
CTGATTTACCCTTGATAAATTGCAGGTTCGAATAATTATAT	P
TTCTCAGACCCCCACGTGACTCCTTCTTGGAGGCTGGACAC	P
TTGGGAGGCCCTGCTGGGATTCAGTCATAAGAGGAAATGAA	P
CCTAACCCAGGGATTGTTTGTGTCCCACCTGGGGTGCCAAA	P
CGCTGATCCCTGGAGTCGAATGCTGGGTTGGCAGTGAGGAA	P
CAGCATAAGGCTTCTAAAGGTTTCGATTCCCAGCCTTTTTC	P
AAGAAAAACAGGGACTTGAGTGTCCTTCCACAGGAGTGGCC	P
TCGAGTCCGTGCCCACGGTGTGCGAACCTCAGAGGGGGCAG	P
AAGGTCCCTGAACATGTTCTTTTCCCGGCCTATGCGCCTGG	P
ATTCGAGACCCGTGATGGAATATTTTTGATCCTGTTTCTGC	P
GGAGACGGGGCCTGGCCTGGTGCCCCTGTTAGGGCGCTCCT	P
CACCTGAGCAGGGACTTGAATAAAGTGAGTCGGGGAACCAG	P
CTTCAAGCCAGCCAGGACCTTTTCTGGGTCATGAATAGCAC	P
TCCCCGGAGATGTGGCACAGTGTCCGATCCCCGTGCCTTTC	P
GTAAGTCCGGCTTTTCTTCGTCTCCACCTTTCGTGCGCCCG	P
TGTCCCTGGGTGGGCTGGAATGAAGTTCACTGACGTCGGAG	P
AGCCATTTGCAATTCATCACTTCTAACCCCTTCCATGCCTC	P
GCCCAGTTCTTCTGTTTCCTTTTCAAATCCCGGTCGAAAAT	P
ATTATCAGAACTTATTAACGTTAGTGTCACTGAAGTTGGTA	P
TCATTCATGTTAACTTCTCATATCTTGCCGACTACGTTGTT	P
AGTTACAGATTCCTTTGTTCTTTCTCCACCCCCACTGCTTC	P
CAGGCACATAACTCTCGGAATCAGTAGCAACGTAGACCGAC	P
ACCCCTCTCCTCCTCTTGAATTGGAATGTAGCATAGCATTG	P
CTTGGAGTCAGGGACGGGGTTCCAATCCTGGTTCTACCATT	P
TCTCCTGATTCCTATTCTACTGGATATCCTGAATTACAAGG	P
GGATCACTCCTGGGAGCACCTTTCTCGGCCCATGCACTCTC	P
ATGAGGCCCCGGGGATTGAATGAGGCACTATTGAGAAGCGG	P
CCAGGTGTCTCCGCCCGGGATGGGGGGGTCTCCCGTCCACG	P
AGTATGTGGGCCTCTGGGACTTCAAGTCCCGGACGGACGAG	P
CGCGGTGCCGCCGGCGGCGGTGAGGCCCCGCGCGTGTGTCC	P
TCGAACCCGGGCCTCCCGCGTGGCAGGCGAGAATTCTACCA	P
GGGGGTGCCCCCTCTGAGGCTAGGGTCCAGGGTTTTTATGG	P
GAAAAATGGGGACTGTATGATTTCAAGGCCCTGTTCGGCTC	P
AAAGAATACTAAAAAAATTCTTTCGAATCCTTCCTAAAAAA	P
GCAGCAGAAGACCAGTCTGCTTCGGATCCCACACCTGGCAC	P
AGTCAGAAGTGGCATTCGACTTCCAATTAGAAGTCTTACAA	P
CCCCACCACCGCCGCCGCAGTCGCGGCCGGTCCCCCGGAAC	P
CTTAGACATGCATGGCTTAATCTTTGAGACAAGCATATGCT	P
ATTCCATTCCATTCCTTTCATTTCAAGTCCCTTCGCTTCCT	P
GATCTCTTACCTCTAGGGAATGTATCCGAGTCACGGCACCA	P
GTGGGGGTCATAAACGTGCCTGCCCACCCAGGGACGGATGG	P
AACCTGATGAAGACACTATATTCTTTGTGTGTGACACCCAT	P
GGGACCCACTGGGGCCCGAATGCTGTGAGCAGCAGGATGCA	P
GGTCCCAGTTTCTTGTAGGGTGTTATCTGGGGGTCCTGGTG	P
CCCAGTTTCTTGTAGGGTGTTATCTGGGGGTCCTGGTGTGG	P
CAGTTTCTTGTAGGGTGTTATCTGGGGGTCCTGGTGTGGGT	P
CCTCTCAAACAGGATGAGCATCTCACAGTGCGGGGTCTGCG	P
CTTGACCGGCCGGAAGGGAATGCCCTTCACCCGGTTAGATG	P
GGGAATGCCCTTCACCCGGTTAGATGGGGCTCTGCAGAGGC	P
CGTACAGCAGCCGCCTGAGGTTCTTAGCTCTCCGGATGGCC	P
GTACAGCAGCCGCCTGAGGTTCTTAGCTCTCCGGATGGCCA	P
ACAGCAGCCGCCTGAGGTTCTTAGCTCTCCGGATGGCCAGG	P
CAGCAGCCGCCTGAGGTTCTTAGCTCTCCGGATGGCCAGGA	P
AGCTCTCCGGATGGCCAGGATCACCTTGGAATCTGAGGAGG	P
TGGCCAGGATCACCTTGGAATCTGAGGAGGCAAACACCAGC	P
GCCAGGATCACCTTGGAATCTGAGGAGGCAAACACCAGCTG	P
CCCTAGCAGGTCCTCGTGGATGCACCGGTCCCCAGCCACAT	P
CTCCACGAAGTAGAGGCAGGTCACTCCACTGGCCCTGCCTG	P
ACGAAGTAGAGGCAGGTCACTCCACTGGCCCTGCCTGGCCC	P
CTGGCCCTGCCTGGCCCTGCTGTGAAGTGCTGCGCTAGGGA	P
CCTGCTGTGAAGTGCTGCGCTAGGGAGGTCTTCAGCTCTGC	P
GAAGTGCTGCGCTAGGGAGGTCTTCAGCTCTGCCAGCTCCT	P
AGTGCTGCGCTAGGGAGGTCTTCAGCTCTGCCAGCTCCTCA	P
GGCCTGGTGGCGGCGGCTGGTGCGCACAGTCAGCTGCTTCC	P
GCGGCGGCTGGTGCGCACAGTCAGCTGCTTCCAGTGGCCTG	P
GGCCTGTGTACGTCTCTGGGTCGTATGCCGAGTATGGAGTG	P
GTGTACGTCTCTGGGTCGTATGCCGAGTATGGAGTGGACCT	P
TCTGGGTCGTATGCCGAGTATGGAGTGGACCTGTGGGAATC	P
TGCCGAGTATGGAGTGGACCTGTGGGAATCACGAGCTGGCC	P
CAGCACACGTCCCGCCCTTGTACTTGCCGAGCCGACAGCCC	P
CACACGTCCCGCCCTTGTACTTGCCGAGCCGACAGCCCACG	P
ACACGTCCCGCCCTTGTACTTGCCGAGCCGACAGCCCACGG	P
GCCGAGCCGACAGCCCACGGTGTTATCCTCCCCATCCACCC	P
CGAGCCGACAGCCCACGGTGTTATCCTCCCCATCCACCCCG	P
GAGCCGACAGCCCACGGTGTTATCCTCCCCATCCACCCCGA	P
GCCGACAGCCCACGGTGTTATCCTCCCCATCCACCCCGACG	P
GCCAACCAGAAACTCACACTTATTACGATACTCAGTCTGCA	P
AACCAGAAACTCACACTTATTACGATACTCAGTCTGCAGGG	P
ATGCAAAACGCGCAGGGCCTTGTCCCTCTCTGCAGCGCTGC	P
CGCAGGGCCTTGTCCCTCTCTGCAGCGCTGCGGAATGTCAC	P
CTCTCTGCAGCGCTGCGGAATGTCACAAAGGCGCAGGGTGG	P
CTCTGCAGCGCTGCGGAATGTCACAAAGGCGCAGGGTGGTT	P
GTCACAAAGGCGCAGGGTGGTTGCCCAAAGAGTTTGGTTTT	P
TGGTTGCCCAAAGAGTTTGGTTTTGTGGGGCTGCAGACCAA	P
GGTTGCCCAAAGAGTTTGGTTTTGTGGGGCTGCAGACCAAA	P
TTGCCCAAAGAGTTTGGTTTTGTGGGGCTGCAGACCAAAGC	P
CTGCAGCTCCAGTTTAAAGATCTCAGAGGTAAACAAGTCAT	P
GGGCTGAGGCCCCGGCCCTGTAGCCGCCCCAGCGCCCTCTT	P
GTAGCCGCCCCAGCGCCCTCTTTCTCCACCTCCTCCAGGGC	P
CTCCTGGCCACAGCTCTCCATGGGCTTCGGGCCCTGTGTGG	P
ACACCATGTCCTCCGCCAGGTTCGACTCCTCGGACCGCTCC	P
TAGACGAGACTCGAACTGGCTTCTGCTCCAGCTGAAGTGCC	P
TTTTTCCCGGGACAGAACCATATCTGGGAATCCACGTCCCA	P
AGGTGGTGTCTTGTCTTAGTTTGCGATCCCCGGCAAATGGG	P
CGAAACGTACTGGGATCGAATGCACCTCTTCCAGGAAGCCA	P
GCCCAGCCTCCAGAGCTGAGTCCCTGGTTCAAATCCCGGCT	P
CGCAATGGAGGTGCCGGGGGTGCGCTGAAGAGCGAGACTGG	P
ATAGAACGCTGGGATTCGAGTCACCACAAAAACAGTACCTT	P
CATCCCTGGGTGGGCTGGACTTTTGGACATGTTTGAGGGAC	P
CCCACACCAGGACCCCCAGATAACACCCTACAAGAAACTGG	P
GGCGGCTGCTGTACGTCTCATGCAACCCCCGGGCAGCCATG	P
CCTCAGGCGGCTGCTGTACGTCTCATGCAACCCCCGGGCAG	P
AGAACCTCAGGCGGCTGCTGTACGTCTCATGCAACCCCCGG	P
CATCCGGAGAGCTAAGAACCTCAGGCGGCTGCTGTACGTCT	P
CTGGTGTTTGCCTCCTCAGATTCCAAGGTGATCCTGGCCAT	P
CAGAGTTGAGTAATGTGGAGTTCCACTGCGGGAGGGCCGAG	P
CGAGGTGCTCTACACAGTCATCCAGGACTGGGCCCAATTGG	P
GCTAGGGCTGACCTTCCGGATCTCTCCACACGCCTTCTTCC	P
AGGACCTGCTAGGGCTGACCTTCCGGATCTCTCCACACGCC	P
GGACCTGCTAGGGCTGACCTTCCGGATCTCTCCACACGCCT	P
GTGCATCCACGAGGACCTGCTAGGGCTGACCTTCCGGATCT	P
TGTGGCTGGGGACCGGTGCATCCACGAGGACCTGCTAGGGC	P
CCAGTGGAGTGACCTGCCTCTACTTCGTGGAGGAGGGACAG	P
GCAGGGCCAGGCAGGGCCAGTGGAGTGACCTGCCTCTACTT	P
GCCAGGCAGGGCCAGTGGAGTGACCTGCCTCTACTTCGTGG	P
AGCTGGCAGAGCTGAAGACCTCCCTAGCGCAGCACTTCACA	P
GGTCCACTCCATACTCGGCATACGACCCAGAGACGTACACA	P
ATTCCCACAGGTCCACTCCATACTCGGCATACGACCCAGAG	P
CAAGCAGGTGGTGAAGGCCTTCCAGGAGTTCATCCGGTGAG	P
GCAAGTACAAGGGCGGGACGTGTGCTGTGGCAGCCCCGTTT	P
TGGGCTGTCGGCTCGGCAAGTACAAGGGCGGGACGTGTGCT	P
GGGAGGATAACACCGTGGGCTGTCGGCTCGGCAAGTACAAG	P
GAGGATAACACCGTGGGCTGTCGGCTCGGCAAGTACAAGGG	P
GTCGGGGTGGATGGGGAGGATAACACCGTGGGCTGTCGGCT	P
AGTATCGTAATAAGTGTGAGTTTCTGGTTGGCGTCGGGGTG	P
TATCGTAATAAGTGTGAGTTTCTGGTTGGCGTCGGGGTGGA	P
CTCTCTCCCTGCAGACTGAGTATCGTAATAAGTGTGAGTTT	P
AGGGACAAGGCCCTGCGCGTTTTGCATGGTGCCCTCTGGAA	P
TTGGGCAACCACCCTGCGCCTTTGTGACATTCCGCAGCGCT	P
GGGCAACCACCCTGCGCCTTTGTGACATTCCGCAGCGCTGC	P
GCAACCACCCTGCGCCTTTGTGACATTCCGCAGCGCTGCAG	P
CACCCTGCGCCTTTGTGACATTCCGCAGCGCTGCAGAGAGG	P
ACCCTGCGCCTTTGTGACATTCCGCAGCGCTGCAGAGAGGG	P
GCAGCCCCACAAAACCAAACTCTTTGGGCAACCACCCTGCG	P
AGCCCCACAAAACCAAACTCTTTGGGCAACCACCCTGCGCC	P
GCCCCACAAAACCAAACTCTTTGGGCAACCACCCTGCGCCT	P
TCCGGCGCTTCCTGGGCCGCTTTGGTCTGCAGCCCCACAAA	P
GCTTCAGCGACGTCCGGCGCTTCCTGGGCCGCTTTGGTCTG	P
ACTTGTTTACCTCTGAGATCTTTAAACTGGAGCTGCAGAAC	P
CTACATCAGGGATGACTTGTTTACCTCTGAGATCTTTAAAC	P
ACAGCTCCAGGTGAGGACCGTGGGTGGGTGGGGAGGGCTCG	P
GGCTTCCTGGAAGAGGTGCATTCGATCCCAGTACGTTTCGG	P
AGAAGTAGCACCAAGGTGAATAATGCCTGCAGCTTTTGGAC	P
CTCTTATGACTCATCTTGAATTGGACATCACTAAAGAGGTT	P
TACATGATACCCAGAGCCGATTTTCTTTCTTCTCTTTCTTT	P
CTGGTGGGCACGGACGGGGTTTGATGTCCAGTAAGCCTGAG	P
GGGGTGGGATGGGACTCGAATAAGATTCAGGTACAAAAACT	P
GCCAAAAGCAGCGGTGGGATTTGAATGACATCTGGATAGGG	P
TTCTGATAGGCAGATTCCAATCTGTGATTCTCTAAAACATT	P
CATCGCGAGCCAGCCAGGAGTCGAACCTAGAATCTTCTGAT	P
CAGGAGTCGAACCTAGAATCTTCTGATCCGTAGTCAGACGC	P
AGGAGTCGAACCTAGAATCTTCTGATCCGTAGTCAGACGCG	P
TTGCGCCACTGGCCCCGACTTGCTAAAGCCTTCTCCGTGAT	P
GAGCATCTTTTCATATGCAATTTCGAATCTGTCTATCATCT	P
ATTCCCTACTGAAGTGACAGTATCCCTGCGGTGCCTCCTGT	P
AGCTGGTGCCCAACCATCACTTCGACCCTCACCTGGAAGCC	P
GAACAGTCAAATGGCACCATTTCAATCCCCGTCATCTCCAG	P
GGACCCAGATGGGACTCCAGTGGTTCCAACATACCCTGTAG	P
TCAAACTCTTTGTTCTACTGTTTCCCCCCTTCTCACTACTG	P
CACACAGGAGTGGGATTCGCTGAGTGCCAGCCAGGCCCAGC	P
TGGGAGGGGGGAGACTTGAATAGAGAGACTCGGGACGGGGA	P
GGATTTGAACCAGGGACCTCTTGATCTGCAGTCAAATGCTC	P
GATTTGAACCAGGGACCTCTTGATCTGCAGTCAAATGCTCT	P
ACTGAGCTACACCCCCTTGATGCCAATAACCTTCAAAAAAC	P
GATTTGAACCAGGGACCTCTTGATCTGCAGTCAAATGCTCT	P
GCGCAAGTATGACACGCAAATCCGTGAAGCGTTCCATATTT	P
ACTTCATGGTAGCTGATGCCTGTATCCCACCCCTGACATGG	P
CTTGGGTACTGGGGATCGACTTGCCCTGCCTGCCACAGCTG	P
GGCAGATAGGCAGATTCAAATTGGTCAGTTACCCCTTATTA	P
TTACATACTTAAGGTAAATCTTTCGATTCCGGGTTCTGCAG	P
AACACGCGAAAGGTCCCCGGTTCGAAACCGGGCGGAAACAC	P
ACACGCGAAAGGTCCCCGGTTCGAAACCGGGCGGAAACACA	P
AAGATGTATTCGGAAGGGTTTTTCGATCCCTGTCTCCTCTA	P
AGGAGAGGCAGATTCGAACTTAAGAGTGAACCTAACCAGGC	P
AACGATAGCTGTAATTATGATTTCGAGTGGTTCAATAAGTA	P
TCTGGGGTGATCCAGGGACATTTCAAGTCCACCCAGGCCCA	P
GGGGAGACGCGCGACTCCCGTGTTCACCTTTCGGGCGCCTG	P
TGCACAGCTTGGATTGTCTATTCAGAAGAGGATGTGGCACC	P
TAGGATTCCAACCAATCGAATATAAAGAGAAATTCTACATA	P
GGATTTGAACCAGGGTTGAATGCTACAGCTTGTGTTAACAC	P
GGTGGTGAGCAGGGTTTGAATTCAGTTCTGATTACAACTCA	P
ACGGATCAGAAGATTCTAGGTTCGACTCCTGGCTGGCTCGC	P
CGGATCAGAAGATTCTAGGTTCGACTCCTGGCTGGCTCGCG	P
TCAGTCAAGCCGGATTCGAATGGCAGAGGACAGAGGGCAAA	P
AGGAGCCCGGCCAGGAGATGTGCCGGCGGGGGTGCGTGGGG	P
CGGGGGCACGAGGATGCGAATCCAGGCGGGGCCGGGAGCTG	P
CGTCTCCTCGATGGGCAGCTTGTCGATCCCCGGCATCGTGG	P
CAAGGCTACTGCCATTTGAATGAGGCGAATATACCCACCTA	P
CACCCAGCCGTGACTCGGGTTAAGCCTAATACTACTTAATT	P
AAGGAGGTGCTGGAGATTGATAATCTTCTTGGCAGGAGGAC	P
TTTGACTGCAGATCAAGAGGTCCCTGGTTCAAATCCAGGTG	P
ACTGCAGATCAAGAGGTCCCTGGTTCAAATCCAGGTGCCCC	P
GTAGAGCATTTGACTGCAGATCAAGAGGTCCCTGGTTCAAA	P
GCAGATCAAGAGGTCCCTGGTTCAAATCCAGGTGCCCCCTG	P
CAGATCAAGAGGTCCCTGGTTCAAATCCAGGTGCCCCCTGT	P
TTTGACTGCAGATCAAGAGGTCCCTGGTTCAAATCCAGGTG	P
CATGGAGTATAAATTCACACTGTCGAGCCTCACCTGGACTT	P
AATATGGAACGCTTCACGGATTTGCGTGTCATACTTGCGCA	P
AATTGATTGTTTACAGTCAGTTACAGATCGAACTCCTTGTT	P
AAGGCCCAGCGAGCTTTGAATGTCAAAACTAGCACCAAGAG	P
GGAGGCCGAGCTCTACCACCTTGCCGGGTTTCGGCACCAAG	P
CTACACTACGGAAACCCCACTTTGGAGAGGGTTTTGTAAAG	P
TACACTACGGAAACCCCACTTTGGAGAGGGTTTTGTAAAGT	P
TAGTGTGTTTCCGCCCGGTTTCGAACCGGGGACCTTTCGCG	P
TCCTCTTCACCGAGATTTGATTACATCTCCGGGGTTTTCTT	P
ACAAAAGGATCTACTGGGATTCAGGAAGAAAGTACTGAAGC	P
CTCATTCCCAAACAAGTCTCTTCGTTCCCCAGTACCCCCAT	P
GGGGCTATAAAAAATTCTAATGCGGTTCAGGATTTAGAATA	P
GGCTCTAGTGCCAGACTACCTGAGTTCGAATCCCACTTGCT	P
AAATTTAAAAAATCAGTTCCTGCCCACCCAGGGACGCCTTG	P
TTCTCCCTGACCTGAATCGATCCTCTAACTGACAGAGCAAT	P
CAGCTAACACTGCTCCAGCCTCTACCACCTTCTTGACGTGG	P
CACAGAGGGGGCACCCGGATTTGAACCGGGGACCTCTTGAT	P
AGTGACCTATGGTCCATACATTTCAAGTCCACTCAAACCTG	P
AGGCGCCGCCGGGAAGCGAATTGGCTCCGACAGTCGCGGGG	P
GATAAGAACAGATACTACACTTGATCTTAGCCAAAAGGCCA	P
TCTGGCGACCGCGAAGGGACTGTAGTGCAGAAACCCTGAGC	P
CCTTGTCACTCCACTCACTCTGCAATCCCCGGCACCTAACT	P
GAGGCCCCGCTGGGAGTAGTTCTGTCCAGTAGGGTCACGGG	P
TGTGGAGGCCCCGCTGGGAGTAGTTCTGTCCAGTAGGGTCA	P
AGGCCCCTCTGGGAGTTGAATGACGGGTGAATGTTTCACAT	P
GAGCTCTCCCGGGAATCGAATTTGCCGACTTCTTGATCTTG	P
TTTTTCCACCGAGATTTGGGTTACTAAGTTAAAATAGTAGG	P
TAGCCCAAAAAAGTTTGTTTTTAGATCTCCAGTACCTCCAC	P
ATTCTCTGTTCACTCATGATTTTCTATTCCCGGAAAAAAAA	P
TGGAGCTATAAGGGATCAAATTTTCTATATTTTATGGGAAT	P
TTTCATGCTATTGAGAAAATTTCAATCCCTGGCACTTCCAC	P
GCAGATCAAGAGGTCCCCGGTTCAAATCCGGGTGCCCCCTC	P
TTCCCCCTCTGAGGTTCGATTTGTCAATTTTTCCTTTTATG	P
TATTCGTTTTTCTTTGTCTTTGTTCGATTGGGTTCATTCAA	P
AGCGAAGTTATTGTTGACTCTTTTGAATCTGCCCATCAGCA	P
TGATCACAACCAGTTACAGATTCCTTTGTTCCTTCTCCACT	P
GATCACAACCAGTTACAGATTCCTTTGTTCCTTCTCCACTC	P
AACTAATTGATCACAACCAGTTACAGATTCCTTTGTTCCTT	P
GTTGGAGGCCCCAGCGAAATTTTAACGCCAGCGGGCAAGAG	P
TCCGCAGGCACGGACGGGGTTTGCCCAGAGACACCCTGCTC	P
GAGTAATATCCTGCACTGTCTTCAGATTCCCCGACGGGATA	P
ACTCCAGTCATTTCAGCATCTCTGGTTCAAATCCAGGATCT	P
CCTACAGATTAACCTCCTTTTTTTTTTTTTTTTTTTTTTTT	P
GACAGGGCCAGACAGGATTTTCTCGATCCCCAGTACCTGGT	P
TCATCTGGCCGGGAATTGAGTTTCTGGTCATGGCGCGCTAC	P
TTTAGCTGAGCCAGACCATCTAGGTTCGAATCCTGCCACTT	P
CGCTGAACTAGACCAGTTGGTTCCCTGGTTTCGGCCCCCTT	P
AAAAGGGAACCTAATGTCACTTTGGACTCTGGGTATCAGAG	P
ACAGATGTTTTCTGCAGATGTCTCCCAGTGGGGCCTCCCTC	P
GATGGCATAGTCGGCAGAATTCCAGCCAGATTCAGGGACAC	P
CAGATGAATAATTTCCTGAATTGCCTGGTGACAGCTTTGGA	P
GCTGGCTTTAGCTCAGCGGTTACTTCGACAGTTCTTTAATT	P
TATAATCCGGAGATAGCCTCTGGGCTGGCTTTAGCTCAGCG	P
GAGATAGCCTCTGGGCTGGCTTTAGCTCAGCGGTTACTTCG	P
GCCTCTGGGCTGGCTTTAGCTCAGCGGTTACTTCGAGTACA	P
GGCTTTAGCTCAGCGGTTACTTCGAGTACATTGTAACCACC	P
AAGCAACCTCTGGGCTGGCTTTAGCTCAGCGGTTACTTCGC	P
GGCGGGGATACTCACCACTATACTGATGAGGACGACAGTCT	P
GTCATCAGCACGTTGCCAGCTTTCAGATCTCGGTGGATGAT	P
AAGGGAGTCCCAGGACCGGGTGTCACGCCGGGGTCGCCCAG	P
CACACGCGAAAGGTCCCCGGTTCGAAACCGGGCGGAAACAC	P
CTCCAGTCTCTTCGGGGGCGTGGGTTCGAATCCCACCGCTG	P
GTCTCTTCGGGGGCGTGGGTTCGAATCCCACCGCTGCCAGT	P
GTGGCATGTTTCCGCCCGGTTTCGAACCGGGGACCTTTCGC	P
CGGTTTCGAACCGGGGACCTTTCGCGTGTTAGGCGAACGTG	P
AAGCAGGCCCCAGCGAGATTTGAACTCGCGACCCTGGTTTA	P
GGCCCCAGCGAGATTTGAACTCGCGACCCTGGTTTACAAGA	P
GAGATTTGAACTCGCGACCCTGGTTTACAAGACCAGTGCTC	P
TTGAACTCGCGACCCTGGTTTACAAGACCAGTGCTCTAACC	P
TGAGCTATGGAGCCGGCTGTTGGTTTCCTTTTGACACAAAA	P
TCTGGGAGAGCTGCTGAGAGTAGGTGGGGATGTAGCTCAGT	P
TAGAGCGCATGCTTTGCATGTATGAGGCCCCGGGTTCGATC	P
GAGCGCATGCTTTGCATGTATGAGGCCCCGGGTTCGATCCC	P
AGAGCATGAGACTCTTAATCTCAGGGTCGTGGGTTCGAGCC	P
AGTCTTGTTTCCGCCCGGTTTCGAACCGGGGACCTTTCGCG	P
CGGTTTCGAACCGGGGACCTTTCGCGTGTTAGGCGAACGTG	P
TCGAACCCACGACCCTGAGATTAAGAGTCTCATGCTCTACC	P
TAAGCACACAGCCCCTTCACTCTTCCCGGCCCATGCACCAG	P
TCCACCAATAAATGGAGAAGTTTCGACTCTCGGTGTTCAAA	P
AGGGATTACCGGGAATTGAATGCCCAGAAGGATTTCAGGAC	P
GATGACAACTGGTTAGAGATTTCTTTGTTCCTTCTCCACTC	P
ATAGCTGTAAGTCTTTTGTATTACCTTTCTTAATGACCAGC	P
GGTACTTTTTGTCCAATACTTTTCCCTGCCCATGCACTATT	P
GCTGGGGTAGGAGGATTCGCTTGAGCCTGGGAGGTAGAGGT	P
AGTGGCTATAGGGGTAGCTCTTTCCAACAGCCCAAGTGGGG	P
AATGTACTCGAAGTAACCGCTGAGCTAAAGCCAGCCCAGAG	P
AAGAGTAGGCAGGATTCGAATAGCTGGAAAAGTGAGAGGAG	P
TCTCTTATTGTCTCCAGCTATATCCCATTAGCCACTCCATC	P
ATGCTTCCTTTGAGCCGGATTATTAGATAATTCCTACATTA	P
AGCCGGGATTCGAACCCGGGTGTCCGGCTCTCCAAACTGGC	P
ATCTGTAAAACTGGAAAAGCTTTCAATCGGTTCGAAAATCA	P
GGCGGAGACCCAGAGTCTAATGAATGGAAAGCTGACATGCC	P
TTTCCTTCTCATCTGCAGAATGTTCAGAATCAAAAGCCAGT	P
ACCGCCTCGCCTTCCCTCTGTTTCGAAAGGTTCGGGAAAGT	P
GAGTCTGTTTCCGCCCGGTTTCGAACCGGGGACCTTTCGCG	P
AGGAGGTGTTTCCGCCCGGTTTCGAACCGGGGACCTTTCGC	P
GGAGGTGTTTCCGCCCGGTTTCGAACCGGGGACCTTTCGCG	P
AACACGCGAAAGGTCCCCGGTTCGAAACCGGGCGGAAACAT	P
ACACGCGAAAGGTCCCCGGTTCGAAACCGGGCGGAAACATG	P
ATTATGGCGACAGAGGTAGGTGTGGGTTTCCGTAGTGTAGT	P
CTAGGGGTATGATTCTCGCTTTGGGTGCGAGAGGTCCCGGG	P
TGTAAACCAGGGTCGCGAGTTCAAATCTCGCTGGGGCCTGC	P
GGGTTAGAGCACTGGTCTTGTAAACCAGGGTCGCGAGTTCA	P
CGAACCCGGGGCCTCATACATGCAAAGCATGCGCTCTACCA	P
CGGGGATCGAACCCGGGGCCTCATACATGCAAAGCATGCGC	P
CGAACCCACGACCCTGAGATTAAGAGTCTCATGCTCTACCG	P
GGGGCTCGAACCCACGACCCTGAGATTAAGAGTCTCATGCT	P
AACACGCGAAAGGTCCCCGGTTCGAAACCGGGCGGAAACAA	P
GACTCTTAATCTCAGGGTCGTGGGTTCGAGCCCCACGTTGG	P
GTCGGTAGAGCATGAGACTCTTAATCTCAGGGTCGTGGGTT	P
ACAAAGTTAGAATACAGACATGGCCGCCCGGCTAGCTCAGT	P
AGGCTCCAGGTGAGGATCCATTTCACTGTCTTTTCCAGCAT	P
TGTACGTGTCTGTTTCTGGGTTTCGACTGGTTCGAAGTACG	P
ATTCCTTAGAATCCATGAAATTTGGAGATTCCAACACAGTC	P
TGTCTTACCACTAGGGAAGGTATCCGAGTCACTGCACCATT	P
GCGGAACCTTCGAGCCGGCTTCTGCTTTGAACATCCCTCCT	P
CCCTGCTTTCCCGGGATCGATTGTAAAAGAACAAATAGCAG	P
TAATGGATAAGGCGTCTGACTTCGGATCAGAAGATTGAGGG	P
TCGGATCAGAAGATTGAGGGTTCGAATCCCTTCGTGGTTAA	P
CGGATCAGAAGATTGAGGGTTCGAATCCCTTCGTGGTTAAG	P
CCCACGCGTGCAGAGCACAATGGATTAGCAGTCCATCGCCT	P
CAGGACAGGTCCCACCGAGATTTGAACTCGGATCGCTGGAT	P
TTTGAACTCGGATCGCTGGATTCAAAGTCCAGAGTGCTAAC	P
TTGAACTCGGATCGCTGGATTCAAAGTCCAGAGTGCTAACC	P
ATTACACCATGGGGCCGCCTTCCGCCACCAATTTCATGAAT	P
TTGGTAGGTCCCACCGAGATTTGAACTCGGATCGCTGGATT	P
TTGAACTCGGATCGCTGGATTCAAAGTCCAGAGTGCTAACC	P
TAGTCGGCAGGATTCGAACCTGCGCGGGGAGACCCCAATGG	P
CACCCATGACCCCGACGTGATTTGAACACGCAACCTTCTGA	P
ACCCATGACCCCGACGTGATTTGAACACGCAACCTTCTGAT	P
TAATGGATAAGGCGTCTGACTTCGGATCAGAAGATTGAGGG	P
CTGACTTCGGATCAGAAGATTGAGGGTTCGAATCCCTCCGT	P
TCGGATCAGAAGATTGAGGGTTCGAATCCCTCCGTGGTTAT	P
CGGATCAGAAGATTGAGGGTTCGAATCCCTCCGTGGTTATT	P
ACATTTAATAAGGTTTTTGGTATCTGTAGTCGTGGCCGAGT	P
TGGGGTCTCCCCGCGCAGGTTCGAATCCTGCCGACTACGGC	P
CTGACTACGGATCAGAAGATTCCAGGTTCGACTCCTGGCTG	P
ACGGATCAGAAGATTCCAGGTTCGACTCCTGGCTGGCTCGT	P
CGGATCAGAAGATTCCAGGTTCGACTCCTGGCTGGCTCGTT	P
CTCCCTAGCAGAGGATGGTTTCGATCCATCGACCTCTGGGT	P
AACTGTTGACCCCGACGTGATTTGAACACGCAACCTTCTGA	P
ACTGTTGACCCCGACGTGATTTGAACACGCAACCTTCTGAT	P
GTGATTTGAACACGCAACCTTCTGATCTGGAGTCAGACGCG	P
TTGAACACGCAACCTTCTGATCTGGAGTCAGACGCGCTACC	P
CGCAGTCTCCCCTGGAGGCGTGGGTTCGAATCCCACTCCTG	P
ACAACAGGCCCCGCTGGGATTCGAACCCAGGATCTCCTGTT	P
CTGACTACGGATCAGAAGATTCCAGGTTCGACTCCTGGCTG	P
ACGGATCAGAAGATTCCAGGTTCGACTCCTGGCTGGCTCGG	P
TACTCTGAAAAATAAGCCCTTAGTGGGTTTCCGTAGTGTAG	P
TAGAGCGCATGCTTCGCATGTATGAGGTCCCGGGTTCGATC	P
CATGCTTCGCATGTATGAGGTCCCGGGTTCGATCCCCGGCA	P
TGGTGCTAATAACGCCAAGGTCGCGGGTTCGATCCCCGTAC	P
AGGGTGCGAGAGGTCCCGGGTTCAAATCCCGGACGAGCCCT	P
GTCGGTAGAGCATGAGACTCTTAATCTCAGGGTCGTGGGTT	P
GTAGAGCATGAGACTCTTAATCTCAGGGTCGTGGGTTCGAG	P
GACTCTTAATCTCAGGGTCGTGGGTTCGAGCCCCACGTTGG	P
CCAGCGGGAAGTGAAAGTCGTGTGAATCCTTCGATAGCTCA	P
AGCGGGAAGTGAAAGTCGTGTGAATCCTTCGATAGCTCAGT	P
AGTGAAAGTCGTGTGAATCCTTCGATAGCTCAGTTGGTAGA	P
TGAATCCTTCGATAGCTCAGTTGGTAGAGCGGAGGACTGTA	P
TCCTTCGATAGCTCAGTTGGTAGAGCGGAGGACTGTAGTTG	P
GTTGGTAGAGCGGAGGACTGTAGTTGGCTGTGTCCTTAGAC	P
GGTAGAGCGGAGGACTGTAGTTGGCTGTGTCCTTAGACATC	P
AGCGGAGGACTGTAGTTGGCTGTGTCCTTAGACATCCTTAG	P
CGGAGGACTGTAGTTGGCTGTGTCCTTAGACATCCTTAGGT	P
GAGGACTGTAGTTGGCTGTGTCCTTAGACATCCTTAGGTCG	P
GACTGTAGTTGGCTGTGTCCTTAGACATCCTTAGGTCGCTG	P
ACTGTAGTTGGCTGTGTCCTTAGACATCCTTAGGTCGCTGG	P
GTTGGCTGTGTCCTTAGACATCCTTAGGTCGCTGGTTCGAA	P
GGCTGTGTCCTTAGACATCCTTAGGTCGCTGGTTCGAATCC	P
GCTGTGTCCTTAGACATCCTTAGGTCGCTGGTTCGAATCCG	P
TGTCCTTAGACATCCTTAGGTCGCTGGTTCGAATCCGGCTC	P
CTTAGACATCCTTAGGTCGCTGGTTCGAATCCGGCTCGAAG	P
AGCGGAGGACTGTAGGTTCATTAAACTAAGGCATCCTTAGG	P
TAGGCTCATTAAGCAAGGTATCCTTAGGTCGCTGGTTCGAA	P
CTCATTAAGCAAGGTATCCTTAGGTCGCTGGTTCGAATCCG	P
GCAAGGTATCCTTAGGTCGCTGGTTCGAATCCGGCTCGGAG	P
AGGTATCCTTAGGTCGCTGGTTCGAATCCGGCTCGGAGGAC	P
CTGTAGGGGTTTGAATGTGGTCATCCTTAGGTCGCTGGTTC	P
GGGTTTGAATGTGGTCATCCTTAGGTCGCTGGTTCGAATCC	P
TGTGGTCATCCTTAGGTCGCTGGTTCGAATCCGGCTCGGAG	P
ACTGAGCTAACCGGCCCCGCTTACTAAAACCCCCCCTAAAC	P
GAGTGACCGGAAGTAGAAACTGGGTGCTCCAGTGGCGCAAT	P
TGCTCCAGTGGCGCAATCGGTTAGCGCGCGGTACTTATATG	P
ATCGGTTAGCGCGCGGTACTTATATGGCAGTATGTGTGCGA	P
CGGTTAGCGCGCGGTACTTATATGGCAGTATGTGTGCGAGT	P
GCGCGGTACTTATATGGCAGTATGTGTGCGAGTGATGCCGA	P
TGCGAGTGATGCCGAGGTTGTGAGTTCGAGCCTCACCTGGA	P
GTGATGCCGAGGTTGTGAGTTCGAGCCTCACCTGGAGCATT	P
ATATAAGCAAAAGCCATTTCTAAGTGGCTCGTTGGTCTAGG	P
TCTAGGGGTATGATTCTCGCTTCGGGTGTGAGAGGTCCCGG	P
CTAGGGGTATGATTCTCGCTTCGGGTGTGAGAGGTCCCGGG	P
GGTATGATTCTCGCTTCGGGTGTGAGAGGTCCCGGGTTCAA	P
AATACTCGGGAAACGTGGGTTATCAAGACGAGGTGGCCGAG	P
GATGGACTGCTAATCCATTGTGCTCTGCACGCGTGGGTTCG	P
GGACTGCTAATCCATTGTGCTCTGCACGCGTGGGTTCGAAT	P
ACTGCTAATCCATTGTGCTCTGCACGCGTGGGTTCGAATCC	P
TCCATTGTGCTCTGCACGCGTGGGTTCGAATCCCACCCTCG	P
TGTGCTCTGCACGCGTGGGTTCGAATCCCACCCTCGTCGGG	P
TGTGGCCGCAGCAACCTCGGTTCGAATCCGAGTCACGGCAG	P
GGGCCCTGTGGCTTAGCTGGTCAAAGCGCCTGTCTAGTAAA	P
CCTGTCTAGTAAACAGGAGATCCTGGGTTCGAATCCCAGCG	P
AGTAAACAGGAGATCCTGGGTTCGAATCCCAGCGGGGCCTT	P
GGGGATCGAACCCGCGACCTTGGCGTTATTAGCACCACGCT	P
CGAACCCGCGACCTTGGCGTTATTAGCACCACGCTCTAACC	P
ATGCATAAATAGTAACCATTTAGAGGGCTGTGATGGCCGAG	P
GCCTCCGAGCCAGCCAGGAGTCGAACCTAGAATCTTCTGAT	P
AGCCAGCCAGGAGTCGAACCTAGAATCTTCTGATCCGTAGT	P
CAGGAGTCGAACCTAGAATCTTCTGATCCGTAGTCAGACGC	P
AGGAGTCGAACCTAGAATCTTCTGATCCGTAGTCAGACGCG	P
TCGAACCTAGAATCTTCTGATCCGTAGTCAGACGCGTTATC	P
ACCTAGAATCTTCTGATCCGTAGTCAGACGCGTTATCCATT	P
GCGCCACTGGCCCGTCGTTGTGGGTCTCTCGATTATCTATT	P
ACGGATCAGAAGATTCTAGGTTCGACTCCTGGCTGGCTCGG	P
CCACGCGGACACCTGTCCATTGGATCTTAAGTCCAACGCCT	P
GCGGACACCTGTCCATTGGATCTTAAGTCCAACGCCTTAAC	P
AACCCGCGACCTTGGCGTTATTAGCACCACGCTCTAACCAA	P
TGGCTGGTTAGTTCAGTTGGTTAGAGCGTGGTGCTAATAAC	P
TGCTAATAACGCCAAGGTCGTGGGTTCGATCCCCATATCGG	P
TACAGGTTGCTTCTGCCCGGTTTCGAACCGGGGACCTTTCG	P
ACAGGTTGCTTCTGCCCGGTTTCGAACCGGGGACCTTTCGC	P
CAGGTTGCTTCTGCCCGGTTTCGAACCGGGGACCTTTCGCG	P
CCGGTTTCGAACCGGGGACCTTTCGCGTGTGAGGCGAACGT	P
GGTTTCGAACCGGGGACCTTTCGCGTGTGAGGCGAACGTGA	P
TCCATTGTGCTCTGCACGCGTGGGTTCGAATCCCACCTTCG	P
ACTCATAGCAGAGGATGGTTTCGATCCATCGACCTCTGGGT	P
CTGGACAGGGACTTGAACCCTGGACCCTCAGATTAAAAGTC	P
GGGACTTGAACCCTGGACCCTCAGATTAAAAGTCTGATGCT	P
TGAACCCTGGACCCTCAGATTAAAAGTCTGATGCTCTACCG	P
TAGTGGTGAGTATCCCCGCCTGTCACGCGGGAGACCGGGGT	P
GTGGTGAGTATCCCCGCCTGTCACGCGGGAGACCGGGGTTC	P
TTGGGGTCTCCCCGCGCAGGTTCGAATCCTGCCGACTACGA	P
GTGGTGAGTATCCCCGCCTGTCACGCGGGAGACCGGGGTTC	P
TAGCCGACAGGATTCGAACCTGCGCGGGGAAACCCCAATGG	P
CTGTTAAAAACACGAGCTATTGCGAGGTTCCATGGTGTAAT	P
TCTGAATCCAGCGATCCGAGTTCAAATCTCGGTGGAACCTG	P
CGTAGTCGTGGCCGAGTGGTTAAGGCGATGGACTAGAAATC	P
TTGGGGTTTCCCCGCGCAGGTTCGAATCCTGCCGACTACGG	P
CGAGCAGGTTCCACCGAGACTTGAACTCGGATCGCTGGATT	P
CACCGAGACTTGAACTCGGATCGCTGGATTCAGAGTCCAGA	P
GAGACTTGAACTCGGATCGCTGGATTCAGAGTCCAGAGTGC	P
CTTGAACTCGGATCGCTGGATTCAGAGTCCAGAGTGCTAAC	P
TTGAACTCGGATCGCTGGATTCAGAGTCCAGAGTGCTAACC	P
CGCGGGGAGACCCCAATGGGTTTCTAGTCCATCACCTTAAC	P
GCGGGGAGACCCCAATGGGTTTCTAGTCCATCACCTTAACC	P
CGGGGAGACCCCAATGGGTTTCTAGTCCATCACCTTAACCA	P
CCCAATGGGTTTCTAGTCCATCACCTTAACCACTCGGCCAC	P
AGAGATTCAAAGGTTGCGGGTTCGAGTCCCTCCAGAGTCGC	P
GACGGGGACACTCACCACTATACTAACGAGGAAGACTTAAC	P
CGACTGAGCTATCCAGGCTCTCTACACTGGGCTCTAACTCA	P
GATTCGAACCCACGCCTCCATGCGGAGACCAGAAGCCCCAA	P
GAAGCCCCAAACCTGGGAAGTAGCAACTTGAGTCTGGCGCC	P
CAAACCTGGGAAGTAGCAACTTGAGTCTGGCGCCTTAGACC	P
AAACCTGGGAAGTAGCAACTTGAGTCTGGCGCCTTAGACCA	P
AGCAACTTGAGTCTGGCGCCTTAGACCACTCGGCCATCCTG	P
GCAACTTGAGTCTGGCGCCTTAGACCACTCGGCCATCCTGA	P
AGTCTGGCGCCTTAGACCACTCGGCCATCCTGACACGCACT	P
GATTCGAACCCACGCCTCCATACGGAGACCAGAAGACCCGA	P
GAGCGCTGGTCTCGTAAACCTAGGGGTCGTGAGTTCAAATC	P
GTAAACCTAGGGGTCGTGAGTTCAAATCTCACCAGGGCCTA	P
TAAACCTAGGGGTCGTGAGTTCAAATCTCACCAGGGCCTAA	P
TGCTCCAGTGGCGCAATCGGTTAGCGCGCGGTACTTATACA	P
GCTCCAGTGGCGCAATCGGTTAGCGCGCGGTACTTATACAA	P
ATCGGTTAGCGCGCGGTACTTATACAACAGTATATGTGCGG	P
CGGTTAGCGCGCGGTACTTATACAACAGTATATGTGCGGGT	P
GCGCGGTACTTATACAACAGTATATGTGCGGGTGATGCCGA	P
GCGGTACTTATACAACAGTATATGTGCGGGTGATGCCGAGG	P
GGTACTTATACAACAGTATATGTGCGGGTGATGCCGAGGTT	P
AACAGTATATGTGCGGGTGATGCCGAGGTTGTGAGTTCGAG	P
TGTGCGGGTGATGCCGAGGTTGTGAGTTCGAGCCTCACCTG	P
CCACTTGTTTCCGCCTGGTTTTGATCCAGGGACCTTTCGCG	P
ACAAGCGAGCCAGCCAGGAGTCGAACCTAGAATCTTCTGAT	P
CGCGGGGAACCCCCATTGGATTTCGAGTCCAACACCTTAAC	P
CGGGGAACCCCCATTGGATTTCGAGTCCAACACCTTAACCA	P
AATCAAGGCCCCGCTGGGATTCGAACCCAGGATCTCCTGTT	P
TCGAACCCAGGATCTCCTGTTTACTAGACAGGCGCTTTAAC	P
TGGTTAAAGCGCCTGTCTAGTAAACAGGAGATCCTGGGTTC	P
CCTGTCTAGTAAACAGGAGATCCTGGGTTCGAATCCCAGCG	P
GTCTAGTAAACAGGAGATCCTGGGTTCGAATCCCAGCGAGG	P
AGTAAACAGGAGATCCTGGGTTCGAATCCCAGCGAGGCCTC	P
GTAAACAGGAGATCCTGGGTTCGAATCCCAGCGAGGCCTCT	P
AGACTGGGTCCCACCGAGATTTGAACTCGGATCGCTGGATT	P
TTGAACTCGGATCGCTGGATTCAGAGTCCAGAGTGCTGACC	P
CAAGAAGGTCCCACCGAGATTTGAACTCGGATCGCTGGATT	P
CATTACACCATGGGGCCACCTATAAGCCTGCTTATGAAGTT	P
AATTCAAGTTGTTGATTCTTTGTGTGACGAGGTGGCCGAGT	P
TGGTTAAGGCGATGGACTGCTAATCCATTGTGCTCTGCACA	P
GGCGATGGACTGCTAATCCATTGTGCTCTGCACACGTGGGT	P
CCTTAAGGCTCTACTGGGATTCGAACCCAGGATCTCCTGTT	P
ACTGGGATTCGAACCCAGGATCTCCTGTTTACAAGACAGGC	P
TGGGATTCGAACCCAGGATCTCCTGTTTACAAGACAGGCGC	P
TTCGAACCCAGGATCTCCTGTTTACAAGACAGGCGCTTTAA	P
TCGAACCCAGGATCTCCTGTTTACAAGACAGGCGCTTTAAC	P
CGAACCCAGGATCTCCTGTTTACAAGACAGGCGCTTTAACC	P
CTGTTTACAAGACAGGCGCTTTAACCAACTAAGCCATAGAG	P
CCCCCGAAGAGACTGGAGCCTTAATCCAGCGTCTTAGACCA	P
CGAAGAGACTGGAGCCTTAATCCAGCGTCTTAGACCACTCG	P
ACATCAGGCCCCACTGGGAGTCGAACCCAGGATCTCCTGTT	P
ACTGGGAGTCGAACCCAGGATCTCCTGTTTACGAGACAGGC	P
TCGAACCCAGGATCTCCTGTTTACGAGACAGGCGCTTTAAC	P
CCTGTGAGCAATGCCGAGGTTGTGAGTTCAAGCCTCACCTG	P
CCACGAAGGGATTCGAACCCTCAATCTTCTGATCCGAAGTC	P
GAAGGGATTCGAACCCTCAATCTTCTGATCCGAAGTCAGAC	P
GGGATTCGAACCCTCAATCTTCTGATCCGAAGTCAGACGCC	P
AATGGTTAGCACTCTGGACTTTGAATCCAGCAATCCGAGTT	P
TTTGAATCCAGCAATCCGAGTTCGAATCTCGGTGGGACCTT	P
CCCACGCGTGCAGAGCACAATGGATTAGCAGTCCATCGCCT	P
GAAATGCAAAGCAACCTGTCTGTGGTTGGGGGTGTAGCTCA	P
AATGCAAAGCAACCTGTCTGTGGTTGGGGGTGTAGCTCAGT	P
TTGGGGGTGTAGCTCAGTGGTAGAGCGCGTGCTTAGCATGT	P
CTCAGTGGTAGAGCGCGTGCTTAGCATGTACGAGGTCCCGG	P
TCAGTGGTAGAGCGCGTGCTTAGCATGTACGAGGTCCCGGG	P
GGTAGAGCGCGTGCTTAGCATGTACGAGGTCCCGGGTTCAA	P
TAGAGCGCGTGCTTAGCATGTACGAGGTCCCGGGTTCAATC	P
CGTGCTTAGCATGTACGAGGTCCCGGGTTCAATCCCCGGCA	P
TAGAGCGCATGCTTTGCATGTATGAGGTCCCGGGTTCGATC	P
CCCTAAGGCCCCGCTGGGATTCGAACCCAGGATCTCCTGTT	P
TGGGGATCGAACCCGGGACCTCATGCATGCTAAGCATGCGC	P
CGAACCCGGGACCTCATGCATGCTAAGCATGCGCTCTACCA	P
GGATCGAACCCGGGGCCTCATACATGCGAAGCATGCGCTCT	P
CGAACCCGGGGCCTCATACATGCGAAGCATGCGCTCTACCA	P
GGATTGAACCAGGGACCTCGTACATGCGAAGCATGCGCTCT	P
TATAGCAAAAAAGCTAGCTTTAAGGGGGTGTAGCTCAGTGG	P
AAGCTAGCTTTAAGGGGGTGTAGCTCAGTGGTAGAGCGCGT	P
AAGGGGGTGTAGCTCAGTGGTAGAGCGCGTGCTTAGCATGC	P
CTCAGTGGTAGAGCGCGTGCTTAGCATGCACGAGGCCCTGG	P
GGTAGAGCGCGTGCTTAGCATGCACGAGGCCCTGGGTTCAA	P
GCTTAGCATGCACGAGGCCCTGGGTTCAATCCCCAGCACCT	P
TAGAACAAAAAAAAGGCTATTGCAACGGGGGTGTAGCTCAG	P
CTCAGTGGTAGAGCGCGTGCTTAGCATGCACGAGGCCCCGG	P
GGTAGAGCGCGTGCTTAGCATGCACGAGGCCCCGGGTTCAA	P
GGCTCCGTAGCTTAGTTGGTTAAAGCGCCTGTCTAGTAAAC	P
TGGTTAAAGCGCCTGTCTAGTAAACAGGAGATCCTGGGTTC	P
CCTGTCTAGTAAACAGGAGATCCTGGGTTCGACTCCCAGCG	P
GTCTAGTAAACAGGAGATCCTGGGTTCGACTCCCAGCGGGG	P
AGTAAACAGGAGATCCTGGGTTCGACTCCCAGCGGGGCCTT	P
CCAACAGAACTCTCATGCGGTCAGGGGGTGTAGCTCAGTGG	P
CAGGGGGTGTAGCTCAGTGGTAGAGCGCGTGCTTCGCATGT	P
TAGAGCGCGTGCTTCGCATGTACGAGGCCCCGGGTTCGACC	P
GCATGTACGAGGCCCCGGGTTCGACCCCCGGCTCCTCCAGT	P
GGATCGAACCCAGAGCCTCATGAATGTTAAGCATACGCTCT	P
CGAACCCAGAGCCTCATGAATGTTAAGCATACGCTCTACCA	P
AACCCAGAGCCTCATGAATGTTAAGCATACGCTCTACCACT	P
ACCCAGAGCCTCATGAATGTTAAGCATACGCTCTACCACTG	P
CCACGAAGGGACTCGAACCCTCAATCTTCTGATCCGGAATC	P
GTTGGTAGAACATCAGACTTTTAATCTGACGGTGCAGGGTT	P
GTAGAACATCAGACTTTTAATCTGACGGTGCAGGGTTCAAG	P
TCAGACTTTTAATCTGACGGTGCAGGGTTCAAGTCCCTGTT	P
CCCAACTGAGCTATTTCAGCTACTCTAAGCACACACCCTTA	P
GAAGATCTAAAGGTCCCTGGTTCGATCCCGGGTTTCACCAG	P
CGGGGATCGAACCCGGGACCTCATACATGCAAAGCATGCGC	P
GGATCGAACCCGGGACCTCATACATGCAAAGCATGCGCTCT	P
CGAACCCGGGACCTCATACATGCAAAGCATGCGCTCTACCA	P
AACCCTGCCGAAACCCGGGATCGAACCAGGGACCTTTAGAT	P
GGGATCGAACCAGGGACCTTTAGATCTTCAGTCTAACGCTC	P
TCGAACCAGGGACCTTTAGATCTTCAGTCTAACGCTCTCCC	P
AACCAGGGACCTTTAGATCTTCAGTCTAACGCTCTCCCAAC	P
CGGCCTGGAGGTACTGGGGATCGAACCCAGGACCTCGTGCA	P
TGGGGATCGAACCCAGGACCTCGTGCATGCTAAGCACGCGC	P
GGATCGAACCCAGGACCTCGTGCATGCTAAGCACGCGCTCT	P
ACCCAGGACCTCGTGCATGCTAAGCACGCGCTCTACCACTG	P
GCAACTGCCGAAACCCGGGATTGAACCAGGGACCTTTAGAT	P
TGGGGATTGAACCCAGGACCTCGTGCATGCTAAGCACGCGC	P
GGATTGAACCCAGGACCTCGTGCATGCTAAGCACGCGCTCT	P
TGAACCCAGGACCTCGTGCATGCTAAGCACGCGCTCTACCG	P
CCGCTGAGCTATACCCCCTCTGGAAGACTTGCCTTTTAGAG	P
CGGGGATCGAACCCGAGGCCTCATACATGCAAAGCATGCGC	P
GGATCGAACCCGAGGCCTCATACATGCAAAGCATGCGCTCT	P
CGAACCCGAGGCCTCATACATGCAAAGCATGCGCTCTACCA	P
CCCAACTGAGCTATTTCGGCTACTCTGGAGCTGTCCCGTTG	P
CGGGGATTGAACCCGGGGCCTCGTGCATGCTAAGCACGCGC	P
TGAACCCGGGGCCTCGTGCATGCTAAGCACGCGCTCTACCA	P
TGAACCCGGGGCCTCGTGCATGCTAAGCACGCGCTCTACCA	P
ACCCGGGGCCTCGTGCATGCTAAGCACGCGCTCTACCACTG	P
TAAGCATCTGTCTTTGGCGGTTGGCCGCGTGGCCTAATGGA	P
CTGATTCCGGATCAGAAGATTGAGGGTTCGAGTCCCTTCGT	P
ATTCGAACCCACGCCTCCATTGGAGACCAGAATCCCCACCG	P
TCCCCACCGCGGAGGAAGCTTAGCTTGAGTCTGGCGCCTTA	P
ACCGCGGAGGAAGCTTAGCTTGAGTCTGGCGCCTTAGACCA	P
CGGAGGAAGCTTAGCTTGAGTCTGGCGCCTTAGACCACTCG	P
CAGACTCAAGCTTGGCTTCCTCGTGTTGAGGATTCTGGTCT	P
TCACACTGGCAGCGGTGGGATTCGAACCCACGCCCCCGAAG	P
AGCGCGTCAGTCTCATAATCTGAAGGTCCTGAGTTCGAACC	P
GTCTCATAATCTGAAGGTCCTGAGTTCGAACCTCAGAGGGG	P
CATAATCTGAAGGTCCTGAGTTCGAACCTCAGAGGGGGCAA	P
ATAATCTGAAGGTCCTGAGTTCGAACCTCAGAGGGGGCAAG	P
GTCGGTAGAGCATCAGACTTTTAATCTGAGGGTCCAGGGTT	P
TCGGTAGAGCATCAGACTTTTAATCTGAGGGTCCAGGGTTC	P
GTAGAGCATCAGACTTTTAATCTGAGGGTCCAGGGTTCAAG	P
TCAGACTTTTAATCTGAGGGTCCAGGGTTCAAGTCCCTGTT	P
GTCCAGGGTTCAAGTCCCTGTTCGGGCGGGAGTGGTGGCTT	P
GCCCCCTCTGAGGTTCGAACTCAGGACCTTCAGATTATGAG	P
GAGGTTCGAACTCAGGACCTTCAGATTATGAGACTGACGCG	P
AACTCAGGACCTTCAGATTATGAGACTGACGCGCTGCCTAC	P
TCTCATGCCGAAACCCGGGATCGAACCAGGGACCTTTAGAT	P
GGGATCGAACCAGGGACCTTTAGATCTTCAGTCTAACGCTC	P
AACCAGGGACCTTTAGATCTTCAGTCTAACGCTCTCCCAAC	P
TAGTGGTTAGGATTCGGCGCTCTCACCGCCGCGGCCCGGGT	P
AGCGGTCTAAGGCGCTGGATTAAGGCTCCAGTCTCTTCGGG	P
TTTGCAGGAACGGACGGGGTTTGCTCCATGGTGGGACTGGA	P
AGTGCGACCGCGGCGGGACCTGGAAGGAGGGCGTTCGGCTC	P
GATCCTTTTCCAGGAGTCGATTTCGTTGTTGATAGAGATGA	P
CACAAATACAGCAGACGTCTTACCACGTCCGTGCCTCGCTC	P
TTAGCCCACTGGGGCTCGACTGGGTGAAGACATGAGTGCCC	P
GTCAGGGGCACCGCTGGGATTAGAAACCTGGTCCCTTGACA	P
TGGCCTGAGTGGTCTTGAACTCCTGACCTCAAGTGATCTGC	P
GGCGGGGCCGGTTAGCTCAGTTGGTTAGAGCGTGGCGCTAA	P
GGCCGGTTAGCTCAGTTGGTTAGAGCGTGGCGCTAATAACG	P
TGCATTTCTGATGACCTATGTGTCCACTCGGACCCACCAAC	P
AATTAATTGTTCACAGTTGGTTACAGATCGAACTCCTTGTT	P
CCTAAAATTTTTTTATAATCTATCCCACCACTGCTACCAGG	P
GCTTGGTAGGTCATTTTGAATTTTGAAGGCAACATATACTT	P
TTTTAAATCCTATTGCTTGATTTTCCCAGCCCGTGCACCAA	P
TCGAACCCGGGCCGCGGCGGTGAGAGCGCCGAATCCTAACC	P
AACTCCTTCATTCTTCATTATTTCCACCTTTCGTTCGCTAC	P
CTTATTCAAGTAAAATTTATTTTCAATTGCCGGCCATAATG	P
GACTTAAGATCCAATGGACATATGTCCGCGTGGGTTCGAAC	P
CTTAAGATCCAATGGACATATGTCCGCGTGGGTTCGAACCC	P
CCAATGGACATATGTCCGCGTGGGTTCGAACCCCACTCCTG	P
TTTGAATCCAGCAATCCGAGTTCGAATCTTGGTGGGACCTT	P
CGTGGTGACCGGGGATTGAATGCAGGGTGAGGAAGAGCATG	P
AATTAAGCTAAAAGGGCCCTTTTCAATCCCGGCATCGAGGC	P
TGTGTGGGCTCATCCGGGATTGCCCTTGTGGCTGCCTGCCC	P
CAGCCGCCCCGGCGGGGAAGTTTCGTTTCCCGGACAGGGGA	P
ATCTACTCCACAACCATTCTTGATCCCACCGCTGCCAAAAG	P
TTTGGCGTCCCTGGGTGGGCTCAAACTTCATGTGTTTTTTT	P
GCAACCTTGCTTTCTGATGCTTCGATGTTGGCTCTTCCTAG	P
TTCTGAAACCCGAGATTGAGTTTTAAAATAAAAATGAAACT	P
CTTGGGCAATAATATATCCTTTTCAAATCCAGGTGCCTTCC	P
ATTACACCATGGAACCCTCCTCCCTGCTGTTTTATTCTAGA	P
TTGAACTCGGATCGCTGGATTCAGAGTCCAGAGTGCTAACC	P
CGTCTAATTGGCGAAACACATTCGTCCAGTGGATCCGGTAG	P
AGTCTGATGATTGAATTTCCTTTCCCGCCCCATGCACCAAA	P
GGGATTCGAACCCTCAATCTTCTGATCCGAAGTCAGACGCC	P
CCACGAAGGGATTCGAACCCTCAATCTTCTGATCCGAAGTC	P
CCACTTAACCACGAAGGGATTCGAACCCTCAATCTTCTGAT	P
TCCATTGTGCTCTGCACGCGTGGGTTCGAATCCCATCCTCG	P
ACTGCTAATCCATTGTGCTCTGCACGCGTGGGTTCGAATCC	P
GGCGATGGACTGCTAATCCATTGTGCTCTGCACGCGTGGGT	P
TTTGAATCCAGCGATCCGAGTTCAAATCTCGGTGGGACCTG	P
TTGAATCCAGCGATCCGAGTTCAAATCTCGGTGGGACCTGT	P
CTGGACTTTGAATCCAGCGATCCGAGTTCAAATCTCGGTGG	P
TAATGGTTAGCACTCTGGACTTTGAATCCAGCGATCCGAGT	P
AATGGTTAGCACTCTGGACTTTGAATCCAGCGATCCGAGTT	P
TTTGAATCCAGCGATCCGAGTTCAAATCTCGGTGGGACCTA	P
GAGTGGTTAAGGCGATGGACTTGAAATCCATTGGGGTCTCC	P
CCAGATCAGAAGGTTGCGTGTTCAAATCACGTCGGGGTCAT	P
GGGATTCGAACCCTCAATCTTCTGATCCGAAGTCAGACGCC	P
CCACGGAGGGATTCGAACCCTCAATCTTCTGATCCGAAGTC	P
TCAAATAACCACGGAGGGATTCGAACCCTCAATCTTCTGAT	P
TAGTCGGCAGGATTCGAACCTGCGCGGGGAGACCCCAATGG	P
ACCTGGAATCTTCTGATCCGTAGTCAGACGCGTTATCCATT	P
AGCCAGCCAGGAGTCGAACCTGGAATCTTCTGATCCGTAGT	P
TCGAACGAGCCAGCCAGGAGTCGAACCTGGAATCTTCTGAT	P
CAGAAGGTTGCGTGTTCAAATCACGTCGGGGTCAACAGTTT	P
CTCCAGATCAGAAGGTTGCGTGTTCAAATCACGTCGGGGTC	P
CCAGATCAGAAGGTTGCGTGTTCAAATCACGTCGGGGTCAA	P
AGTAAACAGGAGATCCTGGGTTCGAATCCCAGCGGGGCCTG	P
AGGAGTCGAACCTGGAATCTTCTGATCCGTAGTCAGACGCG	P
TACACCGAGCCAGCCAGGAGTCGAACCTGGAATCTTCTGAT	P
CGAACCCGGGACCTCATACATGCGAAGCATGCGCTCTACCA	P
CGAACCCGCGACCTTGGCGTTATTAGCACCACGCTCTAACC	P
GGGGATCGAACCCGCGACCTTGGCGTTATTAGCACCACGCT	P
AACTAGGGCTCGTCCGGGATTTGAACCCGGGACCTCTCGCA	P
CGAACCCACGACCCTGAGATTAAGAGTCTCATGCTCTACCG	P
CCGGATTCGAACCAGCGACCTAAGGATGTCTAAGGACACAG	P
TCGAACCAGCGACCTAAGGATGTCTAAGGACACAGCCAACT	P
GAACCAGCGACCTAAGGATGTCTAAGGACACAGCCAACTAC	P
ACCAGCGACCTAAGGATGTCTAAGGACACAGCCAACTACAG	P
TGTCTAAGGACACAGCCAACTACAGTCCTCCGCTCTACCAA	P
AAGGACACAGCCAACTACAGTCCTCCGCTCTACCAACTGAG	P
GACACAGCCAACTACAGTCCTCCGCTCTACCAACTGAGCTA	P
CCAACTACAGTCCTCCGCTCTACCAACTGAGCTATCGAAGG	P
CAGTCCTCCGCTCTACCAACTGAGCTATCGAAGGATTCACA	P
TTTCGTCCTTCGAGCCGGATTCGAACCAGCGACCTAAGGAT	P
TCGAACCAGCGACCTAAGGATACCTTGCTTAATGAGCCTAC	P
TACCGTCCTCCGAGCCGGATTCGAACCAGCGACCTAAGGAT	P
CGACCTAAGGATGACCACATTCAAACCCCTACAGTCCTCCG	P
TCGAACCAGCGACCTAAGGATGACCACATTCAAACCCCTAC	P
GAGCGTGGTGCTAATAACGCTAAGGTCGCGGGTTCGATCCC	P
CTCGGCATCACTCGCACACATACTGCCATATAAGTACCGCG	P
CACTCGCACACATACTGCCATATAAGTACCGCGCGCTAACC	P
TCGAACTCACAACCTCGGCATCACTCGCACACATACTGCCA	P
ACTCACAACCTCGGCATCACTCGCACACATACTGCCATATA	P
TGAGGCTCGAACTCACAACCTCGGCATCACTCGCACACATA	P
GCTCCAGGTGAGGCTCGAACTCACAACCTCGGCATCACTCG	P
CACACCCGAAGCGAGAATCATACCCCTAGACCAACGAGCCA	P
CGCGTGCAGAGCACAATGGATTAGCAGTCCATCGCCTTAAC	P
GCGTGCAGAGCACAATGGATTAGCAGTCCATCGCCTTAACC	P
[truncated: 25,138 more rows]
