# Supplementary material for: m5U-GEPred: prediction of RNA 5-methyluridine sites based on sequence-derived and graph embedding features
Source: Front Microbiol. 2023 Oct 23;14:1277099. doi: 10.3389/fmicb.2023.1277099 (PMC10627201; doi:10.3389/fmicb.2023.1277099)
Supplement: Supplementary file 1 [file Data_Sheet_1.ZIP › Supplementary Files/m5U Dataset/Human m5U /hm5U_N_All.csv]

Sequence	label
TATTTCATTTTTTTCTACATTAATATTTAGCAAAACTAATC	N
GCATATAAGTATTCAAAACCTGTATTATAGCATATAGATTT	N
CGGGCCTTGACTTTGCTTTCTTCATCTGAATGAGGCTGTGA	N
AGGTAAAGGAGTGAAGGTACTCCTTCACAGAGGAGGGCACT	N
TAAAAAAGAAATTAAGTTGATTTCAGTGGACCCTAATGGTA	N
TTGTGTGACATTACTCTTGGTCTCCTCTTCCTTATCTGAAA	N
GGAAAAAACTTTTCACAAATTTCTTTCTCAGTGGCTTCTTT	N
ATGGCAGGGATACTCAGAATTATATGACTCTGGAGCCACAT	N
TTTCTCTTGCTTTGCATGGTTTTTGTGTTTTGTGTGTGTGT	N
TGCTGTGGTTAACTCTTTTCTTTCTCCCGGACTGTGTTCCC	N
TTATTAAGAATAATATTTCTTTAAAAAAAATCAGAAATTGG	N
GTAACCTCTGCCTCCTGGGTTCAAGTACTTCTCCTGCCTCA	N
CCGGGAGAAGGAGATTGCAGTGTGCCGAGATTGAACCATTA	N
GTTGAGAAGTAGAGTGGGTGTCTAGACTCAGTGAATGGATC	N
AGAACTTCTCATCTTAGGAATTAGTAGGTTTGGCAGGTGAG	N
AAACCTTATGAGCCAACTTCTGCCAGCTTCAAACTTTCTTC	N
CAGGAGCGCTTCTATGCTGCTGCCTTGGAAGACTGTCCTAA	N
AATAAAGGAAATCTTGACCATTTTCCATAAGCCTGGATTAT	N
GGTCCCCCGCCCCTTGCAGGTCTAAGTGACGACTCTAAAGA	N
CACGCCTGGCTAATTTTGCATTTTTAGTAGAGATGGAGTTT	N
TCTAGCGAAGCAACCTTCAATTTTTGTTTTGTTTTGTTTTA	N
TGAAGCCCACTTGATCGTGGTGGATAAGGCTTTTGATGTGC	N
AAAAAATACCTTCATTAGCATAGTTTTCAAATTTGTAAACA	N
ACTCTTTTAAGTTCCCAGGCTGACATTGTGGGCTTTATGGG	N
GGTTAAGAGAATTTATTTCTTCTAACATTCCATGTTTCTAG	N
GGACAGGGATGATAGAAGATTTAACCAACAGACATTAGACA	N
TGTTCACAATTTCTATTTCTTCCTAGTTAATGCTTGGGAGG	N
ACTCATTTTATTGCAAAATGTATTCTTTACTTATTGGGTAA	N
TTGTTGCAGCTGCCCTGCCCTGGTGTTCTGCCACAGCAGCT	N
AGGCAGCATAGCATAGTGATTAAGAGCGTGGACTCTGGAGC	N
AGGCCAAGGCGGGCAGATCATCTGAGGTCAGGAGTTTGAGA	N
AGTATATATTGAGGTTATCTTTGCATCTTAGTGACTTATGT	N
GTTTGGTTTTTTTATTTTTATTTTGAAGCATGGGTCTCTCT	N
ATGGATTAGGCAATGAAACATTCTGGAACACCTTTTTATAA	N
TATGGTAGATACTGTAGTGCTGCCACCCAGGTCGGTTCTTC	N
AGGGACAAACTTCTTTCTAATTTTCCCTCTCCATCTTTCTG	N
TAAGAGATTTGTTTTCACTTTAATCGCTGTTATCATGGGCC	N
CAGTTACTTAGCCTGCAGGGTGAGTGTTGATCTTGACTTCT	N
GTTCGTAGCAATTAACACTATTTGCCTAAATAAGATCAAAG	N
CTATATATTGTGCATACAGATAAAGTGTACCCTTTGCTTAT	N
AAGTGATGAAGTTTCAGGTCTTACAAAGTAAGGCCAGAGTT	N
GCTCTTTTTTTGTTTTTGTTTTGTTTTTTGTTTTGAGACAG	N
TTCTCAGGATTTCCTGGGGCTGTGTCACTGGCCATGGTCAC	N
AAATACATATGTCTTGGGATTTTCCTAAATTGTGTTTGTCT	N
CTTTCACTATTATTGTGTGGTTGTCTAAGACTCTTCTTAGG	N
ATACCTTTTTTTTTCCAAACTTTTTAAAATTTTGGTAAAAT	N
TTTTTTCAGTATAAAATATGTTTCATGTCACTCATGTATAA	N
GACTATACTTTCAAGCATAATTTCTAAGGTATGTTAGTAGA	N
AGTGTCCTCATGGCCATGGCTTCACAGGAGCAAGGACAGGG	N
CATTAAGCAGTTACTCCCTGTCCCCACCCTTCCCAGCTTCT	N
TTCCCATCACAATGAAGATATTAAATCTGTCTCAACAGAAA	N
GTGTCTCTAAAAGTTTGAAATTTTGTTCATTATGCATGTTA	N
ATCCAGTGTCAGACTCTGGTTGTGATATAGCACCAAATATG	N
TCTGAATAATTTTATGCTCATGAATTCAGTAGTTTGAAGAA	N
GAATCTTGTGAAGTTATGTCTTAATTTCACTTACCATATAG	N
GGCTGAGGCGGGTGGATCACTTGAGGTCAGGAGTTTGAGAC	N
ATCTTTATTTTTCCTGTGACTAGAAGTTATCTGAGTATTTA	N
TTTTCTTTCCTCCTTTGCACTATTAGGAAGAAAGCATTTAT	N
CCTCCCTCTGCTGTGCTGTCTGGAGGCAGGAGGTCCCCCCC	N
AGTAACACTTAATAATATGTTAGATATATGTTTGTCTTTCA	N
AGTGCATTTCAGTTCTATTCTTTAATTACTGAATTACAACT	N
ATGATGCATATAACATGAAATATGCTTTAAGGGGAACATCC	N
TTCTTTCAACTTTTACTTCTTCAGTTAATACAAATGAAGAA	N
TCACTACCCCGGCTGTCCTCTAACTCCTGGACTCAAGCAGT	N
TAAAACCTAATGTATTTTTCTCCAAAGCATTATTCAGAGAG	N
CCACCATCAGTGCAGATTTTTCTGGGGCTAGGGAACAAGAG	N
CTGGTCTCGAACTCCCGACCTCAGGTTATCGGCCCACCTCA	N
ATCACATGCTGTCGAAATCCTTCTAATGCTTTGAATTATCA	N
AGTCTAACCTGGCCCAGGTCTAGGAGCAGCTCCCTGAAGAA	N
CCGGCTGAGTAAAGAGCTTTTTCATCCTTCCTAGTTTCTTC	N
ATTCAGCTTGTATTCATTCATTTCCTTTCCATATTGTCTTA	N
TGCTTTCTTAATCCAATTGTTCCCATGCTTTTTGGTTTATG	N
TGCTGGATTCGGTTTGCCAGTATTTTATTGAGGATTTTTGC	N
ACAACCAGCTCTTGTGGGAATTAATAGAGCAAGAGCTCATT	N
GAAGAGGAGAACGCACTTCCTGATCAATTTTATAAAGCTCG	N
CTCTGTCTATGCCACCTTATTTCTCAATCTTCTGTCTTCGT	N
CTTGTAAGATGTTTCTAGTTTTGGTGAATATGAACAAATTT	N
TACATCTGTTTTTATGGCAGTATCACATTGTCTTGATTATG	N
TCTCTGCAACCACTGCCTCCTGGGTTCAAGCGATTCTCCTG	N
GAAAAGAACCCTTCATCTTCTTAGAACCAGAGCTGCCCAAA	N
ACCACTGACTGAGAGGAAGTTTGTTGAAGGTTTTTGGGATC	N
TCATTATCTACTTGGACCTTTGACACTTAAAGTGTGGATAA	N
CAGTTAAAATTAAGAGTGTGTCCATCACAGGTGTACAGAGA	N
ACCTCACTACTGGTGAATTCTGTTGATTCACCACGTGCTAG	N
TTAAAGGGGGTGGGTCTGGCTAGTTATCTGCAGCAGGAACA	N
GCTTCATTTCTGAACTTTATTAATTTCTATTCCAAAACACT	N
GTAAATTTGTTTAAGTTCTTTGTAGATTCTGGATATTAGCC	N
ATTATGAGTTAAGGAATTAATTCTGTTTCACTTGCTAGTAA	N
TGATAGGTTTTTATCCAAACTGTTAAATTTGCCTTTGTGCA	N
CCAGATTAGCTTGCCCAGGTTGGTGGAACCATGAAAACCAG	N
TCTATTTCTCTGTTTATAACTACAAAGTACATACATATGTT	N
TCTCATTGATCTGTCTAATGTTGACAGTGGGGTGTTAAAGT	N
GAAATACATTTTCCATTTAATAGTATTTGGCTTTTTTTTGT	N
TGTGACATTTTAGGGATCATTGTTCTAATTGTTCATTTTCA	N
ACCCCTTTGCCCTTGGCTTATAAATTTATCTTTGGAAGCAA	N
GTGGCCCTGTCCGTGGGGTCTGCGGGCTCACTGGCCAGGGT	N
GATCACCCTGCACTTAAGTTTCTATGTAATGACTCCTGGCC	N
GCTGGAGTGCAGTGGCGCGATCTCGGCTCACTGCAAGCTCC	N
TTGCTTGGATTCCAACTTGCTTTGCTGAGGTTGGAAAGTTA	N
GCCAGAATGGGGAGGGCTGTTGTTTTTGTTTTCTGTTCTCC	N
TTCTTCGGCTCTGTGCCATATTTATAGGTCAACTCCAACTA	N
TTTCTACCTTACCCGCTCCCTGCTCACATTCAGTGTGTTTG	N
AATCTTGTGGGGTGTGTGTGTGTTTTCAATAATTCAGGGTC	N
TCCATCTACCCTCTTGGATCTCTTTGTCGGCAGCCACACCA	N
TCTGTTCTGTTCCATTGTTCTATATCTCTGTTTTGGTACCA	N
GCAAGGTGGTAGCAGGTACCTCTAAGAGGGCCGGTTCTGCC	N
GGACAGGAGTGGCGTGGACTTACTGAGGACTAAGCACTGCT	N
CTGAGCAAATAAGCTTTCTTTTAAACCTTTAAATTGTTGTG	N
CTTTTGCCCCATCCAGTCCATTTTCTCAGAAAAACCAGAAA	N
ATCTCCTTACTACTTATAGGTCTGTTCGGATTTTCTATTTC	N
GTCACCTTTTTTTTTTTTTTTTTTGAGACAGAGTCTCACTC	N
GGGACTTCACCAAGCTTAGCTAACTAGTTGGCTGACTTGCT	N
CTGTATATTTGTGCCTATTATTCAAACTCTCTTCACCCTCC	N
AGCACACTGTAGATTGAGGTTCTTCAGCTGCAGTTTCCCTG	N
GAATTTAGATTTTTTGGGTTTTCTGTGCTTATGTGCTTTCC	N
ATGTAGAAGATGGAAACGTTTTTCCTGCAACCTTGTGTATT	N
TTTCCCTCTACCATTCTGAGTAATTAACTCTTACCTGGGGT	N
TTTCTGGATGAATTTTTATTTACTAATTTAAATTAGTGCAG	N
CACCATGCCTGGCTGATTTTTGTGTTTTTAGCAGAGACGGG	N
TCACATTAAATATATTACAGTCTGGGAAATCTCTCCTCTCT	N
CATATTTGTGTGTGTGTGTGTGTGTGTGCGTATATATATAT	N
TTATAATACCATACTTTTGCTGTATCTTTTCTATGTTTCAA	N
TGACCACATTTTGTAAAGGCTATGATGTTCACATGCAAGTA	N
ACTCTCCATCTCGCCCCAGTTCTAAATTAAGGCTGCCCTAG	N
TCCTATGCTTCAGCCTTACTTTGAATGTTTAAAAAAAAGTC	N
TTTTTAAAAAATGAATTAATTGAAGTCCAGTTTAAAATCAA	N
GCCTTCAGAGTAGCTGGGACTATAGGCGCCCGCCACCACAC	N
AACATGGGTTTCTGAAATAGTGCTGAAATAATTTATTTGTT	N
TTAAATCTTAAATCACACACTTAGATCTTAAACTGACCTAT	N
CTTATTGTTTCACTGCCTAATATTAATTAATTGGCCAAATT	N
TTGTTTGAAAATAACACTCTTATCCCAACAAATCTACAAAA	N
TGATTATTATGGAATTTCTATCTTTTATTGGGTCTATCAAT	N
CATGCCTGTAATTCCAGCACTTTGGGAGGCTGAGGTAAGCG	N
ACCGCGCCCGGCCTTCACTTTTATTCTTTAGCCCCCTTTTC	N
ATTTCTTCTGATCTCCAGTTTCTTCTGATCTTCAGTCTCTG	N
AATATAATCCTAAAATGAGATTTCATTGTTGACTAAATAAT	N
GTCATTTGATCCTTTTTGTCTTTTTGGAAGAGTTTTAGGCA	N
TATAGATGCCTACATCAATGTCAATATTATGGTTGTAATAT	N
TTGGTGTTTTGGTAATGAAGTCTGCGCCCATGCCTATGTCC	N
TTGGTACCTTGAGCTCAGGTTCACCTTGACTCTAGTAACTG	N
TTGAGGGAATTATTTAAAAATAGATCTTGACTTGCTACTCT	N
AAAGTCATTCTCCATCCAGCTTTGTTCCGTTGCTAGTGAGG	N
TTTTTTTTTTTTTTTTTTTTTTTTGGCAAAGCTCCTCCACC	N
ACAAAGGGCCGGGGGTGGGATGGGGAGCTGGGCCTTGGCGC	N
TATAAATTCCAGTCCAAGTCTTAGTCCAAAGCCAGGAGAAG	N
AAGGTTTAGGGTGGAGGAATTCTGAGCCCCTGGGTTCTGGA	N
CCTGCTCTCATTAAAGATGTTAGCACATCAGAGAAAATGTA	N
CAACAACAAATAAGTAGAAATCAAGGTAGAAAGTTAGAAAT	N
CCTGTCCATGCATTCATTTATTCTATCATTCATTCAGCAAA	N
CTCCTTTAAAGTCATCCTCCTTTCTCTTCCCCTCCCCTCCC	N
GCCTGTTGCCCTGTGCTGCATCAGGCTGGGTGCCTCTCAGG	N
TATTCAAGGCCTGGCTCTGATGTCTCTTCTGAGACATCCTT	N
TAAGAAAACAAAAGTCTTTATTCTGTACTGCTTCAGATATG	N
TTGGCTTTCACAATTTCATTTTTATTTTCTTATTACTTCCT	N
GGAAAGAGTTCAAGTGTCTGTATATCCTATGGTCTTCTCCA	N
TGAGGCCTGCCAGGTAAAGGTTTTGTAACTACCCATGGTAA	N
TATTTGCCATTTACTAACTATGTAATCTAAGGAAAAATCAT	N
GATGTTGTGAAGTTTCCTTTTTCTTTTCTTTTTTTTTTTTT	N
GTATACCATAGAGTCCCACATACCATAGAGTCCCACTCCCT	N
CATTCTCTGTTTTTTCAGCTTCACTTTGTGTTTTATTTTAA	N
AGTGTGGTTACCCCTTTCGATGGAGACCTTAATGAATGTGT	N
CCCCAATGGCTTATTTAGAATTTTCTCATTTCTGAAAAATA	N
TGATTTGGCAAATGGAATCATTCACTACACATTACCCTGCA	N
ATAAAGGTCTCTTCCCTATCTGTTTAAAGGACACGTGTATT	N
TTTGAGAACATCAGAATGATTATGTAACATTTTTGTGGTGC	N
AAGTATACAAAAACACTTTTTTCCCTCATTATTCAGGGGAT	N
CATGTAACGGACCAAGCACTTTGCCTGGAACAGAGGGCTTT	N
ACATGGTGAAACCCTGTCTCTACTAAAAATATAAAAAATTA	N
GGGGAGGCACAGAGGCTCTGTTAGTGGGTGGAAGGGATGAT	N
GGAGCTGAAATTAGGAGGAATTGAAAAACACCTGAAATAAA	N
GTGTTTTGTTGTTGTTGTTGTTGTTGTTTTGTTTTGGGGTT	N
CAGCTACTTTCTTAGTAAATTGCTCTAATATGAAACACTCT	N
TAGACCTTTGTGCTGAGCATTCTAATGCAAAGCCACCCTGC	N
AATTGAATGAGTATTTAATATTAAAATCAATAGTAAATTGA	N
GAGTATGAGATGAGCAGTAATCTAGTTATATGAATCTCAAG	N
GCCTCCCAAGTAGCTGGGACTACAGGCGCCCACCACCACGC	N
ATTGATTTTTGTATATTGATTTTTTATTGTCAAACTTTACT	N
TTAGATTGCCTTGTCTTTGTTCATCTAAAATTTAGCTACCT	N
AAACTTTGTAAGCAGGCCCTTGAGCCACTTGCCCAGGTGCA	N
CACCCTTTATCTGCCACTGCTACTACTATGGTCCCTAGAGT	N
CCTCAATCTCTGATGAAGGCTATTAGGAGAAGCTACTTTCT	N
CTCTGCATTTTACAGAATCATTGTCTGTTTTTATGAAATAT	N
AGTTTACACTTTCACACAAATTAGATCCCTCCCGTTTTCTC	N
TTTTACATCCTTTTGTTCTGTCTAACTCGGGCTGTCAGACC	N
TGTGTTGAACACCTACTGTGTACTGCTTTAGGATCTGGGGA	N
TGAGTGCACAGCATGAATTCTCACCTCGTGCACACGGCTGT	N
TAGTACTTACTCCTAGTTAATGTTAATTTATTTATAAAAAT	N
GTTTTCTTAGGATTTATGTCTTGATTTGTCATATATGTGAT	N
TTGAAAAAAATATACATAAATGGTATACTTTGTCTCCCTCT	N
TTGTGTAGACCAAGGTTCTTTTGAAGTTTCATAGTGGCTGC	N
TGTCTTCATCATTCCCTATGTTTTCACTGGGAAGGCTTGGT	N
TAGGGTTTGATTCCTTTCTTTTTTCCCCTTTGTGTATTGGC	N
AAAGGCCATTGGAGTTGGTCTATATTCTTCTTTTTAGTTAT	N
CATCTTTATTTCTGCCTTCATTTCGTTATGTACCCAGTAGT	N
TGGGCTAAGGGAGATTTTGATTACTTCTGTCCAATTAATGC	N
TAAGCCCAGGAATCTACATTTTTAACAAGCTTCATAGTTCA	N
TGCGGTAGCGTGATCTCAGCTCAGTGCAACATCCGTCTCCT	N
TTGGTTTTGGCTGTACACATTGGGCTTCCCTGTGTTTCTCC	N
AATTTCAAATTAATTTCATTTTGAAAGCTAAATAACTGATA	N
GATCTCTCTTCCCCATCTCTTAGGGCTCCCTGTCTGCAGCA	N
ACAGCCCAGCTAGACTGGGTTTGTAGGGCTACTCAACATCA	N
GTGGCACAATCGTGGCTCACTGTTGCAGCCTCCACCTCCCA	N
ACAAATCAGTGGGCATTGTGTGTGTTCATTAAACTGAGTTT	N
ATCAAACTATTATACCTAGATGCTAAATTAAAAACAAAATG	N
TCGGAATGAAGTAAGAATCCTTTCTTTGAGAAGGGCAATAG	N
GACAGAAGTGAACTGGATTTTACAAGAATATTGAGTAAGGG	N
TGTTTTCACAAGAAGTTGTATATATTTATCCAAAATTTTGC	N
GGACAATGGAATGGTGGGGCTCTAGTCTTCATCTTTTCTCA	N
TCGGAGTCTCTGGAGGCTTTTGCCGTCCTGCTGGGTCTTTT	N
AAATGTATTTGTGACATCAGTAACATAAAGCATGTTAGTGT	N
ATAAAGTGGCTGAGGATTCATACATAGAAAAAGCTTAATTA	N
AAGCATTCTCAAAGAAGATATAATTACATGGCCTTCTTAGA	N
ATATGTTTGCCTAATATAGTTTAAGGAAATGATAATCATTT	N
TCCTTAATATTTAGGAGCAGTATTTAGGAGCACAGTGTATG	N
CCAGTCTTCAGCAAGAATTCTTTTAGGGCGGTTTAGCCAGA	N
TCTCTCCACTTTCTCTTTCGTGGTACATTCTTTTTTTTACA	N
GTTTTTGGTAAATTTACATTTTAATGGTATTTTCTTACTAT	N
TTAATTGTGATGTTAGGGTGTCAATTTTGGATCTTTCCTGC	N
CTCAGCAGGCTGTGAAGAGATCCAACCTGGCCAACATGGTG	N
TCTTCATACAAGTGCACTAGTCATAATGGATTAGGGCCTAC	N
GAGCTTGCAGTGAGCCAAGATCACACCACTGTACTCCAGCC	N
ACCATTCTACATGGTCCCATTGTAGAATGCCAGCAGCTGTG	N
AGTAAGGGTATCAGCTCCCCTACGAAACTATAAGATCCCTG	N
ACACATGGTTGATCAGTCCATGCAGCCTTATCTAGAGACAC	N
ACTTAGCCAAAACTCTGAAATAAACCCAGAGCTTTTAATGT	N
AAATAAATAAATAAATAGAATACATTTAAAAAGTTGGAAAA	N
GACGTGGACATGCGGTTGCTTTTCCATGAGCAGGGATGGGT	N
TTGAAAACAAGCCTCTGGTGTATAAACTATAAGGATAGTTT	N
CTCCCCTTCTTACAGAGGTTTGTGCATTTCAATAGAGCATA	N
AATATTTGAGGATTATTTTCTATTATGTATGAGATTTTATA	N
AATGTTTTATTACATAACTGTGATGATGTGAGTTTAAAAAA	N
TCCCTGGCACTGGCTGTGACTAATTATTATTTTAGAGAGAC	N
ACTGTCAGCAAAGCACATGATTTTATTATGCCTCCTGCAAA	N
AGTGTAAAAGCGTTCCTATTTCTCCACATCCTCTCCAGCAT	N
GACCTTGTCATAAAGAGACCTTGAGACTGCTTTAAAAGATG	N
TGGCATTCATCACATATCCTTCCTTGCCTCTTGGTAAGAAC	N
TTTTGGAATCAAGTATTCATTTTTAAATCTCCTGCAGGTAT	N
GACTTTCTAGTAACCACCGATTCCGGATCCCAGAGAGCCCC	N
GAGGTTGCAGTGAGCTGAGATCACGCCACTGCACTCCAGCC	N
AAGCTGGTGCCGATGATGGCTCCCGTCTCACAGGTGTGCTG	N
GATGATGAATGTGAGTGTATTTCTCCTGGATTGTCCCAAGG	N
GGGAATAAATAAGAGATGAATAAAGAGGAAACATGTGATAT	N
GATATCATGGTGACTATAATTAATGATAGTGTACTGTTTAC	N
ATTTTGTCTAAGTACCACATTTTCTTTATCCATTCATCTGC	N
AAATGGTGAAACTCCATCTCTATTAAAAATACCAAAATTAG	N
ACGTTTTAGACATATCAGCATGCCCTGCCGTGCACTGAAGT	N
TTAGAAAGAAATACAATGCCTATAATCAGGACACACATCTC	N
GAGGTTGCAGTGAGCCAAGATCGCACCACTGCACTCCAGCC	N
TGTCATACTAACAATTGAAATAGGCATTACAGAAAGAGGAA	N
TGGAAAATTGGATCCTAAAGTTCTTGGTAGCATATAGTTGA	N
AGTAAGTGTGCCCTAAAATGTCAACAAAGGCGGTAGTGGTT	N
GAAATGTCAAAACATTCCCTTTAAAATCAGAAACAAACCAA	N
CTGCCAAAGCATGCTCCTAATCTTTGTATCCAACAGATTAC	N
GCCACTTTATGAGCCATCAGTGAAAAGGAGAGTCTCATTAT	N
CTTGGTTAGGACCTTACATATTAGGGTAAAACGAGGTTTTT	N
CCTTGGCCCCTCAGTACTCCTCCTGGGGCACTGAGAGGAGC	N
GTTTCTCAGCTGCGTGCTTCTCTAAGATGAGTAGCAGCTTT	N
AACACTTTGGGAGGCCAAGGTGGGAGAATTGCTTGAGTCTA	N
GTTGTGTTTTTGTTTTTTGTTTTCCCATTGTGTTATTGTTA	N
TTTTGAGAATATGAGACTTCTTTTACCATAATATATGCCCA	N
GCATAAAGGTGGAGCCTGCATGACCTAAACACCTCCCATTA	N
CCTCTGTTGACCATCTTCTGTAAGGTGCACTTCTCAGTGTC	N
AAAGACTTGTATGGAAATGTTCATAGCAGCATTATTCATAA	N
CCCTAAATTACAGATGTGCCTGGAACCAGAACCCAGAAAGC	N
AGGTAAAAGTCCCTGAACCTTTTACAAATTGCTACACAATA	N
CAACCACGCCTGTCTAATTGTTGTATTTTTAGTAGAGACGG	N
ATAACCTGATCAAGTAGGACTGGGTACATCAGATTCAAGAC	N
GGACTATATGAGCAAACGAATAACATGAGTTTGCAAGGTGC	N
GACTCTTTATATAGCGTAACTGTGAAAACTATTGTTATTGT	N
CCCGTCCTCTTCATCTTCCCTTCCCAGGGGTAGGGGGTGCT	N
ACATGGAACATCCTTTTAATTTAAATATGTTTAAATTCCTG	N
TTCAAATCTGTCAAGGCTAGTGGAAATTTCAATTATTAAAA	N
CGTTCTCCTGGGAGCCTCTCTATATTTATGGTTCTCTGCCT	N
CAAATCTGGTTTTGGTCTACTCCAAGCTCTATATCTTCATG	N
ATCTTTTCAAGGAACTAACTTTTGCTTTGTTAATTTTTTCT	N
ATTAATGATAACTGTTATGATTTTGTATGTAAAAACCCACA	N
TGAAGTGCAATTTTTTTTTTTTAGTGGATTATTTATTTAAA	N
TAGTAGAGTGCTATATAAGGTACAGTGCACTTGGGAAATGC	N
TTGTTTGCATTTTTATTATGTAAAGATTAATATAAGCTTTA	N
CTATGGAAATAATCAGTAGTTGCCCAAGAATGTATTTATTT	N
GTCATAAATAAAAGAGTCTTTCAACTTACAAGAAGAAATAC	N
AAGATGAGCAGACATCAAACTAGCTCCTTAAAAAAGGGGAG	N
AGGGTTGTAGAAGGATTTTGTACTAAGAGTCATGGAAAAAC	N
AGTTTAAAATAAAGAGAGAGTAATCCTGCTTCCTTTTATTC	N
TGTGCCACCAGAGAGTCCTGTGACTTTGGGTGGGTGGTTAA	N
GAATGCTTGGAACTGCACAATTAAATTTCTAACTCCACTCT	N
ATACATCTGTATGTGTAGACTTCCTACCTGTGCTTTAACGC	N
TTTTGGTGCATCTCATTGATTTGCTGAGCATACTTCTCAGA	N
CTGACAGAGTCTGCCCAGGCTGGGGCTGGCGGGTCACCTAT	N
GTGCTGAATTAGGTTGGACTTTGTCTTGTGGGGAAGGGAGG	N
ATTGTGAGGATAAAATCAGGTAAAGTCTGTTCAGTAAATGA	N
GAGGGCAAAGGATTGGTGAATTTGATATCTTTTGAACCATA	N
AATTCTACTTCCTTTTTTTTTTGCTAAATTCCATGATTTTT	N
ATGACTGTCCCTCCATCTTCTGGGTGGTTATGAGCCAACTG	N
CCTGGGAATGCTTTCTCAGGTGTTATACTGCCCATTGAACA	N
GCCTCCTGAGTAGCTGGGACTACAGGCGTGTGCCACTATGC	N
TTGTTCAGTGTTAAAGCCCATTCTTTAAATCTTATCTCTTT	N
TGAGTTACAGAGCTTAAAAGTGTTTTATTCGGAATATTTTT	N
CACACACACACACACACACATACATACTACTCCGCCTTAAG	N
TTGATGCCTAGCTGGCTTTCTCTCCCTCCATTTATTAACCA	N
TTTGTCCATATGTATTTGGGTCTATATCTGGACTCAGTGTT	N
CAGTCTAGTGTAGAGAGAGCTGGCTGCCATCAGGAAATAGC	N
CTCTGACTCTTTTGCTGACTTTCACTATTGAAAAGCATGCA	N
AGGCAAAGCAACCTCATTTCTTTGAAATACACCATGTCCTG	N
TCCCATGCTGCAATCGAGTCTTTAGGTTCGAAGTGACAACC	N
GGCAATAGAGAGACTCCATCTCTAAAAAAAAAAAAAAAAAA	N
AACCTCTCTGTACCTCAGTCTTACCATGTGCAAAGTGGGAG	N
ATAGAAATAAAGAGGTTGTTTCATTCTTTTAAAAATGCTTA	N
TTGGTGTTTCTGGCCATGCATGGTCTGTTATTGGAGTCATT	N
TTCTTTTGTGTCTGCCTTCTTTCATGCATCAATGTAATTTT	N
CTGGCACGATCACTGCTCACTGCAATCTCAACCTCCCAGGC	N
TCTGCAAATAAATTTTAGATTAATTGTTTATAATAACATCC	N
TTGGCATGATTTTAGTTCCTTCATTTAATACAAACCAAAGG	N
TGAGAGGAGGGCTGTGAGATTGATGACTCCTATAAAGTAGA	N
AAGAAGAAAGGTGATTCAACTTTGAATTTCCTTTGATCTTT	N
TGCGGAGTGAATGCGGTCATTTGGAGGTAATAAGACACTGG	N
CTCCTGGGTTCAAGCAATTCTCCTGCCTCAACCTCCTGAGT	N
TTCTTTTCTGATAACAACTTTATTAAGACATAAAACATGTG	N
CCGGTTTCATGTTGCATAAATCAACTCCAAATGATACTGCT	N
CCAAGCTCTGTGCCAAAGGGTGGAAGGCTGCCCTGCCGCAC	N
TTCTTTTATAAGGGCACTAATCTTTTTTTCTTTCTTTCTTT	N
TTTAGATATTTACCATCATATCTCTAAAAAACATGCTTCTG	N
CACTTGCCATGTGCCAGGCATTACATTAGGTAACTGAGACA	N
ATATGTGTCGCGGAAAGGCCTTGTTAGGCTACTCCAAATAG	N
TGTTCTTCAGCTGAGGGACCTGAACAACACAATGATGGGTA	N
ATGGCTTTTGGTAGGATCTGTTTTGCCTTCTTCTCACCTAT	N
AGATCCTAAATTTTTGACTGTTTTCCTCATTGGTTTATCCC	N
AAATCACTCCCTAGGTCCCCTGACTCGGCATCCAGCTCTCC	N
CTGAGCAATATAGTGAAACCTCATCCCTACCACAAAATAAA	N
AATTTATGCCTCAACCCTATTAACTGACCCATGAAATTTTC	N
ATTATTTTTATTTCAAGAACTCCAAAATCATAAACTCCAAA	N
TTGTCTTTCACATGTAGATCTAGATTCCACCCAGAATTAAC	N
TTTCTATGTATGCGTGCCTGTGAAGGGGTAGGAGGGAGAAA	N
ATCTGAAGCCTCACAGCTTTTTCACTTGGGAAGTTTCTCGG	N
CTGTTCGCCAGAACAAGCCCTTCCTGGCACACAGATGGCTG	N
GGTTCCCTCCTCCTCTTTTTTCTGGAAGAATTTGTGTGAGA	N
GCATTTAGCTTGATTCCATATCTTGGCTATTGTGAATGGAG	N
TCTCTATTGTCACTGTCACTTAGAGGCCAGAGGACAGGCAG	N
ATGAGCCTGTAAGAATTTTTTCAGAAAGGGTACTTTAACAA	N
TGTTTTATAAGCCTCCCTAGTGATTCTCATGCCCATTAAAG	N
ACTGTAACACTTGTGGAAGGTTCTGCTGGATATTCCAACAT	N
TGCAGCCATCCATTTTTCCTTATGAATATTTCCTATCCAAA	N
GACCATGTTTTTGAATGCCTTCAATCTGGAACTTTGCTTCT	N
CTTTGTTTTTTGTTTGTTTGTTTTGAGATGGAGTCTCGCTG	N
TTTAATTTTATCTTTTAAAATGTTTTAACCTAAAGGTAGTG	N
TTAACTGAAAGTGCTGTCCATACTTTCAGGAGACATTGTTA	N
ATTTACATCAAATACACAGATTTTAAGGATGCAGCTTGGTG	N
ACATTAGTCGCCGGGTGCGGTGGCTTCTGCCTGTAATCCCA	N
AACTCTCTGAAACCTTGGGCTATTTGACTAGTTTATCATTT	N
GTTTCAGCCAGGCCAAATGTTATTCATTAGAGGAATCCCCT	N
TAAACATATAAAGCAAACATTGACAGACCTGAATGGAGAAA	N
GGAAGCTTCCCTCCGAGGGATGCTTCCCTCAAACTTGGGCT	N
AGAGTGCAGTGATTGATTAATGAGGTCCACTTTTAGCATGG	N
TGATTTTGCAAAGCTGAAGTTAAAAGGAAGAGAGGGGGAAA	N
ATTTGGCTGGTGTTTTTCCATTCTCATGAAACTGTGTGGTT	N
TTAGTTTTGGAAACCAGCAGTCACTGGTGACCTGACAACAA	N
AAACAGAGGGGTTATAGTGGTCTTTTGTCACATCACTTTTC	N
ATTTGTACTCGCTGAGATGCTAGTTGCAAGGATTGTTGGTT	N
GACAAATCCTCTCCTGATGTTCCTGTTATTATGTCAAGGAC	N
GCAATGATATACTTAATCAATTTCCTATTATTTGACTTTTA	N
AGAAATAGAGCCATCTTTGGTCCTGAGTAAGTCCTAGATGA	N
AATTTAAAAAATTAGCTGGGTGTGGTGGTTCACGCCTGTAG	N
TCTAGGAAAGTCTGGGAGGTTCAGGTTCCTTCACTGTAAGA	N
TGGCTCTTTGGCACGAGAGATCTACCTCTTGCCCTATCTTA	N
ACTTAATTTTACATTAACCGTTTGGCAGGTGTCTACTTTTC	N
AATTCATAAAACTGATTATTTCTTGGGAAACTGAAAGCTCT	N
GTGATCTGCCTGCCTTGGCCTCCCAAAGTGCTGGGATGACA	N
ATTATAAGAGAGCTTTGGTGTATAATAACTAGGTAGGAAAT	N
GGGAAAGTTGCTAGCAGTGATTTCAGATGCTTGTCAAACTT	N
AAAGATGAGCACCACTCTTATAGCAATGGTGCTTAAGCCTG	N
ATTAAAAATATACCCATGTTTAAATGAAGCCTAATTACTGA	N
GTGAAGAGTGGAGTGTGTTCTTGTGTATAAAATGCATGAGT	N
CAACTGTTTTTTCTTTTTCTTTTTTTTGAGACAGAGTCTCG	N
CGGACACTCATTGCTTTGTGTATCTACATGTATATCTATGT	N
AATTTTTTGAACATTAGTACTTTATCTAATATTTCTCCTCC	N
ACTTATTTTCCATCTCTGACTTAAACAATCCACTATTATCT	N
GGAGAGGGGATGAGGTGACCTGTAGTGCCTCTGTCCTTCCC	N
TGTTTAGCTCCCCTTATAAGTGAGAACATATGGTATTGGGT	N
TTTCTTCACAGATCAAGCAATAAATATCTTTCCCATAAGAT	N
GACAACTTTCAGGAAAATAATAGCATAGCTCCCAGTTTTCA	N
GTGAAAATTTTCTCCCATTTTGTATGTTGCCTGTTCCCAAT	N
AATCTAATGGGAAAACAGATTTGAAACAAATACTTCCACAA	N
TAAAAAATAGTTCAATGTCATGAGTTTTTATTAAATATGCC	N
GAATAGATCCCATTCAGAAGTTGTGAACATGGCTCAGTTAA	N
CTTTTTTTTTTTTTTTTTTTTTGAGACAGAGTCTTGCTCTG	N
TTAACAGCTGTCACTACTAGTATTGTACAGTTTCCTACAGG	N
AATAAAAAGAAAACTACATTTAAAATGGGGGGATGGTGGGA	N
GAGTAGCAGGGACTACAGACTTGCGCCACCACGCCCAGCTA	N
AAACTGGTATATTTGGGGATTTTCCTGTATTTTAAGATTTC	N
GTCCATCCTCAAAAAACAATTCCCATGTACTCTTGAGTCAT	N
GCATGGGCTAAAGCCATCTCTCCATCTCCTAGTGACTACCT	N
GTATATAATACAATTGGTCCTTACATATTGACCTTTTATCT	N
ACTGGGGCCTGTTGGTAGGGTGGGGGGCTGGGGGAGGGATA	N
GTTTTGTATCCATATGAATTTTAGTATTTTTTTTTCTAATT	N
CCATGTGTCCATTCATTCACTCAGCACATGCATTAAGCACC	N
GGATTGAGAGTTTCAGATAATATTTAAAGTCTAGGACAAGA	N
ACTACCATGCCCAGCTAATTTGTTGTATTTTTAAGAGAGAC	N
CTCCTCCACTGAAGGCCTTTTCCTCTTGGGCAGGGCCCACT	N
AGGAACCATTTTAGTATTTTTAATCATTCAATTTTTATATA	N
AGAATAAAAGTCAAACTCTTTACAGTAGTCAACATTAGCCC	N
CCTGAGAAAGTCTTATTTCTTTTTCACTTCTGAAGGGTAAT	N
AACCCTAACCCAAACATACTTGATATGATTTGGCTCTGTGT	N
CTCACAGGTTGCCGCATCAGTGGAAAAGTCCCATACCTATT	N
TTTTGTTCCCAGAGTAAGTTTATTTATTTATTTATTTTTAA	N
GTGACCTAAATAAGATACTGTTCCCAGGTAACTTTGGGTCT	N
TTTGCTCCACAAATATATATTATATATCCCTGCCAAGGACT	N
GTGCTTTGTGCCTTGATTCATTCTCTGTATATGATGTCACA	N
AGTTCCTTATGACACACTAATCCCAACCTGCTGACCGGACC	N
GATTAGCCCCTTCTGCTCTGTGGACTCCCAGGTATTGACCA	N
TCCATATGTAAGGTTGGCCATCACTAAGATAACATTGATTC	N
TAAAAAAATTAAAATTTAAATTTAAAAAAAAGATGCTTTTA	N
CAATGTATTTGAACACTTAATTGTGGGATCAAACTGACTTG	N
TGGCTGGGGGTAGGAGGGGATGGGCTAGAAGGCTCAGAGAC	N
TATGTGGTTTTCTGTTCCTGTATTTTTTTTTTTTTTTTTTT	N
GGAGGATTGCCTTTTCACTTTCTTGATAGTGTTCTTTGAAG	N
GATAAAACAACAAATTGCCTTTTTTCTATTTTGTCTATTCC	N
ACAAATACGAAGTTGACATTTTTTCCAAACATCTGGGACAA	N
CTATCTTTAAAAATTGTCCTTTCCTTAAATTGTTTTACATG	N
TTTGAGAGTAATGCTTTACTTTTCACAAAGCAGTGTACACT	N
TGAGTCTTTTCTTCAATGTGTCAGGACTACTGATAAGTCTT	N
ACCACCTTGGTGGCCTTGGATAAGATTCAGAAGAATTCTCC	N
GCAAGATAGGGAATCCTCAATGGCAAAGCAAATATTGTCTG	N
GCCACCGTGTCCGGACTTTTTTTTTTTTAAGCAGGGTCTCA	N
TATCTATGTCATCTGTTATGTGAGGGCTCAAATGAGACAAT	N
ACTGAATATATAACCTTTAATAACTTTTCTATAGAATCCCA	N
TGAAAACGGTTTGATCTTTCTGAGTTAACTAAAAATCCCTG	N
TGCCTCCCAGGTTCAGGTGATTCTCCTGCCTCTGCCTTCTG	N
CAAATTTTGAAAACACAATGTGTCATTGAGGGTATAGGGAA	N
CAGATTCAATAATACAAAACTGAATTCATCATTTCCCATAT	N
GTGATGTTATCATTTATTATTACAATGTGAAATAATTAATT	N
CTTTCTTTTTTTTTTTTTTTTTTGAAATGGAGTGCAGTGGC	N
TTGTTGTTTTGAGACGGAGTTTTGCTCTTGTGGCCCAGGCT	N
ACACCACATTCCCTTGCACTTGTATATTAGAAATGGAAACA	N
TTCTCAGCGCTTGCGTCAGCTGACCTAAATTATTTAAGGAT	N
CCTGTTACTGTGCAGCCTGATTCCGTGGCCCTATAGAATGT	N
GATGTCTTATGCTGAAAAATTCAACAGTACATAAAATTGCC	N
ACATTATTAAAGTAATAAAATGTCTAAGCCAAGAAATATGT	N
GAAGAAGGGAATAAAATTAGTGAAATGTAGGGTGGAATCTT	N
AAGAAAATGTGGTATATTTATGAAACTCACAAACATAATCA	N
GAAAAACAACCCCATTTTAATTGGATCCCACTTGTTAATTT	N
GAGTTACAAAGGTAAGAAAATGGCCTTGGCAGATGACATAT	N
GCTATTTTGTCTTTCAAGCTTCTGGATTGTTTTACTGTATT	N
TCTCTAAAAGACTAGACACTTTCCACCACTACTAGCCCTCT	N
GACAGTCATTTTTCTTTCCTTCCTCAATCTCTGTCACAGCC	N
AACACATGCATATGCTTCATTCCACATTGTACTTGCTTTGC	N
AACTAGATCACTAGCTAACATCATACATAAAGGTGAATTCC	N
ACATTCTGTGATGGATTGGATAGCATTTTATGGGCAGCCTT	N
TTTGTCAAAAATAAGTTTATTGTAGAAGTATGTATGTATTT	N
ATTAACCTGGCCTGTTGTGTTCCAGGCATGGAGCTTGGCAC	N
GAAATTTAAGATATGGTCCCTGTTTTTATGTTTATATTCTG	N
AGCCAGAATATTCCCCATGATTTTTAAGAAAGTTAGAGGAT	N
CCCTGTGAAGATGGTGCTGCTTCCATAAGCCAAGAGCAGCA	N
AAGCCTGTCCTGGCCGCCGCTTTGGCCAGGGTCTATCGCCC	N
CTTATCCCATGGAACTTTTGTGAGGATTAAATTTAATAATT	N
AGATTAAGACTTTGAATGAATTTAGGTATCTTCCTTTAAAA	N
TTTTGAAACACAAAAGTTTTTTATTTTGATGAAGTCCAGTT	N
CGACTCTCATTTTATGAGGTTCCCCTCTCCCCCCATCACCA	N
GTTTGCCTTTCTTCCTGAACTTCCAAGTCACCTCTCACAGT	N
AACATTGAAAATCCATCTTATCCCTCACAGCAAACAACCAC	N
TTTAACCTTAGACCCTGTGCTTTTAACTAATTATACTCTAT	N
ATAGGAGTGCATGAAAAGTATTTTCATAAACATTCATTCTT	N
AAATGAATTCTTAAGTACAATTGTCCTTTGGTTTCCACAGG	N
CTGGCTCGTGGACATTTGTCTCCTCACTGTGTCCTCATATA	N
GGTTTCTGTTTTTTTGAGTTTTGGGCCACCCATAGTAGGAG	N
CAAATATTAATTTATTATATTACATTAGGGCTCTGTGCCAG	N
GCAAATTCAGAGACATAAAGTGGAATGGCAGTGACCAGGGC	N
TATTAGATATTAAAGGGACATTTTAACATGCAAAATACTAA	N
CGCCACCCTGCCCGGATAATTTTCTATTTTTAGTAGAGACA	N
AAAGTGATCATTCTCTTTCTTGGAAAAGAGAATTTGATTTC	N
GGCTGTAGGATTTCAAGAGATTTGTTTAACTTTGATCTTTG	N
TAAAAGTTCTCAGAATATCATTCCACAGCTTTCTTTAAATT	N
CCCTTTATGGAATTTGGCTCTATGGTACAAAGTTAGATTTT	N
TGCCTCCCTTTTGGTTGTTATTACAAGGAAATAGCCTACAA	N
TTTATTAAATAGGGAATCCTTTCCCCATTTCTTGTTTTTGT	N
AAAAGGGGTTTTTCGTCTCTTAAATTGCCACAGAGCACGTG	N
GGGAATCATCAGATACGCTATAATGCTATCTCTTTGATTCC	N
AGGGATTTCAAAACAGGAGTTACTGCAATGAAAGACACATT	N
AAAAAGTGGGTGAAGGACATTAACAGACACTGCTCAAAAGA	N
TTTTTTTTTTTTTTTTGAGATGGAGTCTTGCTCTGTAGCCT	N
GTTAATTCCCTTACTGCGAATCCCACAGACTTTTGTGAGAA	N
GTGAACATTTTTAAATGCAGTGGAATTGCATCACAATTCTT	N
TTATGGAAACTTTGAGTAAATAACCAGAGATGGGAAAAAGG	N
CTACCTTAGAATCTGACTCATCTTCCAGGGAGCTGGTACAC	N
ACTTATTTGTTTGTTTCTTATTCCTGTCCAATTGCTTTTCT	N
TTAGTCATCACTCCAGGCACTAGTCAACAACCACAGTATGT	N
TGTATATGTGTGTATGTGTGTGTGTGTGTGTGTGTGTGGAT	N
ACCTTTTTATATTCTCTTGGTTTATATGAGATTGGAATTAT	N
ATAGCACATTGTCTTGATCATTATAGTGTTATAAGTCTTAA	N
AGAGACGCCACAGAGATCGCTTTGCCTCTTCTTTTAACTAT	N
TCTCGCTCTGTCGCTCAGACTGGAGTGAAGCGGCTCAATCT	N
CTATTTACATGACTTCAAATTTACTGCTCCTTTCTGATACA	N
GGCTGGGAGAACGAAGGCGCTTCTTTAATTGGTGTCAGTGT	N
TCATGTGTCTGTTGGCTGCATAAATGTTTTCTTTTGAGAAG	N
ACCCTACAATTTAGATATTATCATATCTAAATCCAAGGTGA	N
TTTCACATTCCCCACCATATTTGGTCAATTGTGCTAGCTTA	N
TGTACAAAGTTCTCCTTTCTTCACGTCTTTGCCAGCATCTG	N
AAATAAACATAGGATGTCTGTCTCAGTTGTAGACTTGAAAA	N
TGAATTTTAGAATTATTTATTCTAACTCCATGAAAAATGTT	N
CCAAATGCTGGAGAAAAAATTAAAATCATAATTTACAAACT	N
CTTTCTTTAGTTTCCCTCTGTAAAATTGGATAATAAACCCT	N
CTGCGCTCCTTGGAGTTCGGTTCTGCCTCCTCCTCTCCCCA	N
AGCTGGCTGTGTTTGGCATTTGTCTTTGCCACTTCTAGACC	N
GCAACCTTCCTCCCAGTGCCTAGCTGTTGCTGGGCCCCTGT	N
TACGCTTCCTCTGTCTTTCATGTATGGCAGGCAATGTATGT	N
ATAATTCTAGAAGCATTTATTAGAAATACAGCTTGTGGAGA	N
GTTTATGGCTGATCATATGCTTTATCTTGGTGAATATCACA	N
CCAGGGAGCTTTCCTCGGGCTCCAGTGCAGGACTATCTTTT	N
GGTGAGCTTGAAACTTCACATAGGCATGCTACTCTCAGCCC	N
CAGAATATAATATTTTGAATTAAAGAAAATAATGGAAAGTC	N
CTCCCCTCCCCTCTACCTCATCACCCCCCACCCCCTCCCCT	N
ACAAAAAATAATCCTTTCAATATTATTTATTTAACTGGAAA	N
GTGTAAGGAAGGGATCTAGTTTCAGCTTTCTACATATGGCT	N
ATCAACCCATACTAATCGAATGCCTATATGTGCTGAACACT	N
TAGTCCCATTTGCCTAGTTTTGCATTCATTGCCTATGCTTT	N
TTGTCTTTTAGAAGGGAGTTTCTTGGCATCCTTGCTTAGAA	N
TACAGCACTTAATCTATTGTTTTGCAATCATCATTGCAATT	N
GTGTGAGATACAGAATAATGTTTTAAAACTGAAAACTGAAT	N
CCCTACTTTTGATTTTAATGTAAAGATTTATTCCCCTGTCT	N
TTTTAACCCAAGCATTGGTGTTTAAATTTCACTGCCCATTT	N
TTGGTGTGATACACATAATTTTTAGGCCAAAAAATGTTACC	N
TGTATTTGGTTACACAGTGATTTGAAGTTAGGATTGGAGCA	N
ACCATTGTAGCTATTCTGCCTTGCCTTATAATTTCCCATGT	N
TCCCGGGCCTGGTGGAGGGGTGATAGAGAGACCCCGGGCCC	N
AGCCAGACATTCAGGGCCACTACCGGTCTCTGCACATTGGT	N
TATATTGTTTGCCAAATGAATTTAAATATTTTAATGTTGAA	N
TCTTAGAGTTATGGTGTATATAAACCGTGGTTTAGTCATGT	N
TTTAAATTTCACTTCGACTTTCCATTATCCCTTAGAGACTC	N
ATTCTCTATGTATTTCTTTATTCATTGATAGCAAAGGCACT	N
TTCCAGTCTCCTTCTCAAGCTGAACCTTGCTTTTCAAACCA	N
TTGAATGATTTGCGGGCACATTCCTTATTTCTTTCACCAAG	N
TAAAATGATGAGTTTGGACTTCCTTTCATTGCTTGTAATCC	N
CTGATAACCCAAATTAGCCTTTATGAAACTCTTTGGTGCTC	N
ACTGGATCATGTATAGCATTTGGGATTTGTGTGTTTCCCAG	N
CTTCATTGAGCATTCATATATCCAGGGAATATGCCTAGGAA	N
TCCCCCTCCTTGGCTGTTGATGCCACCTTCTTGCTATGTTC	N
AAAAATACTGGAAAAGTCTTTACGTCCATAAACCCTGCATT	N
AAATCATCCTTTTTCCCACCTCACTCCCAATATTCACTGTA	N
AAGCAAAAAATATACAATTTTTTTTAAAAAGAAAACTTAAA	N
ACTATAACAACCCTCGAGGGTGCAGCCGCAGCCAGCCAGGG	N
AGTTGTCATATGTCTCTGTTTCGTCAGAATTGGTTCCTGGT	N
TCTTCATGGTATACATCTCGTTAGCAAACCAAAGCCCAAAA	N
GTCACTTACGTTGTTGCTTGTAGCTGAAGGTCATCCACATC	N
AAGATACTAATTTTCATAAGTAATGAACATAAAAAAATATA	N
TTTTCTTTTTTTTTTTTTTTTTTAGTACAAAGTTTTAGTTT	N
AGTACTCCACTGTGTATAGGTACCACATTTTCTTTATTCAT	N
GATTTTATTTCTCCTTTGCATATGAAGCTTAGTTTGGCTGG	N
TGTATAGGAATGCCAGTGATTTTTGTATATTGTTTTTGCAT	N
AAGTCATAGCAGAAGCATAGTTGCCACGGGCTCATCCTTGT	N
TTCACTTCCCCCTTCTTCTCTCCATCCTTTCCTCTCGTTAA	N
GAAATGGAGTTCTCCCAGCATAGGAAAAAGGGTCTGTTAGT	N
AAAAATTAAATGCATATTACTAATAAGCAAACCTGAAATAG	N
AAACAAGGTCATTTCACAAATGCAGCTATAGGTTTCAAAGC	N
CAGGAGACCAGTTAGTGTCCTGTCCTCCTTTGGACATGTGA	N
TCCCTCTTGAAGTGTCTGCTTCTGGTTTCTGGCTGGAGGCT	N
TAAGAATTCTGTGTATATTTTAGATACACATCCTTTGTCAG	N
ACTTAATTGGTGTGATTTATTTCTTATTCCAGGTCATTAAT	N
TAAAATATGTTTCATGTCACTCATGTATAAAGTGACGGTAG	N
AATAGAATATACATTATATATATTTGCCGTATATATGCGAA	N
AGTAATAAACACTCAGTTTATCACTTCTAATTAATTTATCC	N
TTCCCCTCTAAGATTTTGCTTCTTGAGTTAAGGTTGGGGTC	N
TGTAGAGGTAGCCATACCACTTTGCATATATCCTTCAAAAC	N
TGCTGATCCGGAGGGCTCCATGCACCTCTCTAGAGTCTCAC	N
CTAGAACTGGTATCTCAAAATCTTCATCCAGTGTTCAGCCC	N
GGAGGCGTGGCTGGTGCCTCTATCTTCACTGGTGCTGCTAC	N
TTTTAATGACTTACTGAGTTTGTCTTTGAATTCTTAAGAGT	N
TTGCCAATAGTGTTGCACTTTTCTACAATTTTGGAAAATCT	N
TTGGGTGAACTGTCCTTTATTCTGGAAAGTTTCCATCTGCC	N
AGTGTTGAGATTTTAAAGATTATTAATCACGTCCCTATCTC	N
GTTTAATGATTAAAATTCAGTTTTTTCACAACAATATGTAC	N
CAATGTTATATGTCTGCTCTTGATTTTTGTCCCCAAATCTG	N
GGGGGATTGATAATGTTCTTTTTTAAAAATCTGGGTGCTCA	N
CCACTTTCTCTCCATGGTTATGGCAAGAGGGGAGCCTCCGG	N
AGTGAGATGAAAGTACCTTTTTTTCTTCTTTATTCTTTGTT	N
TCTTCCTTACCTTTATTATTTTGAGGATGAATGTCCAGGAG	N
TGCAAGCCAAAACTGTGGGCTCGCCATTTGTATTATCTGGG	N
TAATTTTGATGAAGTTCAATTCATCAGGGTTCTTCTTTTTT	N
TGAGACCCTAGAAGTACTATTTATAGACTGTAAGATTGAAA	N
TGGGCATAGTGGTGCACACCTGTACTCCCAACTATGCAGGA	N
GACAAATAGGACTGTCTCATTATTTAAATGGTTTATATTTA	N
AGGGTTGAAATTTGAGGAGTTTGTAGGATCATGCAGTAAAG	N
GTGCATGTGTGCACATTATTTAGTGCCCACTTATAAGTGAC	N
CAGTATAAACTTCAAATTCTTCTGTAAGAATTTGGCCTGGG	N
AGGAGGTGACCTTGAGTAGGTTCTTGAGTGATGAAGGCACT	N
CGGGAACAGCTACCTCACACTCCTCTGTTAATGAGAATAAG	N
TGTGCAAATATTTTCTCTTATTTTGTAGGCTGCCTTTTCGC	N
GTTTGCTCTGATGGTAGTTTTTTTTTTTTTTCTGTGCAGAA	N
AAATAACCCACAAATTTATATGGAGTAAAGAAATGTTGAAA	N
GGTTCCCCCATGTGCTTTTGTTCTGGAATCTACCCAGGGAT	N
TAATTAAATATTGTTAGGTATTTTGGAGGGGCTATTGTAAA	N
TGCAACCTAATGGTCAGCAATGAAAGAAATACTTGTAGAAT	N
AAACTGAGTAATGGGTAGCCTGGATAGCTCAGTTGGTAGAG	N
TCCTTGTTTCTAGTAGGGAGTGAGAATAGACATGAGTTGTG	N
ATTGCTTTCAAAAGCTTGCCTTTGGGGCTGGATTCAGTATC	N
TCCAGGCTTTTTGTTTGGTTTGCATGGAACACTGAAATACT	N
TTCTTTTCCTTTTTTTTTTTTTTTTTTTTTTTGAGACAGAG	N
AAAGGTACATATATTTAGAGTACTTCCTGGAATAATAGATA	N
TATTGCACACCAGATGGAATTAAATGAACCATTGTGTGAAC	N
AGAAGGCTTTATCCAGGTGCTACAGACAGGGTGAACAAGAG	N
CTGTTTGGATCTTCTTATTTTGTAATTTATTAGCCTAGTTA	N
TTAGTGAATCAAGCAAATCCTATGCCAAGGAGTCATTGAGG	N
AAGTATAATAATAATAAAATTTAAAAAAAAAAGGAAGAGGA	N
GGTTTCACCGTGTTAGCCAGTATGGTTTCAATCTCCTGACC	N
ATAACACAAAAGAGTTAACTTCTTACATTTCTGTAGTCTAA	N
CACTAACCAGTTGTATTTACTGAAGTCTTTCCATTCCTGGC	N
ACTCTTGGCTGACATGTTTTTTTTCTTTCAGTAGTTTGAAT	N
TCTATGATCTTATGAGATCATAGCCAACCAATGGGAATGTC	N
ATAAAAAAACATGGCATGTTTGAAAGCCCAGAGGAAGAAGG	N
TTTCCAAACTGTTTCTTTGCTATTTTTACTTCCCTGTGTCA	N
ATGAACTGACTCTATATCTGTATCCATAAAGTTTTAATAAT	N
CTTCCACCAGTCACAATGACTATTACTAAAAACTCAAATAA	N
GTGACAGTTTGAGTTCCTCTTTACCAATTTGGATGCCCTTT	N
CTATAAATGGACTTTTAAAATTCAACACTTTCATTCATTCA	N
CTACTGTACTTTGTTTCTCATTTTCACCTGAGACTTTATCA	N
GACCAGCCTGGCCAACATGGTGAAACCCCATCTCTACTAAA	N
GATGAAAAAATTACCTAGAATTTTTAAAAAGATGAATAAAG	N
GGCTATATAACAGAGCCTGATGCTCCTAGGCTGCAAACCTG	N
GGATCCCGAGGACTGCACGGTGTGACCAAGGGCTTCTCCTA	N
ATTCTTTGCTATCAGCTCTGTTCCCTGGCCTAATGATGCAC	N
ACCCGGAAGATGTATTCATTTCCTTTGATAATTTTGGTGGT	N
GGCTCCCTAAAGGAAAAAAATTTAAAAGCCCCGTTGTGTAG	N
CAAGCTGGTCTCAAGCTCCTTACCTCAGGTGATCCACCCAC	N
GATTCCCTATAAGGCCCCCATGCTGGTCCAGAGCTGGCCTT	N
GGTGGATCTAGCCCCCATCCTAACTCGCTGAGTTCCTCTCT	N
GAGTTTAGCTCAGTAGGAATTACCAGATACATAAGAGATGC	N
TATCTTTTAAAATATTTGTGTTTAGTTTTAAAAATGAATTT	N
TTACCTGTTGCAGATCTTGCTACCTGGGGAGAATATACTGG	N
TGTGGACACTTAGAGACTTTTAGCTGGGCTACATGGGTAGG	N
TCCCAGCTTCCCCAGGTAGCTGAGCTGGGGAAGTGCACAGC	N
GTTCCAGAACCTCTGACCCTTCTTAGTACCTGCTGGAGGCC	N
ACTATTAAGCTAGGAACTTGTCTCTCATTCTTTTCACTGTC	N
CTTTAAAATTGATACTTGATTCCAGCAGACCTACTGCAGCT	N
ATGGTCTCGATCTGTTGACCTCGTGACCCACCCGCTTTGGC	N
AATACAGGATTCATTTTTGTTAATGTTCCATGAGCCCCTGT	N
TTTTTCTAAATTTTCTAAAGTATGTTGTCTTACAAAGAAAG	N
AGAAATGTTACTGAAGCAAATCTTCTCTGCTTAGATTCATC	N
TGAGTATTTAGAAAAGTGCATGCAATATAATTAATGTGTTT	N
TTCACTTAACGGTTGCATGGTATGATATGCATTGTGCACCG	N
TTTCAGTTAAAGAGAGAAAGTTCCCTGGTGATTCTGATGTG	N
TTTTGTTGTCTTCTTCAATTTCAGTGTTTTATAGTTTTCAT	N
ATAAAAAGTGGCATTTCTTTTTCTGGACCCCCACAGCAGCT	N
CACGGAAGGTAAACAGTTTTTTTTAATAAATTTAAATAAAA	N
TAATATTTATTATTAAGGTTTTTGTACATTTTCTCTGGTCT	N
AGATCTTGAAGATTTATGCCTTTGTTTTCTTCTGTGAGTTT	N
TCTTCCTCCAAATAGCCCCATGCTCTGCCCACTCACCTCCT	N
TTCATATTTTTCTGCCTGCTTTATGTTCGCTGGTGGCTGAT	N
TTTGCCAGCACTTGTTCTTGTCAGAGTTCTGAATTTTTGAC	N
ATGAGTGAGCTGCCAGCTGATAAAACACTATCGCAGCTTAA	N
CTCTAGTGTCAAAATAAATGTTATTTACACTGAAGTTCATT	N
AGTTTTTGGGTAGACAAGGGTTATACATAGATTTTCCACTG	N
TGCTGCAAAATTCCTCTTTCTTTAAGGGAGAAGATGAATAG	N
TCATTACGGTATTTATATAATTGCAGTTGGATTTACACTTT	N
ATCTTCCCTATTACTCATCCTTACAAATACTGTCATCTGGG	N
TAGCTCCCATAATTCCCACGTGTCATGGGAGGGACCCAGTA	N
ATATTGTGTTTTCATTTTTCTTTGCTTTAAGATTGTTTTTA	N
CGGATGGACATTTAGGTTGATTCCATGTCTATGGTACTGTG	N
GATTAATATCCAGGCATTTCTTTCCAGGCATTTGGCCCTTT	N
CTTGACAAATTGGATTATAATTGTTTTATATTTTTTCCATA	N
TGTGGTCCCTAACAGAATAATGATTGCTGGTATTTATTGGG	N
ATGTTTCTAATAAGGACAGTTACAAATTGTCCCCAGCTAAT	N
CTGTATCCATAGGGGATTGGTTTCAGGACTCCCGAGGATAC	N
TTCATAGACATCTGAGTAATTTAGTCTCATCTAATTCTTCC	N
ATAATGTATTCTGCTCAAAGTGTCAGAGTGCAGATCTCAAA	N
TAGTATTATTTATCAGTAGATAATACTGTTCTGACTGTATA	N
AGAGATGGGATTTCACCATGTTGGCCAGGCTGGTCTCGAAC	N
GACAACCAAACATCTGATGTTTGGGCTCCATTAGAAAAGGA	N
TGCATTTCTCCCGCTGTCGCTGGGGTGGCCACAGGGACGCG	N
ATGTTTGTGGATTTGTTTATTCACGTAGCAAACCATTTCTT	N
TAGTGTTTTCCTTACGCAGGTTCACACAAGGATCTGACTCA	N
GGTGCAGGTGCCTCTATATTTCTTTCTGGATCTCTCACAAA	N
AACTCTCTTAAGGTTTATTTTTATTCTTTTTCTTGAGACAA	N
TGCTGTAAATGCCGTTGGTATATTCTGACTTTTTCATTCTG	N
GAGGAATTCTTTTTTGCTTATCTGATAATGCTTTTTTTTCA	N
GCGCCTGTAGTCCCAGCTACTCAGGAAGCTGAGGCAGGAGA	N
GCCTAGCATCCATTAGCTATTCTTCCTGATGCTCTCCTTCC	N
GCTGTGCAGAAGCTGTCAAATCTAATTAGATCCCATTTGTC	N
GTAAAGAATGCTAAAGGTTGTTATTTGCATAAGACATTCTC	N
TCGGTGGGACAGAGTCTCGCTCTGTCACCCAGGCTGGAGTG	N
GCAGAAACACTCCTCCTAGATGTCCTGAGAAGAGATATAAA	N
CAACCTCTGCCTCCCCACATTCAAGCAATTCTCCTGCCTCA	N
GAAGAGATGCATGAGGCCACTGCTGGTATTTATTGAATATC	N
TCTCACTCCGTAGCCCAGGCTGAATTGCAGTGGTGCAGTCT	N
ACAGAGTGCTGATTGGTGCATCCACAAACCCCAAGCTAGAC	N
TCAAGTTTTTTTTTTAAATGTGAAATTTTAAAAATCTCAAG	N
CCTGTCCCTGACAGACAGGCTGGGCTTGTCACTGCCCCATC	N
CCTGGCCTTCTCTACTGTTCTCGGCCTGTTTTTAACAAAGA	N
TTGCCTTTTATTTTATTTTATTTTTATTTTATTTTTTTGAG	N
CGTCCGCGGGGCGCGGGCGGTGCAGGGCCGCGCCTGGCGGC	N
TTAATCACTTTTACAGTGCCTGATTCTTAATGAAGACTCAA	N
GGTAGGCTGAATAATGGCCCTGGAAAAAGGTTCATGCCCTA	N
TCTTTTTATTGCATCTTTAGTGTTAATATATCCTAGTTTAT	N
GGTGTGGTGGTGCCCAGCCATGCAAGGTCCCTTCAAATGCT	N
ACTGGCTTAGTGGATCTGGCTGAGTCCAAATTGCATTTGGA	N
CTTTGAAGCCAAAATGAACATTTGTTAGTATTTGAAATCTG	N
AAGAGAGTGAACTCACCACCTCAGGCCCTTTCCTGAGGGCC	N
ATATTTTTGTCTTTGGAATCTCTTCTTCATAACAAAGATTT	N
ACATTTAACTGGTTACTGAGTCACTACCATGTCTATATATG	N
TTTTGTTACATGGATCTATTTGTTTATTCCTATACCAAGCC	N
CCTCAGCATCATGTGCTGTGTGCAGGGTCAGAGGGCCAACG	N
GAGGTCCAATTACTCTCCCTTTCCACTCTTGACTGCCTTCA	N
ACCTCAGCCTTCTGAGTACCTGGGACTACAGGTACCACCAT	N
GCCTCAGCCTAGCGAGTAGCTGGGATTACAGGCATGCACCA	N
AGTCCTTGCTTTTAAAAGCATTACTCTAACTTGTGACTTCA	N
CTGAGATATGATTCACCCTTTTCTGGTGTGTAACTGGGTGG	N
CCCCCAGTGGGGTCTCTCATTAATGGCACACATTGGACTAA	N
TAACACCAGTTCTTATTATTTTGCATCTGAACATCAGAAAA	N
CTGAAGCACGTAGACATATCTCAGTAGAGAGAATCTGAAGG	N
CATGGTTTTTAGTGTGTTCATTGAGTTGTGCAGCCATTGCC	N
AATCACACCTGCTTATTTAGTACTAAGTAAGCTGGTAGTGG	N
TGTGTGTGTGTGTGTGTGTGTGTGTAGGTGGTGGGGATGGG	N
GGGTTACGCCTCGCAGTGGATGAGTGATTGGGGCGTTTTCT	N
GTTAGAAATAAACTTTATTTTTTAAAATGTCTGGAACACAC	N
TGTTCTGAAGCCAGTGAATTTATGCGGTTGAACAATAGATT	N
AGCCGCCGCACCCGGCCATTTTTTTGTATTTTTAGTAGAGA	N
ATCATACTTATATATCTGGTTACTGAAATAAAATTAGACTC	N
TTTCTATTATCTTTATATTTTCAGAGTCTAAGTTTATATCT	N
ATAAAACCTATTATGTAATTTTCAAATTATTTATGCACTGC	N
ATTAATCCTTCAGAAATCACTTTGGAGCCTGCATAAGAGTA	N
CATTAGTTAGCATGATGGCATTCCCTTCATGTTGCACACTC	N
GTATAATTTTCAAGTAGCTATTCATTAACAGTAACCTATGT	N
CATTTCCTATATTTAAAATTTTAGAGGCGATTATGGGAAGT	N
TTATAAAAGAAGAATAGAGTTGGTGCCCTGCTGACTAAATT	N
TTGTACAATTGGGCTGCTACTGTTTTCTAGAAATACATAAA	N
TCTTGCCTCAGCCTCCCAAGTAGCTAGGACGACAGGTGTGC	N
ATTAATTTACATATATTGTCTGCACTGAAGTATTTTAAAAC	N
TAGGAGGAAGTAATAAATTATATCACCTCAGGTATGTTTGC	N
TTTGTGCTACCCCCTTCTCTTTGTCAGCTTATGTACAACCC	N
TAATGTGTTTCTTTCCTTTATTTTCCAACATCGCACAGTTA	N
AGGTTTGTCAGTTGGATCAGTCATGTAAAATAACCAGCTCT	N
TGAGTTCTCTTGAGATCCGGTTGTTTAAAAGTATATAACAC	N
TATGATATTTGCTGTCAACCTTAGGTTAGTGTGTGTGGAAA	N
TGGCCCATTTTTTGATTCTTTATTCACACCCAAATACTTTC	N
TGGACTTCCAGAGCCAGCATTCCAGGATCTCTTCCCCAGAG	N
TCAAATGTATTTAACCAGTGTTCCCCACTTAATGTCGTTTT	N
CAATTTGTAAATCCTCCAGTTTTATGGTTCTATTTTTTTTT	N
GTAGAATTCACAGAAAGAGTTTGTTTTAGCAGGATAAATTT	N
CTGGGTTTGAAGAATGCTCATGGTATACTTTGGATGTGTTA	N
ATGTTTTTGTTTGGACTTGCTTTTTTTTTTCTTTTATAATA	N
TTCTTGAATACCTTAATTAATTTTTATTGTAATTATTTAGT	N
CCCTGATGGGCCTCCTTTAGTAGGAAATGGAGATGGAGAGA	N
TCTTATATTTTACCACAGTGTCTAGTATAGCACACTGTCAG	N
TCTCTTTTCCTTCTTATTCCTGTTATTGTAGTACTCTGTGG	N
AATGGATTCACAAAATATGATATCTTAAAACATGTTGAAAG	N
TAAACAGTTACTCTGTTGACTGCTCTTTATGACTACACTTG	N
TGGGAGAAAATATGAAAATATGCATTCTCCAGGGTACTGCT	N
AGAGGCAAAGCCAATACTCATAGCACAAATTTCATGACAGT	N
CTCAAAAGGAGACATACATGTGGCCCACAAGCATATGGTAA	N
AACTTGCGCAACTTTGCAGATTGGAGCCACAGAAAATCCAT	N
TAGTGGTTTAACAAGCCTATTAAAATGAGAGACTAAGTAAT	N
CCCTGGATTTGGAGGCAGCCTGGGTCTAACCTGCTGCCCCT	N
AGCACTGTGAAGATTCTTTGTAATGTGAGCTTGTTCCAGGC	N
AGAAAGATCGTGAGGGAAATTATATATGAATTGAATCTTAA	N
CCTATTATGTCCTCCCTGCTTTCCTACCCTGGACATTCAGT	N
CATCGTAGTGGTCAACTATATACTGTTTGAGACTATACCAG	N
ATTTAAAACCTTTGTTTTCTTTCCATCTATCTGTGGGAAAA	N
TAACTTTTCAGACTTTGTTTTGTGACTCACATGAAGCAAGA	N
TTAAGTCTATTCAGTAAATTTTTTATTTCAAATAGTATATT	N
TCGTAAAATATTCATTAAAGTACATTCACACTATTTTTGCT	N
ACCAGGTCCCACTGCCCTTTTCCACTCCAGGGCCCTCTAAC	N
CCTAGGCGTCAGTGCTCTTATCTATAAAATGGGTACAATAA	N
CAACACAGCCTCATTTGTCCTACAGCAGCCCAAATCCTTGC	N
GACAATCTCTAATTATACACTTTGTGTCCAAGTTCATATGT	N
ATTTCAGTTGATCCTTTTTGTCATATTTTTCCCGTGGACAC	N
AAGCACATGAATGTATCTAGTTTTTAATATAAAAAAGAGGA	N
TCTTGTCCTCCCCATTCTTCTCATCGTTCCATCTGTTATTC	N
TTTTTGAGATGGAGTCTTGCTCTGTCACCCAGGCTGGAGTC	N
GTTATGTGTGCATAATAAAATATTTTTATGTTTGTGTAATA	N
ATCTAGATCTAGTCCACATTTTGAGAACCACTCTTGTAATA	N
TCTCTTAACTTTAACATTCTTCTTGCTTCAGAGCTGCCCCT	N
TTTTCTTCCTCTGGCTTCTTTTATGATTTTTTTTTAATCTT	N
TACAGTGCATAAAGACAGTATTAAATGGTATTTAAAGTCTT	N
TACTTTGGGAAATTGAAGACTCTTTCCATTTCCTAGGGAAG	N
AGAGACAAGGTTTCACCATATTGGCCAGGCTGATTTTCAAA	N
TAAAAATGGTATGAAAACCTTTTTTGTTTGAATTGCATATA	N
AATCTGATAAAATCAGATTTTAAAAATATTATTTGATTGAT	N
TACAATGTGATGTTTTTATCTATGTATACATTGCAGAAAGA	N
TAACATTTTGGGATTGGCTTTCTGTCACTCAGCATAATTTA	N
GCTAAAATATGGCGTGTGCCTGTAATCCTATCTACTAGGGA	N
CACGTAATTAAACTAAGAAGTCAGGAAGCCAGGAAACTGAC	N
TGAGAAAAGACTGTCAAAAATAGTATTTGTTTATGAAATTC	N
ACAGCTTTGCACAGCAGGTCTCAGGAGTTGGAGCCTCGTCC	N
GCAAGTCAGCTTCTCCCACCTTCTTCTGCCTGCTTTATCCT	N
CTTATCTTAGCAACTTTCCCTTTCTTTGAGGAAGTTTGTTT	N
CTGCCTGCTATACCCTCACCTTTACCCTTACTCTCTTGGCC	N
TGAATATAAACACAATAACTTAGCAATTTATAACTGCCCCT	N
TACAATGAGTCTCTGTAAATTATTGTCAGTGAATTGGGAAA	N
TATAGTTCCATATGTGTTTCTATGGGATTTGAGTTATATAA	N
TTGGTAGTGATTGGAAATGGTGTTACATTTTTAATTTTGGC	N
AACAGATTTTAGAGAATTTGTAGCAATTCTTTCTTAAATGT	N
GTAAGTCCAATGAAACCTCTTTCTTTTGTGAATTGCCCAAT	N
TTACAAAAAAATCAATCCTGTTTCCTGTTCTATGCCTCTTC	N
ACGTCCTGCCCGCTCACACCTGCCTGCTGGGGGGGCCATGC	N
TCTGCTGTGTTTTTCTGATCTTTATTTGGTTCTCAGCTTTA	N
TTGTATACATAGAAAATCTTTTCTCATTCCAAAAGCAAAAT	N
ATGACAGTGAATTCAATATTTACATACCTAGAATTTTCAAA	N
GAGGAATATGGCATCTTACATAAAGTATTCTCAATAAAGAT	N
TAGATTTTAAAGTTTAAAAATAAAAAAAATAAAAGTGTTCA	N
ATATTCAAATATGTCTTGATTCCAACCACTTCTCATCTCCT	N
TCCCAGCCTTTCTACCTTAGTGCTCTTCTCTGCATTAGAGG	N
CAAACTGCAGTCTCAGTATCTCGCCAACTGTTCATTTTATC	N
AAACTTTTTTTAGCACCTAGTACGCCATTTACATCATGAGT	N
TATTTTCATAGTACTAGCAATTGCTGTTGTCTCTGTGAAGC	N
CTGAACTCAGGTGATCCACCTGCCTCGGCCTCCCAAGTGCT	N
CTGACCTGGAGAAGAAGAGATTGGAGTTAGGCCTTCTGAAG	N
TATATGTCTTAGACATATTATCTATCAGCTCTGCAAGATGT	N
CTATCCAGAAGAATAAGTTCTGGAATAGTTTCCTCTTATCT	N
ATTCTTCACAAATTATCCTGTAATATTGGTATAATTCCAAT	N
AGGTTTTATTATTATACAGGTATGATGAGTCCAGTAGATCA	N
CTCTAATGGATATAGGCCTATTTTGATCAACTGTTGCTTCT	N
GTTTCATAAATAACCCCCTTTTAAAGTCCATAATTTGACTT	N
CTGGTGTTCATTTGCACTTTTGCCCTCCTGCAGTCTCCACC	N
GTATTCCTTGACTGGGCTATTTGTATCCTTTAAAAATATCC	N
GTATGATAGGTAGGTATATGTCAGAGGACCTGCAGTTAGCT	N
TTTTACTCCTTATAGTAACGTTATGATACAGACAGTGTATC	N
AATGAATGGCTGTTAGTGGTTCATTCAGTTTTTGTACAAAG	N
CAGCTGGCATTGAGTGCCTATGACTTTTCCAGGCTCATGGG	N
GCAGGGAACCCTTTGGAAGGTTTTTTGGTTTTGTTTGTTTG	N
CTGAGTTGGGGGTGGATGGTTCTGATGGAAGATAAACAAAA	N
CTGAGAAGAGGATAAATTTTTAAAATCAATCACAGTTTGAT	N
TTTACTGCAAGACATTTGAATGAACAATCTTTTGGATGTTT	N
TGGATTATCCAGGAGAGCCCTAAATATAATCACAAGTGTCC	N
TGTGACTAAATGTTTCTCCATTTGCTGTATGCCTTAGGAGA	N
GTTTGTCTTTAAGAAAAAGATACTTGAGACCCACTACAGAT	N
TTTTTTCTCTTTTTTTTTTATTATTATACTTTAAGTTTTAG	N
ATTTAGCCATCTTTTAATAATGAGCTCCTAAATATGACTCA	N
CCTTAGCCCTCTTAGTAGTATACCAAGGGGCCATAAAGAGG	N
ATGAGCTTTGATCAGGGGCCTTCTAAAATCTTATAGGCAGG	N
AGAGGAGGGGTCTGTGGGGTTTGCTGTTGATAGTGACCCTC	N
ACCACCACTGGTTAATAAATTTTTTTTTTTGTAGAGGCAGA	N
TGACCACCTTGCTTAGGCAATGAAGTTCCTAGAAATCATAG	N
GTAATTGAGTAAATTGCTGTTAGATGCCTGTATCTGTTGAG	N
TTAGTTGGTAGAGAGTTTTATAGAAAATTTGGCTCTGCATG	N
CGGGGGGGTGCCCACGCATCTCCTTGATGACATATTTTAGC	N
CTTCTTCTTTTGTTGTTTTCTTTTGGAGACTAATCCAAGGA	N
ATTTTATTTATTTGTCTCATTTATTGTATTTTCCCCTCACT	N
ACTACTAGAGGGAACATGCCTTTGTTCTAAATTACAAAATG	N
AATGTAATTGTTACCAATATTTTTTCAGTATTTTCCTATAT	N
CGACAAGCCGATATGCACAATGGGACAGAGTGAGAAGCTAA	N
TCTTCCAAACAATATGACTGTGGCCTGAAACATAATGACAG	N
ATAAAGGGATGGAGGAATATTTACCAAGGAAATGGAAAGCA	N
GTCTGTCCATCTATCTAGTCTGTCTGTCTGTCTACCTACCT	N
TAAAGATTTAATATACCTCATTGGGGGCTATTAGGAGAATT	N
TGGCTTCCCCCACAGCACTTTTTTTACCCTAAAGAGTTCTC	N
CGAAAGAGCGAGACTCCGTCTCAAAAAAAAAAAAAAAAAAA	N
AGCAAAATATATCTAGAAGTTTTGTACTATTAGTGCAGTGA	N
GACATGGATGGTGAGTACCTTTCTATGAAGGTGATAAGGAT	N
TTTCTGGGAAATGGGTATTCTCTCATTAAATAGACTGGGAA	N
TTCTCTTGTCTTCTCTCCTCTTCTCTTCTCTCCTCTCGTCT	N
TCGATCATTTTAAATCGGGTTATTTTTCTATATTTTTAGGT	N
TGGTTGTTAATGTTGTTCATTTATTTAGCGAGCATTTGTTG	N
GTTAACAGTGTGGATAATAATGATAGTCATTTGATAACTGT	N
GGAATTGGAGAAAATCCTTGTTATTGTATTGGTGTTGAGTC	N
TTGTTTAAATCAAACTGAGTTATACAGTGCATTCTATTTGA	N
TTTGATTCTTTTATTCTCTCTTGTTAAGACAGATCTCTCCT	N
TTGTTCTAAACTCCTTCCCATAAAAATTTATCTTTCAAGGT	N
TAACTGCTTTGGATATTTGATTTGCTTTGTTTTGTTTTTAA	N
CTAATTGTTGCCCAAGTCTTTGCACATCCTGCATCCTGCCT	N
CTCAGGATATTTGCCAAGTGTGGAGTAAGTCTGCCCAGTCC	N
ACTTTTCTTTGTAGGAGGATTGATTGGCTTGCATAGTCTCA	N
AGAAAATGGGAGCTGCATATTCCTGCCCCTTTTTCACACTA	N
CACTGTCCCCAGCAGGGAGCTGGACTGCTGACATCCTGGCC	N
AGGGAAGAACTATAGAAGTCTGATATCCTTGCCTCTTGTTT	N
TGATTTTCAAGATTTCTATGTGTTAACTATAAAATTAGTGA	N
AAAATATAATTAATTCTAATTAATAGTTAACCAACCTGTGG	N
ATTTTTGTTATTCTCATATTTCTCTAGGCCTCTTCTCACAC	N
ATTGCACCACTGCACTCCAGTCTGGGCAACAGGTGAGACCC	N
GATTTCTTGGAGATGAGGAGTTTGCAATGAAAGTGAACCGG	N
GTCCTTTCCTCTCTTTTTCTTCTGGAACTCTAATGTGTATA	N
ACTAGCACTATCTTCCTAGCTCGAGAAACTTGATAGCAGGC	N
TTGAAAACCAGAATCAGTCTTTCCCAAATCATCCCATGAAA	N
GCACCTGTAGTCCCAGCTACTTGGGAGGGTGAGGTGGGAGG	N
ATCTGAAGCAGGGCGAGGCATTGCCTCACCCAGGAAGCACA	N
GCTTAGTTGTATAAACTCAGTCCTCACAACCATCCCTTTAG	N
TCACTCAAAGTCACTGGCATTGCCCAATTAGCAGAATTTAT	N
ATTATTTTTATTTTTATGTGTCCCCAACTTCATGCTTATGA	N
ATTATTATTCTAAGATCTTTTTATTTATTTTTTTATTTTTT	N
CTCCTGGCTGCTTTCACAGTTTGGCCTTGAGTGTCTGCTGC	N
TTTTTCTTTCTTTCTTTTCTTTCTTTCTCTCTTTCTTTCCT	N
GTGGACAGACCATGGCATATTTTGCAGTTTGGGGAGATCGT	N
AAAAGAATATAAATGGATTGTTTGTAACACAAAGGACAAAT	N
ACTTTCTTGTCTGATTTTTTTTTTCTACCAAGTTATAGACT	N
AAGGAAAAGGTAGTTCATTATGAATTTAAAGTAACAAGTTC	N
TCTAGTTCTTTTAATTGTGATGTTAGGGTGTCAATTTTGGA	N
TTAAACATATTTCCTTGTTATGAAATCATAATTTGTTTTTA	N
CGCCTGTAATCCCAGCACTTTGGGAGGCCAAGGCGGGTGGA	N
ACAGGTTTTGTTTTGAAGTGTATCCCTAAGATGCTCATTGC	N
CTTGGTCGTCTTCTTCTTTCTAGTGGTCTTTCTTCTGTTGG	N
GGAGACACGTCACTGCTGCCTGCTGGTGGGGGGCAGGCTGC	N
GAACATATTTCTGTAACTTTTTAGTTTCTAGTCTGATTATC	N
CCCTGCCTTGTTTTGAAAATTCATTTTTAAATCAAAATTAC	N
ACTGTTACCAGAACTCACCCTCTGTCACCACATGCAGTGTT	N
AATTCTGTTAATTTTGTTACTGGAGAACCTGGATATGCAAT	N
CCTTCACTTTAAAATGGGCTTCTTGTGCTATACCCTGTGTG	N
TGGAGTGCAGTGGCACAGTCTCGGCTCACTGCAACCTCCGC	N
TAGGGGTGTCTGACCTGCACTTGCTCCTTGGTGGCACGGGC	N
TTCTAATGATAAACTTGATTTATTCAATTCCAAAAGTTTCC	N
TCTTATTTCCCAGAGATATATACCATTAACATTTTAATGTA	N
CCTGCTAAAGTAAGTAAACCTGTCATCTCATTGCTGAAGTT	N
ATTATGTAGATTGCAGGCAGTTTAAGTCTATTCCTCATCAT	N
TAACTAAAAGTCAAGGTAAATGTGACTAGTCAAACAAAAGA	N
ATCTTCACATAACTAGCAACTCTCAGGTATTTCTCTTTTAG	N
TGGTCCGGGGCCCTGGGGGGTAAGGTCAGGTCTTGGTGCAG	N
TTGATCTCCTGACCTCGTGATCCACCCGCCTCGGCCTCCCA	N
ATCCATTTTGATTTGATTTTTGTACATAAGGAGAGACAGGG	N
ATCCTTCATTTTTGCTACTTTTATTATTGTTTTTTAATTTC	N
TGTCCAGCATTTCCCCTGCCTGCACTCACTACGTCCTGCCA	N
GCCTCCTGGTTGCCGAGGGCTCCTCAGGGCACCTCGTAGAT	N
CAGTCCTATTCCAAGGATTTTCACAGACTTGCTAGCTTTAA	N
TGGAGGAGGTTGGGAGGGGGTTGGGGTGGTTGAGGCTAAGT	N
TGAATATTCTTGCTAATAAATGGCATATATTTTTAATGTTA	N
ATTATTTTATGGCAAAATAGTATTCCATTGTGTATATAAGC	N
TTGGTTTGATTCTGTGTGTGTGTGTGTGTGTGTGTGTGTGT	N
GACAAATGCATGATGACATATATCCATTGTGTTAGTGTCAT	N
AAGTTCATTATATCACCTCATCTGGTCTAGTTTTATTTCAT	N
CTAACTTAGTGGACCAACCTTTATTTCTTCATTTTCTCTAC	N
TATAGTAACATGTGTTGATGTAAAGAAGTGGACCGTGGGCT	N
TAGATAGCTTGCTTTCTTTTTCTTTTTTTACAGACATGGTC	N
GGACAACAGCTTTCTGCCTCTAGTCGGCCCTTGGCTTCCCC	N
ATATGTATCTATAGTGTTGGTTGGGTAGGTTGATTTGGCTT	N
ATCAAATCCTGCAATTACTCTTGGTATAGTGATATTAAGAT	N
ATATTCTATGGGATATTCTATTCAGAAGTTCAAGTTTTTTT	N
GTATTGATGTCACACTGGAATGAGAGATAAAGAGAGAGAGA	N
TGATCTTCCCTGGAGACATTTTCCCCATTGTCTTGGCATTA	N
TTAACCAGCTGTGTAGGTAGTTGGTTGGCTCCACAACTGTA	N
GTATACATATGTAACTAACCTGCACAATGTGCACATGTACC	N
GTTGATGAAAAGCTGTCATCTCAGTTTCTCTTGTTGTCCTT	N
TTATTGATTGTTTTAAAAACTCATAAATCTATTAGTCTTTG	N
CCATGTTGACCAGGCTGGTCTTGAACTCCTGACCTCAGGTG	N
ATTTGTCACATTTCAATTCCTTGGAGACACCATGAGCCCTG	N
TTGTCCTGTGACTCGAGCAGTGACCGGGGTGAGGGTGACGG	N
GATAATATTGGTAAAGATTTTTATGACCTTAGGGTTGGCAA	N
GAGCTTTTAATTGCTATTGATGAATAGCACCCTTTTGCATG	N
GGAAGAGGAGTGTGTGGGGTTGAGTTACATCAATAAAGGGG	N
AATTTTTGTTTGCATTTTTATTAACAGTAGAGATAGGGTTT	N
GACACCTGAGAATTCAATTTTTTATGGGTTTTTGTTGTTGT	N
TTATTTGAAGGTACTAAGTTTGTGGCAATGTGTTACAACAG	N
AGTGCGAAGTGCGGAAGATGTGCAACTACACCAAGATCCTG	N
CCATGGCATTTTATGGTCATTTGTGGGCATACCTAGATGTG	N
AAAAGTCTTATTTGTTTTAATATTTTTCTTGATTCATTTCT	N
ATTGAAGTTCTTTTGTTTTGTCTTAATGTGACCCATAATTA	N
TTTTATTTTTCAATTAAAAATACCGGCTAGGCACAATGACA	N
AAGTACATCAAAACATAATTTTATTACACCTTTTAAAGTTT	N
CAAAAAATTAATATTTCAGTTAAATAATATTTAAATGTGCC	N
GGCAATTAATCACTGCATTATTTATAGTACTTTAGGAACAG	N
ACTGATACCTTGGAGGCATTTTATCTAAGATACACACAAAG	N
GAAGTTTCGCCAATTAAACTTTTCCTTAGGCATGAACATAA	N
AGCCCCAGTGTTATCTCTCCTTGCTGCATCTGCAGCAACGT	N
AATATGGTGTTTATCCTGGGTTACATATAGACCTAAAACCA	N
GAAGAATAGAGTCAGTTGTCTATTTTTGTGAACTATGTCAA	N
TGAGGTTTAGGACCATGTCTTACTTGACTGTCTATCTCCAG	N
GGATGTAGTATCGTTTTCTTTTCTTTTTTCCCTCAGAATAA	N
AACCTATAACTGAAAGCAAGTAAAGGCATCAGAAAAGAAGA	N
TGCCATTTAATCAAGAGAAGTTAGTAATGTTTGAAAATACT	N
GACCTGATATAAATATGCTATTTAAGAGAATTTAACTAAGA	N
TTTTTTCATTGAGTTGTCTTTGCATCTTTATAAAAAACCAC	N
CACGTCCAGCTAATTTTTTGTATTTTTAGTAGAGACAGGGT	N
AGAAGGCACTGAAGTTCAAGTTCTTTTTTTTTAAAAAAGAC	N
TGGAAGACAAACCTGACATTTTAAAAATTAGTATCATTGCT	N
GCACTGAATGACACACATTCTCCAATTTGCCATGGCATGTT	N
GGCTGTAAATAGCCTATGTCTTTTGAGATTGCACTGGCATG	N
GTGATCCACCTGCCTCAGCCTCCCAAAGTGCTGGGATTACA	N
TTAGCTGCTGCTCCTCTCTGTCATGGCACCTTTTGCTCATG	N
TGATTACTTACTAAATGGCATGGCAATGATGGCGATGGTAA	N
AAGGGCGCCTCAGTTTCCATTAATGTCAACACCAGCCTTGA	N
CTCATAAGAGCATCCTTTTATCGCTGTGCATGAGCCCATTG	N
TACTGAATGGGTTGGTAGAATACAGTTGAAAGGCAATTTTG	N
AGAATAATTCCACAAATAACTTCTTTGCTGTCTTATAGCCT	N
TGCCTCATGGGGATTGTATCTCAGCATCTAGAATACTGCGT	N
GCAAAGCTACTTGTATGTTCTTCACTGTGTTACTTTGTTGG	N
TGTCAGTGGTCTTTACTATGTTAAATGTAACACACTATGTG	N
CATTACCATGGTGATTGCTATAGTAACATTTAAATTGGCAT	N
ACACCATTACCAAGTCCCAGTGGATGGACCAGAGAAACAGG	N
AATATCAATGCATAATGATATACATTTGTCCTCTAAGTGAT	N
CAGTCACCACCCTCAGGGACTGGATGGCAGAGGGCACCAGA	N
CATGAAGACAGATCTGTGCATTTTAATCATTTTTAAGCATA	N
CTTTTAAAGTGCTTACTCCATTTGTGTTTAGTATGTTGACA	N
AATTTTCTCTTATATACTTATGATTTTTTTTAAAGTTATTT	N
CTAAATTAAGATGCTTTGCATGTTACCACTATTATGTACTT	N
CTTGATCATTTGGCCTTAGATGAAGAAGTCTTACAGACTTG	N
CGGGCGGAGGGGCTCCTCACTTCTCAGACGGGGTGGTTGCC	N
CTGACATCTATGCTTATGGCTAGCCTCCCGTCTGAAAATAT	N
TTTATTTATACCTATGCTTTTTCCATTTTTAAGTCTTAAGA	N
GCCTATTTTTCCTTTTTACTTTCTGTGCTTCCTCCTTATTC	N
CAAGTTATTTTGGGATTTTATTTTGTAGTAGAAACTTTTTT	N
CACCTGAGTGCATGTAAACGTTTGTACTCTGAGTTGCTAGA	N
ACTTTTATTTTTCAGAAAATTTTGCAGCAGCTTACTAACAG	N
CAGGTAGTTCCTGGGTTCTGTGCATAGTTGCTTTAAGCTGT	N
CGAGACCAGCCTGGCCAACATGGTGAAACCCCATCTCTACT	N
CCCTTCTGTTTCTAATTTGTTGAGTGTTTTTGTCGTGAAAG	N
AGAAGTGGTGAAAGCAGGCATCCTTGCCTTATTTCTGATCT	N
ATGCTCTTTTCACATGTCTGTTATAGCCTTATCCTGTTTCA	N
TTTTTTTTTTTTTTTTGAGATGGAGTTTCACTCTTGTTGCC	N
AGAGAGGCCAGGAGGACTTTTTTTTTCATAGCTAAGTCCAC	N
TCCTGCCTCAGCCTCCCGAGTGGCTGGGACTACAGGGCCCA	N
GGCAGCTACGGTGGAGGAAGTGGTTCTGGAGGAGGTAGTGG	N
TAATCCTACTCTCAAGATGTTGGATCTGGGCAGATGTGACA	N
AACTCTACCCTGAGGGGTTCTGATCAAGTTGATGATGATGT	N
GCTGAGAGATCAGCTGTTAATCTGATGGGCTTCCCTTTGTG	N
TTTAAAGAAGTTCAATGAGATGCAAGAGAAATCTGAAAACC	N
GGATTTTTTTTTTTTGTCTGTTGGAAAGGAGAAGACATAAA	N
GGAGAGACAAGGCAAGAGAATGTGTCTCAGCAGCTACCACA	N
TTGCCAGCATCTATTGTTTCTTGGCTTTTTAATAATCACCA	N
CCTTCCTGTCCTATCTAAGGTAATTCCTCAGACCTTGTGCT	N
GAATAGGTGTGGTGTGGTGCTGAAAAAAATGTATATTCTGT	N
AGGCTGCCTTCAATTCCTGATTATTGGGCAGTGGGGAGACA	N
GCCTCCCGAGTAGCTGGGACTACAGGCGCCCGCCACCATGC	N
ATATTTTATATATTCTTATATATAATATATTATATATTCTT	N
TATTTACAGAAACAGATGACTCCTGTGGCACTTTCCTCAAA	N
ACACTCAGCTAACTTTTGTATTTTGAGTAAAGACGGGGTTT	N
CCTCTCTATAATATAACAAGTAGATATGTCCCATATGTCTT	N
ATAGGACATAGGCATGCTGATACAGTCAGCAGTTAATTCCT	N
CCAGGAGATCGAGACCATCTTGGCTAACACGGTGAAACCCC	N
AGGCAAATGTGGGAGATACTTTGGTGAATTATATGGTTTGG	N
ATGTGTTTGTTCCTTGTCATTGATGCATACAATCATTTAAG	N
GGAGTGCAGTGGTGTGATCTTGTCTCACTGCAACCTCTGCC	N
TAGAGGTTAGTGAGTAGAGCTGTTTATTTCAGGCTTGATTC	N
TTGGGTTTTCAGGTGAGTGGTCCTCAGACTTCTGCAATTGA	N
ACCACCTTGCCTGGCTAATTTTTATTTCTTTTGCAGACACA	N
TTGGAGGGAAGCAGCTGTCTTGATCCCAGAATGCCTGCTTG	N
ATTTATAAATAAAAGAGATTTATTTGGTTCACAGTTCTGTA	N
TTATTTAATTCATTATATTCTCTTAACTCCATTCTGATTCT	N
AAAGTGCTGACAAGTCAAGGTTTTTTTAAATCTACCTGGTG	N
CTGTTCTTTTTGTCTGTAGATAAGCGAGATGGTTTGGGGAA	N
CTTTTAAAACATCAATACGATGAAGTCACCAAACTTAAAAA	N
CCTCTGATCATTTGCATTTATTAAATGCTTCCTATATGCTA	N
AGCACATTGTGCTGAGCATCTATCCGTTCAGTTCTTGATAT	N
ATTTGTCCCCTCAAATCTTATCTTGAAATTTGATTCTCAAT	N
GCGGAGCTTTCCCGCCCCACTCTCGAGGTGGTCGCTTCGTC	N
TATTACTATCTTGGGAGAAGTTCCCAAACTCCCTATAAATG	N
TCTTCAGGCCAGGGGGAGCTTAGGTGCAGAGGGAGTGTGGA	N
TGTAGCTATAGGAGGGAACTTCTAGCAGCAGCTGTGACCGT	N
CAAGAGCACCTTTTGTAGAGTGTAAGCATAATGAGGGCAGG	N
ATTCGTAATCTGGAGACATTTTCTCTGGTTGATTTAAGTTC	N
TCCTCTTCTCCTTCTTTTCTTTCAACAGCCTTTATTTTGTA	N
AATTTGTTTGCCTTTCTACTTTTATGGCACTTGAAGCAATG	N
AAAGAGGGCATCCTCCCTAATTCATTTTATGAGGCTAGCAT	N
ACAAGTCTGATGTTACTCTCTAATCTCTCAAGTAACTTCCC	N
TTAGCATCTTTAAAAATCCATGTATATGTATCCAGTTTATA	N
ATATTAAAATATGTGAATCATTTTATGCTCTGCATTTAGAC	N
ACTTTTGAAAACTCACTTTTTTTTTTTAACCTAGGCATTAA	N
CCGCCCGGCCAGGCCTCCCCTGACTCCACCAAATGGAGGGC	N
CAAGTAACAGAAATTACAGGTGTGTGCCACCACGCCAGCTA	N
CAAGCATGATGGCATGTGCCTATAATCCTGGCTACTAGGGA	N
GCACAGGAGGTAGAAATGTCTTCCTTTTCTAGGATATAGAT	N
TTTAAAACTAGAGGCCCCCTTGGGGCCTGGGCTGTGGTGCT	N
TGGCGGGTGCCTGTAGTCCCTGCTACTCGGGAGGCTGAGGC	N
CTTACCAGCAATGTTCAAAATCATTGTTCTTTCATAATTAC	N
ATAAATAGGTTTCAAGGATTTTGTGAAATCATATCAAAAGT	N
ACAAAGAAACACATTGAAAATGGGGGCAAGGGGCATTTGAG	N
AGTACAAACAAGACCGTCCCTAAAAGGACCATAAGCCTAAA	N
ATGTATTTCCTTTGTTTACATCTTCTTTTATGTATTTTTAT	N
TGGCATGAGATTTGACAACTTGTTCTTTATTAATGACAAAG	N
CTGACAAAATATTTCCAGTGTTTCAAGTGGATGTTCTGTGT	N
ATGCATACATATCTGGTGTCTATAAATTACCAGTAGAGTTA	N
TCCAGAATATTCTAGGTGCATTTTCTGACCTTCTTTTTCTA	N
CTGGGGCGCTCCAGGCTGCCTCCCCGAAGCCTCCGTGCTGC	N
ATGGGGCCCAGAAGAGGTGTTGGAAGGGACATGTTGCAGAG	N
TTGATATGACACATGTGGTCTTAGTTCAGTCATTTGTGCTT	N
CCATCCCTTTATTTTGAGCCTATATGTGTCTCTGCAGGTGA	N
GACGTGAGGCAAACAAATGTTTGTTTATTTATTTATTGAGA	N
GGAGCGTACCCTTTTACTTGTGGGGTCTGTGCTAACTTTGG	N
TTTTAGTATATTCAGAAAGTTGTGCAGTCCTCACCACTATC	N
TTTTAATCAGTGTGATGCATTTGAGATTCGTTCATGTTGGT	N
CAAACAAGCAACATCACACTTTAATTCATCACGCTTTGCTT	N
TTTATGTCTAATGTTATCTCTTACATTAAGGCTTCTTTAAC	N
GAGATGGAATGTCACCCTGCTCTCGGGGGCTGTGGTTACAA	N
GAGAGACGAGGGCTATATTATCATATGCTAACATTTTTGGG	N
AAGGAATCTTGCTGAATATGTGTATATGAATATTAAATTCC	N
AACCCCGTCTCTACTAAAAATACAAAAACTTAGCCGGGCGA	N
GGCTTTCCTGTTTGTTCAAGTATTTTTTTTTTCTCTCCTTT	N
AGAGTGCCGTGGGCAGGAAATGTAGGAAGAAGAGAGGACAT	N
GTGGAGTTGGGTGTGTCAGATGCCTGAGAATTACCGAAGTG	N
TGGCCATATTCAGTTTCTTTTTGCATAATTAAAATTATATG	N
TTTTGCATATTCTAACCAGTTTAACAGCCCAATCATAAGTG	N
CTATGTAAAAAATATGCATTTTGATTTTGTTTCATGGGTTG	N
GTTAATTTTTAAGTATAATTTTATTTCTTAACTAACAAATA	N
CCACTAGAGTCACGATACAGTTAATTAGCATTATTTTCGCT	N
CGGCCCCATCCTTATTTTCTTAGGCCTTTAGCCCCAGGTTT	N
GTCTTTCTCTTTCATTCTTTTCTACCTGGCCCTGGTCTATC	N
CAGACAGGAGGGAGACAGGCTCTTACCTGCCATCTGGTGCT	N
TTATACTGAAGTGATAAGGTTTCATGTTTTTTTTTATTTTC	N
GCTGGAGTGCAGTGGTGTGATCTTGGCTCACTGCAATCTCT	N
GTACTATTGAAGTATGAGACTTTAAAACCGTTGGTTTGAAT	N
GTTTTGTTTTTTCCTGTAATTAGACCTGCTGATTCTCTCTC	N
GAAAAGTTTGGCATAGGTTCTGTCACATTTTTGATGCTTTC	N
TAAAGCCTCCTAATGAACAGTGTTTGAAAGCAAAATTACCT	N
ATTTCAACTTTTATTTTAGATCCAGTGGATACATGTGCTGG	N
TGTGATCACCATAATTTTACTCCAGCCTGGGTAACAGAGAG	N
TTTTTTTAAAAAAGTATATATATATATAAACAAATACATAC	N
GTGGTGGCATGTGCCTGTAGTCCCAGTCACTTGGAGGCTGA	N
TCATCACTGCTCCTGACCCCTCGCCCACCCGTTCTCAGGTG	N
AGAGGAGCTGGTACCATTCCTCCTGAAACTATTCCTAACAA	N
TACTGCTAAGGAGTGAAATTTCTGGGTGAAAGCATATGTTA	N
GAACAACCACCAACCCCATCTCCTTTCACTCAAAGAGGAGC	N
ATTTTTGTGTCTGAAAGATCTGTTCAATGCTGAAAGTGGGG	N
CTGAGAACGGGCAGACTGCCTCCTCAAGTGGGTCCCTGACC	N
GGACCCCTGTTAGAGAGAGGTCTTGGGGTGCCCAGCCCCGT	N
TGGTTTTTAAGTGACTTTCCTTTCAAGCCATCCTCAGTTTT	N
TGTCATATGCAATTGTATTTTGTTTCATTGCCAGTGTTGTG	N
CTTGGCTTGTAGATGCATCATCCCAGTCTCTGTCGTCACGT	N
ATATTCTACTACTGTGAAGCTGAGCCTCTTGTTACCTTGCA	N
AAGTTGGACCTTATCTAACATCATATGCAAAAACAAACTCA	N
CGGAACAGGTGGCCTGCCCCTGGTAGGGAGAGGAGCAGGAA	N
AGAGTTGGAGTTCGCTCCCCTCTACTCACCATTTTGATGAA	N
TGTGTCGTGAAACAAATGAGTTACCCTGATTCCTTTTTCTT	N
TTGTGGAGGCAAGGGAACAATTATACACTGCCGGTGGGAAT	N
TTCCTTCATATAGAAACCTATACAAACCTTTTATTTTGTTT	N
CGATTTCAACCCAGAAATACTTGATTCCAAAGCCCCAACTC	N
CTTCAGCCTGGGCAACAGAGTAAGACTCGGTCTCAAAAAAA	N
TGTGGATTTTGAAGAACTGGTCCACTTCTTTTTAACTGGCA	N
GCAACTTTGTGAGTCTACAATCATTACAGAATTTTAAAAAG	N
TGCGGCACCAATCTCCGTGTTTTGATTCTGTGTCCCAGTGA	N
AAAGTGTTCCCAATCTACTGTTAGGTGGACAAAGCAAGGGA	N
GTGCCCAAATCTTTTTTTTTTTTTTTTTTTTGAGATGGAGT	N
TTATCCTATTTCCAACATAATTACTAAAAACATTCATAAAA	N
GCAAAACATTAAGAGCATTCTTATTAAAGTTAGGAACAAAA	N
TGACTGTGTTTTATCAACTTTCTAAACCCAAAGACTGGCAT	N
CAAATGAAAACGTGGGAGGCTTAGTTTGACTGTGAGGTTAG	N
TACACATCTTTTGTCACTTTTTTATTATACTTTAAGTGCTG	N
CTCCTCTATCTACTCCGGGATCCTTCCCATGACTGCCAGCT	N
TCATTGTCATTTGAATGCATTAGTTCTGCCACTAATCAACC	N
ATTCTTCACTTAATATATGGTCCCTGGAGATTCTCAAATGG	N
TTTTAGTGTGTTTTAGTCATTAATTTTATAATATATACAAA	N
CTTGTGATTCCAGAATCTCATTTTCAGCTTCTGCCAGAGCC	N
TATTCTACTTTACCAGATCTTATCCCATCTGGCTACTGCAT	N
AAACAATGTCTTAAACTTGTTAGATGATCCACCAGTGTCTA	N
ATGTAAATTATAAAATTAAGTTTATAAATAAAAAAGTAAAA	N
ACTGGAGTGAGAGGATCAGTTGAGCCCCATAGTTCAAGGGT	N
AATAACAATTTTAAGTACTTTCAATGTCCAAATTTGTTAGT	N
ATCCCAGGCACACTGGTCTCTGCCTTGTCCCTTGGTGTGTA	N
ATAAGATTATCAATCTGGATTGGCAATGAACCCAATCTGTG	N
CTGTGAACTGGAAAGTTATCTTACAATGAAAATTACTAGCA	N
ACACATCCAAAAGCCAGCTCTTTTGTAATAGTTTCACCCCA	N
CAATGTGAAAGAAAAAATATTAAAGACAGTTAGAGAGAAGG	N
TAATAGATGGACTTTTTATTTTGTTTTAATCATATATCCAA	N
TGACAGGATTTGGTGGTTTGTTTTATGTTTTCCAAATTTGG	N
TTCACAATCCATTTTATGTATGTATGTATGTATTTATTTAT	N
TGGTAAAATGAATGAATGAATGAATGACTAAGCAAAATATT	N
TCCCACAGAGCCTTGCTCACTGCTAGCACAGCAGTCTGAGA	N
GTCACAAGGCAAGCCCAAATTCAAAAGGAGAGAAATAGACC	N
ATGTGTGGACAAGGACGGGCTGCTGCTATGTCCAGGGTGTT	N
GCCCCATAGCCACCTCTGTGTTAGAAACCGGGTGTGCCCTT	N
TGGCACATTGATCACAAATTTCTACCTTTTGTTATTATTTT	N
ATCTCTTATGGCATTTTTGGTTTACCACATTAGTGATGACC	N
GTTCACTCGGAGACTAAAAATCCCAGATAAGCACCTGCTTT	N
CAGCATTTGCTGTGAAAGGATGGCTAGGAACCAAGGATGTT	N
AAAGGAATGCTTTTACACTGTTAATGGTAGTGTAAATTAGT	N
AGATAAAAAGTCTTTTATCATCCTAGGAGGGATGTTAAGAT	N
TGTTTGTGTCGTCTATGATTTCTTTCAGCAGTGTTTTGTAG	N
TGTTTCACTTGGGTATTAATTGTGCCTGATGGACCCATTAT	N
ATAAAAAAGAAGCACTGGTTTCATAAAACAAATGTACATTA	N
AACCGTTTCTGGGAAAATCATTTACAGTTTCCCATAAAATT	N
ATTGGGGAAATTCTCCAGGATAATATCCTGCAGAGTGTTTT	N
TATCTATGACAGCTGTAGCCTTACAACATGCATTTCTTAGA	N
CCTACGTTTGTGTATGAGCCTTGGCAGTTTCTTTTACACTC	N
AAGAGGGCTCTGCCCATTAATCCTTGCAGAATGCCCTCGTG	N
ATTTAAAAGAATTGAACATATTGGATCGTATCAAAACAACA	N
TTTATGTAATACTGTATATATTTTCTATAGTATACTTTTTC	N
GTTGTGGTAGTGGTTACTATTATTTGCTTTTATAAACATTG	N
TAAACCCAGATATTTCCAAGTTACTTATCCATATAAAAATC	N
GATGAGTCTTTGATTGCTTATGTATTCTACATATGCCCACT	N
GGTGCCCAATAAATGCTCAGTGAAGGAAGGCATTCCACCGC	N
TGAAATGGAGAAGTAATTTCTATCGGGTCAACCCACTCTCA	N
CAAGTGCATCTGAGGAGAGGTATCTGATCTTGCTCTTGGGC	N
ATCCTTTCAAAGTCATTTCCTTTCATGAACACGGTTGCTTT	N
AGCCTTTGACAGCAAGGTTTTGAGGGACCCTTTAACCTTGT	N
AGGTCTTAGATTTAAGTCTTTGATCCAAGGCTTAAGGCTCT	N
ACCACCACGTCCAGCTAATTTTAAAGTTTTTCATAGAGACG	N
ACTTCAATTTTGCTGGAATTTTGCCTAGATACTTTTTCTCT	N
GTTTTTCCATGGAGGCTTTATGTCCCTTGTAAGGTAATGGT	N
TTTTCCTTTTTATAGTTCTATTACTATAATGACCACAGATT	N
AGGAATAATGCTATTATATTTTTAATAGACTGTGGTATAGT	N
ATCAGTGGTTGTGGGTTAAGTAAAAACTCCAAGTGGTGGCC	N
GATCTTGCTTTTGTGTCAAGTCTAAAAACTTCTTGCTTAAC	N
TTTATTCATTTCTTCTAGATTTTCTGGTTTATTTGCATAGA	N
GTCAAAAATCTTTGTCTTGATCTCTGAGACAGGATTAGTGG	N
CTGTTGGAGGAATTGCTTCTTTCTGCACATGAGAACTCTTG	N
AAATCCTAGCCTATGAATGGTAGAATTTATAGTTTATACTT	N
TTTTAATTAGATATTTCTGATTTACTTTAAAATTTTTGGTG	N
AACCAGGGCAACTAAATAGCTGTCACTCATGGACTTTTCTT	N
ATGGTTGTAGATGTGTGGCATTATTTCTGAGGCCTCGGTTC	N
TTTTACCATGTGCTTAGTTCTCTTTGTAAGTCAAATCCAGA	N
TTTGTGGGGAACAATATCCATTTGTGTTATACATGTATATT	N
ATTTTTAGTAGAGATGGGGTTTCACTGTGTTGCAGGATGGT	N
TAATAACTAAATAATAAAGTTAGGTAGTTAAACTTTGTGGA	N
GTTATTTTTGAAGATAGTCTTTTTATTTTCCGTTCTTTTAA	N
GATTCCATAGAGTCCACCCTTAGCTGTCTATATTTTGCTCC	N
AGTATGTCTCAATATCTGATTGGGAAAATTCCCTTTCTTTC	N
CAATTTACAGCCTGGATTCTTAGAGGAACCAAACTTCCTCT	N
TCCCACTATTCTGCACTGGTTGACGATGACTTCTTCACAAC	N
AGGCAGTCTAGAGTTGGGTCTTGTATTTTCATCCATTCATC	N
GCTCTGATTTAATCCTCCAGTGAACATTGTACCATTATTTC	N
GCATGTAGGATTTGAGAAACTACAAGATTGATAGAGATTGA	N
CTCACTCCAGTTTTATGACCTCCAGGGTTTCCTCATTTTTC	N
CCCTGGAGGTAATGGCCACCTGAGCGTGTGTGTGTGTGTTT	N
TTCATTTGTAGATACTCCTTTTATAATAGAATTAGGGAATT	N
TATTTTCCTAAAGCAGAATTTGCAAAATGATAGAACCTTGG	N
GAGAAGTGATGTTGGCAAAGTGAAGATTTGATTAAATGGTT	N
TTTGTATGGTTATATTTACCTTCTTTATGCACAGTGAGAAA	N
CAATAAACACATGAAGATGTTCACCATCATTAGCTGCCAGA	N
AAATCAAAACCACAATGAGATACCATCTAACACCAGTCAGA	N
CTAAACCCGAAGCTTGGTTATTTAGTGCTACAAATATTACC	N
CCTACCTCGGCCTCCCAAAGTGCTGGGATTACAAGCATGAG	N
GTTGTTCAACTTTTTCTAATTTCTTTATGATTGTGCTATTA	N
TAAACTTTTCTTATAGAATATTAGACCTTTGATATAGATAT	N
TCAGAATGATGCTGGCCTCATCAAATGAGTTAGGGAGGATT	N
TCAGAATGAAGGCAAAGACCTCAATCAAAAGAAGTCACCTC	N
ATAATTTACCTGAAAGCATGTAAATATGACATGAAATTTAA	N
GTCTTTCTCTACTGTTAGATTTAGGAGCACCTAGCATGTAT	N
CTAGCTAATACAGCAGTTGCTGGCTCCTACAATGCACAGTT	N
CTTAACTATGCTAAATGCTTTACGTGCATCAGCTCATTGAT	N
CATTTTGTAAGTGAATGAATTAACTGCGGTATATCTAGACA	N
TCAGGAGGTTGAAACCATCCTGGCTAACACGGTGAAACCCC	N
GACACGCAGTTTATACCCACTCAAGTACAAACAGCCACTAA	N
TTCTTTCTAAATACATCTGTTTCTTTTCCTTGCCCTTTTGT	N
TTTAAACAAAATTCATAGTTTCATAACATAACCCAAAATAT	N
ACTGTGTGGCACTGGAAGCTTGTGTCAATTTGATCTGGTTG	N
TGGTATATATGTATGTGTGGTTGGCAGTTGGTAGGTGCGAA	N
AATGCAGGAAAGTAATGTGATCCCCAGTTTGCACATAATAA	N
TCTGGGCTATTAACATTCCATCTTTACCTATGCAAATTTCT	N
CGCAACGCAGCAGGCTCCATTCCCGGCCGCCGCCGCTCAGC	N
TTATAACAATAATTATTCTTTTAGAGGAAATATTAGGTCTC	N
TGAAAGCTAACACTCTCTAATGCTGCATGTGAGAAAGCTAA	N
TCTACAAGAAATGATAAAGTTCTTCAGGTTAAAGAAAATTA	N
CATTTAAATCTGTGACCCATTTTGAGTTAGTTTTTGCCCAT	N
ATATGAATAAGTCTTTTCATTAAAAGCAACAGCAAATAAAC	N
TGTCTTAGAGGAAGTTTCAATACTTTATAATTGCATCCCCG	N
TAAATGAATGATATGTCAGATGCTTACAACAATACCTGGCA	N
ACACACACACTCTGTATGTGTGAGTGTATATTTGCCAGTGC	N
GTGTCAGCATCACTGGTTTCTTAAGGAGTCTCACTCAATTC	N
TCTCCAGCTTTATCTTCCATTATTATCTGCTAGCCTAACTG	N
GGCCTCCCAAAGTGCTGGGATTACAGGTGTAACCCACTGCG	N
CACTGTTCTTTGCTATAGAGTGAATAGGGCAAGTATTGCTG	N
AATTGTTCTGTATCTGTAAGTCACATATGTTGCCTAACACC	N
AAAATGAATGAGCATGGCTGTGCTCCAAAAATATTTTATTT	N
AGGCGTTTTTCTTTGCTTGCTTTACCTTAAATACTGACCCA	N
TCTGTTCCGAGTATAAAGCTTGCTGAAGACCATTTTTTTCA	N
TTGGTCAGGCTGGTCTCAAATTCCTGGCCTCAAGTGATCCA	N
GACAGGGCTGAATAGTGCAGTTTTTCTCCTAGCAACCATTT	N
ATTGAAGGTAAAATGGGAAATACATGGGCTTTTGATGAATC	N
GAAACATGTGACTGTCTTGGTTCTTCATTCATGTTCCTCAT	N
CCAGGAGCTGCTGTCATCACTGGGAATATGTAGTTGTAAAC	N
AAATTAGGTGGCATTGAAATTCATCCTGCAGGCAGTCTCTG	N
TAAATTGAGTGTTCCTAATTTTCTTTAATTTCATTGTTAAG	N
ATTATGCCTTTGGTATAATCTTGGAAACTGAGAATTGAGCT	N
ATCTCCAAAGTACTACTGTTTGGTTGTAAATGCCTAAAATT	N
CAGTTTCCTTATCTATAAAATGGGAATAATAATGGTTATCT	N
GATAATTGGAGGAAGTGAAATAAATTGCTTTTTCAGTTTTC	N
CCAATCCATCATTTAGCATATTTGTGAAGTAAAGTGTTATT	N
CATAGCTTTAAACTACTGACTGTTCTGAATTGCTTTCTCTG	N
TCCCGTGAGCTAGGGTGGGGTGGGGGTGCGGGGAGGGTGCT	N
TAAAGGACAAGAAAACGTCATCCCACAGAGTCCTGCACAAA	N
TGTATATGTAAGGGAAGAGGTATATGGGCAATCTCTGTACC	N
CCCTCCAGAGCCAGGATGTCTGAGCCCCGTGGGTGGATGCC	N
CACCTCCTCAAATAACAGCATTCCAGAGTTAGGGAACAAGT	N
GGCTCTACTCTGGGACACACTTCTGTAGATAAATATGGAGG	N
TCAGAAGTTCTTGTTCCACATCCCTGCAGTCTGCCATAAGG	N
TGGAGAGGGCAGCCTGGGCCTCCCTGTGACTTGACAGCACA	N
ATTTATTGATTTGCGTATATTGAACCAGCCTTGCATCCCAG	N
ATTTCAGATTACAAAATTACTCAAAAATTGTTATACGAAGA	N
TTTGATTATCTCTGTCTGTTTCATGTCACCGAGATTTTTTA	N
TCATGTTTAGTGCAGTATCATAAACCTTAAATAACACCATG	N
CAAGCTAAGTCATGTAAATGTAATATGTTTATTTTCTACAT	N
AATACTTTGAAACATGGTCCTTAGGTTTGTATCCGATTAGA	N
CTCCACATCGGTGCACACTCTCTCCAGTGTGCAGGCTGCTT	N
CTGGGAGGTCAAGAGTGCAGTGAGCCATGATGACTGTGATT	N
GTACAGAACACGCGCGGCGCTTAGGGTCTGTGGCCCGCGGC	N
GAATAAAATTTCAAAGAATCTGAAACTTATCGTAGCATACA	N
CCGCATGTGATGCGACTGGTTGTACAGTGAGGTGATGCGAC	N
AGTCCTCTTCTGGGATGCCTTCCTCATGGTTACTGCGAAGG	N
TGTGACCTTGAGAAAGGACCTTAACCTCTGTCTATGTCTTC	N
GTTGATTCCATGTTTTTTGCTATTGTGAATAGCATGGCAAT	N
ATCTTGAATTGATTTTTGTATAAGGTGTAAGGAAGGGATCC	N
TCTATGGCTTTGGTTCTTGCTGGACTAAGAATTCTTTCAGG	N
TAATCCTTGAAACGTATTGATCTGTTAGGGCAGTAAATAGG	N
CCACAATGGTTGAACTAGTTTACAGTCCCACCAACAGTGTA	N
GTAGAGATGGGGTTTCACCGTATTAGCCAGGATGATCTCGA	N
ACTCTTTTTCTTTGATATATTCTATTGAAAGAATTATAGAA	N
GTTATAGAATTTCAGAAATTTCTTTGTGGTAAAGTTCTAAA	N
CTGATTACTGAAAGACTGAATATTTAGGATATATTTTATTT	N
CTGACCTCATGATCCACCCATCTCGGCCTCCCAAAGTGCTG	N
TGTGTGTGTGTATGCCATATTTTATTTACTCATTCATCTGT	N
TCCCTGTATGCTGTGTGTCCTGAGGGCACTAACTCAGAGTG	N
ACATGTGGTGGTGGGCGGCTTGATGGGGCCCACCCGGGGCC	N
ATGTGTGGGTTTTTTTTAACTTATACTTACAGTGAAAATTT	N
CATTTCTGCCGCCACGGATCTTGTCCAACTCTTAAAGACCT	N
GTATTAATTACATATAGTGATTTGACTTAAAAAATCAAATT	N
TGGGTTCGTGAAGAGTTTTCTGTGAATATTTTAAAAATACA	N
AGCTGGAGAGCAGGCTAGTCTGATTTTAGAAGGGAGTTAAC	N
ACAGATACTCTTTGGATGAGTTTTTAAATTCTTATTTCAGA	N
ATTAGTCTTAATGGGAAAAATAAGATAAAATATTAATAAAA	N
TGAGACAGAGTCTCACTCTGTTGCCCAGGCTGGAGTGCAGT	N
GTATAATGCTAACTGTAGATTTTTCACAGATGCTCTTAATT	N
TATGAAATGTACATAACCGTTAACTCCTCCTAAAAGTCAAA	N
CCACCACACCTGGCTAATTTTTGTATTTTTAGCAGAGATGG	N
ACAGCCATGAAAATAAACGCTGTCCCCAACGTCCAAGGCCA	N
TAGCAAAATAAATTACTTTTTAGCAACCTTGCCTTGCTGAG	N
TAGGCCTCCAGGCCTGTGATTGGAGGGACTGCCATGAAGAC	N
CTGATATTTTAGAGAGGATTTTTTCATCTATTTTTATTAAA	N
GGTGCCGGTTATGTGGTCCTTATTGTGGTGGCCATCTTCGT	N
TTAAATTGTGTTCTTTTTTCTAAATAGTTATTAAAGAAAGA	N
TTATTTTGTCCTTATCTATATTAAGTATTTTCTATTGTATT	N
CTTCAACTTTATTCTTCTTTTTCAAAGTTGTTTGGCCATTC	N
GATTAATGAATCCTAATCTTTCCCCTGGTTTAATGTAAAAC	N
CACTTAAGTTAGCATTTGATTGAAAGACTGGAAGAAGATGT	N
TGACAAAATCTCTCAGCATTTGCTTGTCTGTAAAGTATTTT	N
CTCCTTCATTCTAATTTCAGTGTCTAAAATTCTTGCATCCA	N
TCTAAAAGTGCTTGCAACTCTCAAAGATGGTGCCCTTTTTC	N
ACCAGTACCTGCATCAAGAGTTTAATTTTTGTTTTGTTTTG	N
CTCATTTGCCAAGAGGGTTTTGCTTTTGTTTTGTTTCATAG	N
GCCATTGTCTTGCCTCAGCCTCCCGAGTAGCTGGGACTACA	N
TGAACCATAAATAAAATATGTTAAGGACTTTACTGTCTTCT	N
AGGGTGTGTTATTAAATCTGTGATAGAGGCACAGGCAGAGG	N
TGTCCAGCTTTTTCCCTCTGTTTGCTCCCAGCTCCACCTTT	N
AAGCGGATGATAAACATGCTTCGCGCAGTTCCTCAGGTATA	N
TATACGTGTGTGTGTGTGTGTGTGCGTGCGTGTGTATTTTC	N
TGGAGGGTTGGCAGGAGGCGTGACCAGCAGGGTCCAGCACA	N
TCCACACATAAAAAGGCCTTTGTCATGTCATGTTTTGTGGC	N
GCCTGAGGCAGTAGCATGCCTCGGTGGTTCAGGGAGCAATG	N
TTGTGGGAAAAGGCTAACTGTGAATTAAGTTAATGTTTTTC	N
GTCATGTGAAATAAAATGTATTATAATCAGTGTAATTAAAC	N
ATAGACAGCCATGTCCAGAATGGCAGTTGACACTTGTTTAA	N
ACAGTTCTTGGCATTTCAATTTTAAGTGTCTGACATGACAT	N
ATTAAAAAATTAACCAGGCGTGTCCCAGCTATTTGGGAAAC	N
TTAAGCATTTTTCACTAATCTTTCTTTTTTAGTGTAACTTT	N
ATGGGTCTCACTATGTTGCCTAGGCTGTGTTTATTTTTTTA	N
TGCCTGATTTTTTTTTTTTTTTTTTGAGACAGGGTCTCACT	N
TAAAAAGTGGGCAAAGGATATGAACAGACACTTCTCCAAAG	N
ATTGACCCTACTCCTACCACTACCCCTCACCCCCATCCCTC	N
TGTATGTATGTAACATTACATAACTCTTACATAGCCACGGT	N
ATACGCGTGCCATGGTGGTTTGCTGCACCCATCAACCCATC	N
CCCACAAGGACATTCCTGCCTGGGGAGCCGCCTCCCTGCAG	N
TAAAAATATGAAATAATTATTTTGCTTTTAAGAGATAAATT	N
CTCTCATGGGGAAAAATAAATATACAGTCATCAGAGGTCAA	N
CTTTCCTTTATTCGATAGTTTTCTACATTTCTGGTTCAAGT	N
CTTCACTATTATCAAATTCATGCTGTTTCCCTGCCTCTTTG	N
AAGCCAAGCTCCGTGCAAAGTGTGTCATCTTTATTAGGTTT	N
TTGTTCCATTCTTTATTTTGTGAGAATTCAGTCACTTTATA	N
CCAGGCTGGAGTGCAGTGGCTTGATCTTGGCTCACTGCAAC	N
GCTTAATATTGGGGTTGAGTTGTAACTCTCGTTAGCCTTAG	N
TGAGTTTCAGATTCAGTGAGTGGACCTGAGAGTGTGCATTT	N
TGACTTTTTAATGATCGCCCTTCTAACTGGCATGAGATGGT	N
TGCCGTCTTCATGTTTTGCTTCTTTCTTTCCAATCTGGATA	N
TATTGTTTTAGTTCTACAGTTTGTTTATGTCAGGTAATTTA	N
ACGTCAATAGCTCCTGTGTCTGTCTACACTGTGTACAAGTT	N
CCCATGTGCCATCTAGACCATGTACATGAAGGCACACCAGC	N
GACTTTTGACTCCCACCGACTGAGAGGCTGGCTCCTGGGAA	N
CCTCTAGGAAATGAGGAAAGTAACTTGGGGAGGAGGGTCTC	N
TTTCCTGTGACTTTTTTCAATGTACATCAAGATACAGAGGG	N
ATAAAGCGAGTTTACTATCATAAAACAAATCTGTAGCTTTA	N
AATGAGTGAGAATCTACACGTTTAATTTGGAGGGTGTGAGA	N
TGACCCAGCCCTGACTGCTCTGAGCCTGATGTCCTTGTTCT	N
GGTACTACCAATTCTGCCAATTTGCAAGGCCATACCGGAAA	N
TTTATTCTTCTATATACAACTTTATAATGTACATAATAACA	N
CAATGTAATCCCTAGATTGGTGTATGATCAAGGAAATCATA	N
AGCAGCCTGAAGACTTAAGCTCTAGACTCAGTTTTGCCATG	N
AAGTAGCCCTGAGCCCAGGTTGCAGGATGGAGTGTGCTACA	N
AATCAAGGTTGATATTTGGGTGATGGTATACTGGAAGCCCA	N
TTCTGAGTTGCAGCTGTGTTTTCAGAATAAAAACATCTAGT	N
TAGAATCATGGATATCTGAATATTTTGGCCCAAAACATTTC	N
GGTGATTTCTCATGTTTGAGTTATCACATCTTTAATACAAT	N
CCAACAAAATAACCTACTATTATTAGAAACCAAATAAACTC	N
GAGCCCAAACAGCTCACCTTTGAGCCCTGGGCTTAGTATTG	N
TATTATGGACTGTTTTTTTATGTTCCATGAATTGTGCCAGA	N
AGTTTCTCTATAGAAATCTCTGAATCAGCTATTTCAGTGCC	N
TTAAAAGCAATACAGTGTAATAACTGTTTATATAGCATTTA	N
GTTAATCAGATCTGTACAAATAAAATTCCAAGTCCATTTGC	N
CCTTAAAAAAAAGACATAAATTAAATTTAGATGAAAAATAA	N
TATCACTAAGAACTAGTATATAACTGAGTACTGTGGTATAT	N
TTTTAGGTACAAAATGGTGCTCTGTGGGATGAATGAAATGA	N
GTCTCATTAACCATCTGTTATTGAATGAGTAGATTCCCGTG	N
ACTCAGCTGCCATCCAAGGATCCCCTTCACTTTTATCCTGG	N
ATCAAGCTGTAAAAAAATCATCAGATTAGGTTGGCACGGTG	N
TTATGTCTGCAGGTCTACATTGCTAAAACCAGCAGATTCTA	N
GCCTGCCATTCACAGATGGCTTGAGTGTTAACCACCTCAAT	N
ACATTGGCGATTCAAGACTATCTTTCCTACCCTCTTCAGTG	N
AGTCCAGGGAAGCACTGGACTTCCCACAGTTTAAGCGAAGG	N
GAAAAATTAGCTGGGTGTGGTAGCAGACACCGGTAGTCCTA	N
CATAAAAAAACCCCATCATGTTGTACATAATAAACAAATGC	N
TTGTTCTACCATGTGTTGGATGCCACATCTCTTTGCCTGTG	N
ATTATTTTGAGATTCATCCATGTTGTTTCATGTGTCTGGCT	N
TGGCCTTAAACCTTTATTTTTAATACCTGGGAGGTATAGAT	N
GTCAAGAGAAGTATTCAATATTCAGATCATATAAGGCCCTA	N
TTGTGTCTCATTTAATTTTGTATCATAGAATAAATTGGTGC	N
TATTAATATACAGGGGGACTTGTCTTACAGGGCTGAAGCCT	N
CAAACCTCAGAACTCAACATTATAATTTATACTGGAAAATT	N
GGCTGAGGTGATGAAGGGTATGCTGGCAGTGAGGATGGAGA	N
TTTTTATTTAACATTTTTTGTAGTTTATGTTTGTTGCAAAT	N
TGTTCTGTTTTTCTGATTAATTTCTATAAATTACACAGGCA	N
AAAAATTTTTAGAAAACTGTTACAATTCACCGACTGCTTAG	N
TATCTATGGGGAAATATTTGTGTGTGTATGCTTTATATGAT	N
CCTTAACATTTGGTTCTGCTTCTGTGCCTTGATTATAAAAG	N
TCGTATAGCCCTTATGATGTTGTATAAACCACCCACATGTC	N
CCCAGTTGCTGTCCTTGATCTGGCTATAATTTTGCCTGTGG	N
CACTTGAATGAGATTCACCATCATCCAAGAGAATGTACAAA	N
TTTTTTGTGACATAGCATTGTTTATGTCATATTTGTACTAC	N
TTACTTACACTTCTCACCTTTTCTGTAAAAGAGCGGGCTTT	N
TTGGTTGGTAAGCTATTGATTATTGCTACAATTTCAGATCC	N
AAAGAAAATGCAGTTGATCCTCCAGAGAAGAGTAATAAGCA	N
CAAAAACAAATGGCAACTGATAACTCATCTGAAAAAATGGG	N
CAACAGCAAGATGAATGAGATGTTGTAATTATTGGGCAAAA	N
TCCTCTTCTAACTAAAGTTATTTCTTGCCTTATGTGTTTTA	N
CTGTGGTAAAATCAGTAGGTTAAAAAAAAGTATAAAAAGAA	N
GCTTTATTCATATTTTTATTTCTTGCATTTCTTCATACAGT	N
ACTGCTTTACAGACATGTTGTCAAATTGTAGTTTTCAGAGG	N
AAGAAAAGCTGACAGTATATTCTGGTTTCAATAAAATGACC	N
ATTGTAGTATGTGCCATCATTATAAGGAGATACAAACATAG	N
TTATGTGGAAGACCATACGTTACTGCCATGGGAGATGTATT	N
TTCCCAGATCCTCTTGGGGATGTTAATAAATACGGTGTTAG	N
GCTCACCTCCATGGATAAAGTCCCATGTGATGATCTGCCAT	N
AGACACTTCACCAAAGAAGATATACAGATGGCAAATAAGCA	N
TTCATACTCACCAAGTGAGATCTTGGGCAAGTCAGTTTGGT	N
GCCAATTTTCACACATTTTTTCCTTATCAGAAGTGGGATTT	N
AATTGAACAGAGTTAAACTATTCTGTTTTTCTAAAGTTAAA	N
TGAGTGCTCAGTGCCAATAATGTATGTGTTAATGACACTCC	N
GGAGTTGGGAACGTTTTGTTTTCAAACTGTAAATTTTTGTT	N
TGGCGGCAGCAGGCCCTGGCTCTGACACAAAATCCACAATG	N
TTTATTTATTTATTTATGTATTTTTTGAGATGGAGTCTCGC	N
ACCAACCATATTTATGATTATATGTGTGAACGTTTGTGCTC	N
GCACTTTGGGAGGCTGAGGCTGGAGTATCGCTTGAGCCCAG	N
ACTCTGCCTCCTTGCCAACATTTGCTGTTGGCAGTGTTCTG	N
TAATTGTGAGGGGTTTATTTTTATCGGCACTACTCTCACAT	N
TTTACCCCAGAGGACACTGATTTTCATGTCAGCATAGGGAA	N
GATTGGGTCCCATTTTTATATTTCACATTTCTTTTTTAGTA	N
TGAAAATCATTTTAAAAAAATTTAGTTCTAAATAAAATAGA	N
AATATTGTGTATCCCATTTTTTTTTGAATTAAAAAAGAAGA	N
TAGACAAAGGCTAGAAATTCTGGGAAAATCTGGTAGTGGTT	N
AATAGATTTCCTTAGGTTTCTCTCCTTCCACCTCCAACCCC	N
ATTGCCAGGCTGGAGTGCAGTGGCATGATCTCGGCTCACTG	N
TCTTTGTCTTTTTTTATCTTTCTTAGTTTGAAGTCTGTTTT	N
AAGAATTTACGAGGCTCCGTTATTGATTTACTTCCTCCAAA	N
ACGTAAATGTTCACGTATTTTCGCTGAAACAAAATGTGTTT	N
TAGTGATTACCCGAATTGAATACGTTAATGAGTATGTCTGA	N
TTTACAGGTTAGCTAACTATTTGACACAAGAGACCTAGATT	N
ATATATATGTATATATATAATAGATAGCTCCTATATATGTA	N
TGTTTTCTTCTTTATTTGGCTAACTATATAATTAGGACAGC	N
ACAACCTCAGTGTTCAACCATATTTCAACCCTTCACCACAA	N
AATTTTAAAATAGTTTTTTCTAATTCTGTGAAGAATGTCAT	N
TGGTGGTATCAGCCGGCCCTTGGTCCAGTGAGAAGGCAGAG	N
ATTTGAAAATCTTATTTGTTTGTTTTAATGACATTCTCTCT	N
CCTCTCTCAATGGACGCTTTTTATTTTCTTAACTTCTTTAT	N
AAAGCAAATATCAGTACACTTTACCCTATGCTATTATACCA	N
TAGCACACATTTCAAGTATTTGATACTTAGCAAAGGGAAGC	N
TAATAATAATGATATCTGCCTGTTAGGGAGCATTTCTTCAT	N
TTGTATATAACCTACATATATCCTCCTGTATACTTTAAATT	N
AAGTTTTAAAAGTGGCATTTTTAGAAGAGCTTCCAAGACTT	N
TGCTGGTGGACAGAGCGCCCTGTTCACCTGTGGGAAGGGCA	N
TGTGGGGGGCCTGGGGCGCCTGGAACCCCTGCGATCCGCTC	N
GGGAAATATGAATAAAAATATCCAAGTTCTACTCCCTTTTA	N
TGTGAGGTTTCCAGACCTTTTGGTTCAAACCCTGGTCTTGA	N
TATCCTAGAGGCAAAATACTTTTTATTTCTACCCTCAAGCA	N
GGTAAAGCTCTTGGCTCCTCTTTTTGTGCTTTATAAAAATA	N
ACAGTGACTTGAGCGTGTTTTAATTAAGGAGCCCAGTAGCA	N
ATAACCTAAAAAGTTTCTTTTTCAGATGAGGGGAAGTAGTT	N
TTAGGTCCCATGATTTCACCTTGACCAAGAACTGACATGTG	N
CTCTGTTTATAAAAGGAAGTTGTTTTTAGCAACCTTGTTTA	N
AATTAAAAAAAAAATTTTTTTCTTTGCAGAGATGTCCAGGC	N
TTGATGCTAATTAAATAAGATAATAGGTAATTTAGCTCTTC	N
GGGGAGAAGATGCACTCTGATTGGCCCATGGGTGGCCATGG	N
CGTGAATGAGTAACTAGGAGTAGGCACTGTCCCTCTGCGAA	N
GTAAAAAAAAAAATACAAAATAAAATAGATACTAAAAAGGG	N
TAATAAAGACTGGTCTTAATTATATCAAAAAAAAATCTGAA	N
TCACCCACAGCATGTTCCAGTGCTGCAAGTTCCATTTATGG	N
CACCCATTTAAAGAATATAATTGAATGGTTTTTAGTATAGG	N
AGAGACGGGATTTCACCATCTTGGCCAGGCTGGTATTGAAC	N
AACATGGAGAACCCCATCTGTACTAAAAAATATGAAATTAG	N
TTAATTAATTAGTTAATATTTTATAGATGGGCATTTCTTTC	N
ATAGTTTATATTGGCATCACTGGTCCCATTAAAAAGTAAGA	N
CACATGCACATGCATGTTTATTGTAGTGGTATTCACAATAG	N
TGCTCAGCTAATTTTTGTATTTTTAGTAGAAATGGGGTTTC	N
AATTGATTAGTCATGATTCTTTACCGTTCCTCTCTTTCTAA	N
CAGTGCGCGGGAAGTTGTGCTTTGTTGTTTGATACTGTTGG	N
TCTGAGGATAATCGTGAGCTTATTTGCACCTTCCTAATGCT	N
ATTTTTCAGAAATGCCTTTGTCCACCCATCTGGGCTCTACG	N
CATCTTTCCTTCTCTGTTCATGATGCTTAAATCTTAATGTA	N
TGTGGACTTACTCTTGCCATTTTGCTGTTTGTTTTCTGATG	N
TTGGCTCTCAGCTTGACTGTTGTTGGTGTATAGGAATGCTA	N
TTTGAAGTATGTACGTATAATAAATTCCTAATAGTGTGATT	N
CAATTCCTGGGGCCCAGAATTGCTGTAGACACCAGCCTCGT	N
TTGTATGAATTCTTTGTATATTCTAGATACAAGTCCCTTAC	N
CAATAGTTTGGGATCTTTTTTTTAAATTTATTTATTATTAT	N
GTAGTTCCTTGAGTACCTTCTTTTTTACGTGATTTTTTTGG	N
TAAAAGAAGTTAGACTTTTTTCATGTGTTTATTGGCCATTT	N
CATGTTGGTCAGGCTGGTCTTGAACTCCTGACCTCACGTGA	N
TTCCATTTGTTTGTATCCTCTTTTATTTCCTTGAGCAGTGG	N
TTTCCACTGTTAAAAATTGGTCAGTGAGTAATAGCAGATGA	N
TCATTATTCAAAATAATATTTCTATTCTTTTATTATCCCCT	N
TGTTACACAGAAACTAAAAATGCAATGATAGCCTCAGGCTG	N
GCTAAAACTATACATAAATTTGGGGAGAACTAACATCTTTA	N
AGTAGTATGTTTATGTTTGTTCTTCCATCCTCCTGCTATTG	N
TGACAGAAAGAGATTTTGAATTATCTAGACATGAATTTATG	N
TAATCTCCAAGCTCCAGGGCTAAGAAAAGGATTGTACATTA	N
TAACCCCCCACCTGATACGATGGCCTCAGTGTGGCTCTGTG	N
AAGATCATGGCTCACTGTAATCTCGACCTCCTGGGCTCAAG	N
CATTTGACAGCTGATGCCTTTACACAGCCCTGGATGTGTGT	N
TCTTAAAACACACCATTTATTAGTTCACAGTGCTGTAGGTC	N
TTTCTATGTGTGTGCACATGTCTGTTCAAATTTCCTCTTCT	N
TGCTGATCTGCTTGATGGACTTGTCTGTAAATAGCAGCTGT	N
TTGCCAGAGGAGACTGCCATTTGAGTCAGTGGACTGAGAGA	N
GTACACTTCTTTAATGTTCATTTAGATGGTCCTGATGCTGT	N
GAGAAAATCTTATTTTCAAGTAATATGCTTGCCAGTGGTGA	N
CACGAGGTATTTAGTTTCATTGCAACACTACTCAGTCTTTT	N
TTAAATGATCAAGTAGCTGATATTTGGCCCAGCTTCCTCAG	N
ATCCCCCGAGTCTGGGTTGGTCCTGAGGCTATGGGCAATGT	N
TTTACAGTCTAAAATTCTATTTTGAATGAGGCATAAATATA	N
GATAAGTTTTTCTCCACACTTCTGGGGAGACTCCAGGGCCC	N
ACCACCTAAATCACTATACTTCATCATGGAAAGCCCCACAA	N
CCAATTTCAGACACTACTCTTTGTACTCATTACTAAATATT	N
TATGTATAACTTATTATGTATTCTTTTAAGGAGCTGCATAT	N
TAAAATGCCACAGAATTCTGTATGCTGTTATTACCACTTCC	N
TAAAGGGACCACCTGAAAAATGAGAATTTAATTAAAATGAT	N
CTGGGCAACAACAGTGAAACTTTGTCTCAAAAAAAAAAAAA	N
ATAAATACACACTATTCAAATTATTAGATATATGTGGAATG	N
CACCTTCATCTGACACCACCTCAGACTGGACTTCATTGCCC	N
ATTTTTGGGGACATGTAATTTCAGTATCTGTTTTTAATATT	N
ACCACGTCCGGCTAATTTTTTGTCCTTTTAGTAGAGACGGG	N
TGGACGTATTGACTCTTCCTTTTGTGAAAAATTTCTCCATA	N
AGGGAGAAAGTGGTAGAAGATGAGCACCCCAAAGTCAAATC	N
GATAGTTCAACTTTTTTTCTTCCTATTTGTGTGTCTTTTTT	N
CTGGGGAGGCCTCAGGAAACTTTCAATCATGGTGGAAGGCG	N
ATGGCACGATCTCGGCTCATTGCAGCCTCTGCCTCCTGGGT	N
TTCCATGCTACAGAGAAATCTTTCATGAAAGGAAGAGTCGA	N
GGTGGAGCTCTGCGGATAGTTCTTGCCTTGCAGGGCTAGGA	N
ATGAGATATCTTTTCATTTATTAATATCTTCTACAACTTCT	N
AAGTTATCTTTAAGAACATTTCTTTGAAATGTTTCACTAGT	N
GCTATTCAAATTTGCATCTGTGAAGTAGATCCACAGAAACA	N
AGAAAAAAGAAAGAGCTTGGTGATGGTGCGTGTTGAAAGAG	N
GGTCTCTCAAAGTGTTGGGATTATAGGCATAAGCCACTGTG	N
AGAAGTAGTTGCAACAAAATTGAAAATTGACAAATGGGACC	N
AGTGACTCTCGGAGAATGGCTCAGTGCTTACCAAAGGATTT	N
CAAATATGCATCTGTGTGTATGTGTGTGTGTTCACACGTGT	N
TACTGGAATCTTGCTGTTAGTAAATGGATCCAGTAAGTTAT	N
GTGCGGAAAAAGTGTTTGAGTAGAGAGAGTGGAAGAAGGGA	N
GTTAAACATAAATTGCACTATTTTTTTTTGTTTTGGTTCAT	N
TAAAAATGAAAATATGTTATTAAATATGTGGGATGTAGCTT	N
CAACATGTATGTTTTGAACATGCTCTAAATCTGCAGTCCCC	N
ATTTCTGGAAAGAAGACATGTAATTGGCCAACATGTATATG	N
CAGTCATTGCAAGGCTCAACTGGGGCTAGAAGATCTGCTTC	N
TGATTTATCTTTTTTCCTGTTAGTAGACATTTGGGTTATTT	N
TCCTATTTGAATTCCCGTGGTAACTATTGTTTCTACCACTA	N
TCCCATAATTTAGTTCTTTCTGTGTACTGAGTAGTGAAGTA	N
AGTACCTTTTTACCGATGGTTTGTTCAAATCAGAATTCAGA	N
CCCGGCTAATTTTTTTGTATTTTTAGTAGAGATGGGGTGTC	N
TAGAAATTATGCTTACATTGTTTGTAATTGTGTATAGAAAG	N
CCTTACTCTTATTAGCAAAATGAATAGCAAATAAATGAGAA	N
AGTTATGCAAGGGAGAAACGTCGACTCCTCCTTTTCCACTG	N
AGTTGTATAACCTTAGTCAGTCACAAGTAATTCTTGTCTAA	N
TGGGCCCTGAATTTAAAAGTTAAACGCAGAATACATAGATG	N
GAAAAACAATTTTGGGAAAATCCAGAGTAATTGTGCATCAG	N
ATCTCTTTAAGGGAAGTAATTAAAGTATGTTTAAGATTAAA	N
ACTTTGGTTCTTTAGTTTGTTCTCAATTTACAGTGGATTGA	N
GACAAAAAGTTGCCAAAGTTTGAAAAAATAAGCAGTGGCAA	N
AAATTTTGGAACATTTGTGGTCATCTCATATATGCAGATGA	N
CTTGACGTCATCCACTATTCTCCCGTAATTGCTATGCTGCA	N
GTGTCTTCTAAGTTCGCTTGTTTTAGCTCATCTGTCCGTCA	N
ATGTGTGTGGTGTGTGTCAGTGTGCGTGTGTGCATGTGTGT	N
GTTAAATTAATGGTGAAAGATTCATTTACCAATAATTTTGA	N
GACATGGAAATAGATGAGACTGGAGAGGGAAGGAGAAGGCA	N
GTATATTTCAAAACATGTTTTGAATAAAAAATATATACAAT	N
AAATACCCAAGACTGAGCAATTTATAAAGGAAAGAGTTTTA	N
GAAGATGAGTGGGCAACAGGTTGTGGTTGCTAGAGTTCATG	N
GGGCCCATGTAGGCTGGAGTTGACTTCTGCCCCAGCTCCCA	N
GGTACCCAATAGGTGGTTATTAAATATTTGTTCAAGCCAGG	N
GAAGAAAACAAGAAACCAGCTCGAAAGTAAATGTATAGGCA	N
ACCATTATGTAATGGCCTTCTTTGTCTCTTTTGATCTTTGT	N
TCTTGTCTTCAAGCATTGGTTTGTTCCTTGCAAGCAGGAAG	N
GTCATTTCCTATTTAAAATGTGAACCATTTAAAGTATATTC	N
TTTTCTTAATCTTTTTAAAATTATTAGAGAAATTATTTTTA	N
AAGAAAAAAATTGTTTCCAATTATACTATGACATATCAATT	N
TTTTAGTATAAATGCCGTATTAGCCATATTAGTTGGGGAGA	N
AGGGGGTATGTCCTGAGAGTTTGGCTGCAGTAGGGGTTGTA	N
TGGCAGGACTTAAGATTTTATGTAGTGAATTGATTTCAGTT	N
TGTTAATGGAAGCTAGACCTTCTAGTTAAGAGAAGCAGTTA	N
CCAGCTTTTGGTTTTGTTGGTTTTTCTCTATGGAGTTCCTG	N
TATCAAGAGATCCTGTGTATTTAATGTTCTAACTTAGTCCA	N
TCAAGACAGGCCAGAAGTGGTGGCTCACATCTTTAATCCAA	N
AGAAATTAAGCTGGTCTAAATCCTTATTTGTTGCTGAAAGC	N
GAGGCATAGACTTTATTCCTTGAGCCTGTGATATAGTTTTT	N
ACCAATCTCCGTGTTTTGATTCTGTGTCCCAGTGAGGGTGT	N
CTAAAGAATACTTTGAAAAGTAACAGTCTAGGGACTAAAGT	N
GTCTCTACAATATAGTGTTTTATTTGTTGAGTCCTGTTAAA	N
AATTGTTCTCACGTAAGCACTTCACCTTCTTACACACTGAA	N
ACAGCCAAAAGAAACACAATTTTGTTCCAGAATGGATCAGG	N
TGTCTGCACAAATGGCATATTGTCTTCGGTTTTGCATCATT	N
ATCCAGACCCGAGGCTGAGCTCCGTCCTGTTCTGCTGCTAT	N
TGTAGCATACAGCTTCCACTTGCACTGCAATAGCACTTTCT	N
GAGGGCAGGATCCAGACAGGTGAGCTGTGCTAGGGAAGGGG	N
TAATAATTGCACCCTGGTAATGCTTCAGTAAAAGTAAGAGA	N
TGACCTATCTGACTTTTTAATATTGGAATCTCACTTCATTT	N
TGACTTACTGCTTTGGTAATTTATTGATTTGATCAGTTTCT	N
AAACAGTTAATGGATCAGAATAGGCAGCATAGAAGAGAAAA	N
TATAGATCAGCTTGAACGGGTCTTTTTACGACTTGGCCATG	N
CTTTGTATCTGTTGACTTTCTTCTTTTGTTACAGGGAATGA	N
AATTTTTGCACTAATGGCCATAACTAGACTGACTTTTATTT	N
TACTGAGGTTACTTGTTATTTGTTTTTATTACAGTCAGTAG	N
GGGGTCAGGCCCTGTTTATTTACTGCCACTCAGCTCTCTGC	N
AATAGAATGGGCTGCAAATTTAACTCTCTAAAATACAAAGA	N
GAAGAGTACAGGTCAGTTTGTCTGTTTCATCATGATTAGAT	N
CTGCAGGATAAAATTCTCCTTGGCAAACTATCTACAACACA	N
CTTTCCTTCTAAGTGTTCTCTTTTGTCATGACAAATGCTAT	N
GTCATCAGGTGGGAACAGTCTAAAGGTGTCTGCTAGACTTT	N
TTGGTGTATAAAACTAGTCCTGAGTAAGGAATTGGACAATT	N
GCCACCTAAGTTAAAAGACTTTAAGGAAAGTATATGTAAAA	N
ATTATTCATATATTATCAAATTCAATAAAAAGCATTTTAAT	N
AAACTGAGGCTGGGAGAGGCTGCATGGCTCATCCACGGTCA	N
GGGCTGGGTTTTTTTGGTTTTGCTTTTTTTTTTTTTTTTTT	N
AGGAGCAAGGGGTCTAGGACTAGGGCAGATGAGCAGTGCCA	N
CTTCCTCCCCTTCTTCCTCCTCTTTCTTCCTCCTCCTCCGT	N
TTTAAGATTACAGGAAAACATCATGACCCTATAGATTTTTC	N
AGCCTCCTGAGTAGCTGGGATTACAGGCGTGCACCATACCC	N
TCAGTATCTGAAATGTTCTCTCTATTTAGCTAAATTAAATA	N
CTGCTACACAGAATAGTCTATCAGTAAACTGATATTACTCT	N
CCTTTCTCTTTCCCTTTAGCTGGTTCTTCCCCGTATTGAAT	N
GCCCGTTTCCCTTTTATGAATATTTATTTTGTTTATGAAGC	N
AAATCCTCAAATTCTCACTCTCAACTGAACCATCTAAAGAA	N
GTTTTAGGTCACAGCTCAAATGCCACCTCATCAGAGAACAT	N
TCAGAGATTACCCCCGGTCTTTCTCCTCTGGTTATTGCCTC	N
GGGAAATAGGAAAGGGAAGTTCTTTGATATATAGAGGCCTA	N
CTGTTTCTGCCCTTACTTCCTGATAATCTATTGCTAAAACA	N
AATTTGAAGTTTGGATGTTCTTTGTCTTCTGATAATATGGA	N
TGTTTTTGGCACCCCATACCTACATCGAGTGTGGGTTCTGC	N
CTTCCTTGGGAGGCCACAGGTTAGTCCAGTCATGGACCAAG	N
GGTGAGTGCCCGCCCGGGACTGTTGGTTCCCGAGGGTGGGG	N
TCTTACTACAGGTCCAGTTCTTTTCTTCTCAAATTTTCTGT	N
TCTGAAAATATCTAATGATGTTATACCTCTATACATACTCC	N
AAACTCCCGGGCTCAAGTGGTCCTCTTGCCTTGGCCTCCCA	N
GTGTAAACCTTATTCTATTCTATTACAGTGAGTGTGAGCTA	N
AGGAGGCCATCACTGGATGGTCACCCCCCCAAAAAAATTCC	N
TAGAATTCAATAAATAGTATTAGACTTGAAACATTCATGAT	N
GTCAAAGTTGATGCTCAGTTTTTCTCCTCTTTATTAACTTT	N
AACCTGGAAACTTGAACAAATGGAAGGATATATCACATGGT	N
AATTGGCTGGCCATTGTATATTATCTGTGCGGGGCTGGGGA	N
CATGTCAGGAAACCTGTGTTTCTTCAGTAGGTTCTAGGAGA	N
TTGTTTTTTGAGACAATGTCTGTCGCCCAGGCTGAAGTGCA	N
GCAAGCAGCCTGGATATCTCTGGGTTGAACGTCTCTGGGTA	N
GGCATCGTGTGGAGTTGGGGTGGGTGTGGGGAGAGGCGGGC	N
GGTAGCATTTGAGCTGATCTTTGAGGATGGAAATATGGAGA	N
GAAACAGGCCAAATACCTTTTTGTATTTGTGAAGTGCTAGA	N
TCTGACAGTCCCTGTGCTGCTGAGGGGACCCAGCTCCAGCC	N
GAACTCCTGACCTCTGGTGATCTGCCTGCCTCAGCCTCCCA	N
CAGAATATTGCCTATCAAATTAGTAAACACTATAACTCTGA	N
CATCTAGTTAAGAATGACCTTACTACTTGCTAATAAGTATT	N
TGCTGGCTTTAGTTCTAGGTTGACGCAGTAGCGTAGTCTCC	N
CCCGGCTAATTTTTGTATTTTTTGGTAGAGATGGGAGTTTT	N
CTCTACTATCCAGTCCTTCATCCGGAAAGCTGGCGGTCATC	N
TCCAACTTGCAAGATTTCTCTGAAAGGAGCCAGAGGCCCAC	N
GAGCCAGGCACAGGAGAGAATCTCCTTGTCTGCTGGTTGCT	N
TAGAACACAGAAAACCTTCCTTGACTTCATGCTCCCCATCA	N
TCAAAAGTTTTTAATTTTTATGAAGTCAAATTTATAGCTAC	N
AATCCAGCTTGTCAAAAGACTTGAACACAGCATTGATGAAG	N
GCTTTTACTACTTTGAATGGTTAATCTATATTTTCTTACAT	N
GCAAATTTTACTGATAATTATCTATGGCTTAACTTTGATTT	N
GGCTTTGAACTTTTCCGCATTCTGTTGTTATTGAAGTTAGG	N
CAGAGGTAATCTGTGTGTGTTTCATCTTTGTGCTTTCCATT	N
TAGCACACCAGGCTAGGAGCTTCCACAGCCAGTCCCAACAT	N
AGTTCAATTGTTACTTAAATTTTTGTTTTTGAAACAGGGTC	N
AGAGTCTATTCCTAACCCTATCTTCTTAGAATCAATTCTAT	N
GTTATCCCCACTTTGTTCTTTAAGAGGTATATTGTTCCTGT	N
TGATCTTTTCTCGGGGTGTGTTTATAATCTAAGGACTGGAC	N
GAGTGAAGCAGATACGTGTGTGTTGGGGCATTCGGGGCATG	N
GCTTTATAAATCAAGATAGATGATGTGTAGCTGACTTTTAA	N
CTGGATATTGCTGGATACTATGTTTTGGATATTGCTGGATA	N
TGTGAGTAATATCCATGAAGTCAGTTCATGGAAGTGGAATT	N
CGCCTGTATTCCCAGCACTTTGGGGGGTGGAGGCGGGCCGA	N
GTTTGCTTTTTAAAAGGGTATTTTATATAAATAGAAATGGG	N
ATTGGAAGGCCCTCTCGGTATGATTATGCCACCAACTAGTT	N
TCTCATTACTACAATACTGTTATCAGAGCCAAGAAATTTAA	N
GCCCAGACTCTGGCTGTCCTTCTTCCAGGAACATGGCAGGA	N
TTATGGAACAAGGTAAGAAATCATAGTCTATAAAAGTATCA	N
TGCTCTTTGCTTGTTTAACCTCCTTGTAAAGTTTGTGTCTT	N
TAGCTGCTTGTAAATCTCCTTTTGAAGAGTCTGTTTATGTA	N
AGCCCTTTCCCTTGCCTTGCTCTTTGAACTCTGTTCTTCCA	N
TTCTAAAATTCAACCATATTTTCATTGTTTATTATTGCAAA	N
TTTCCAGTCCGCATTCCAGCTTCCTCCCGTGGGCCTCACCC	N
CACACACACACACTTGCATTTACATATAAACAAAACTTCCA	N
AAGGAAGTAAGCCATCTCTATAAAATAAAAGTGTAAGGTGA	N
GGCCACATCATAGAGTTTATTTCTGTTGTTTATATTAACTT	N
GGCTTTTATTTTGCAATCTTTAACAGGTGCCTTTTCCACCA	N
TCATGAAGACAAATAGCACATGGTTTCACTCATATGTGGGA	N
TTGTTTCACCTTTTTGCTATTTTTGGAGAAGGCCTCCCCAA	N
TGTCTTGAAATATATATACATTGTAGAATGGCTAAATCAAA	N
ACAAAGTGATTTTTTAAAAATAGAAACACAACATTTAAAGA	N
GTTACTCTATCCTAGAACTCTCTCTTTTTTTTTTTTTTTTT	N
AAAGGAATGCTGGTCTGGGGTGTTTAGGCCTGCAAGGAGTG	N
GATGTTAGTCTCAGGGGCATTGTTATCATGTGCAAATTGAA	N
TCTCACGAGATCTGATGGTTTTATAAGTGTCTGGTCATTCC	N
AGGAATACAAGACCTTGTGTTTCTAGAGCAGTTCAAAGTGT	N
TCCACACTCAAGGCCCTGTATGGACTATGGTGTGTAGGGAG	N
AGGAGTCCTTTGTAGCCTTCTTGGCAGGACCTGTCGAATCA	N
TGTGCTGGCAGAATAATTTTTTTTTTTCTTAGACGGAGTCT	N
CTTGTATTCTTCTATGTCTGTATGTATGGTGCATGGATATG	N
GTAAAAAATGTCTTTTTAAATGTATAAGCTTTTATTCCATG	N
TGTCACTCTGTTGCCCAGGCTAGAGTGCAGTGGCATGATCT	N
CAGCATGATGAAACCCTGTCTCTACTAAAAATACAAAAACT	N
TTTTGGGTCTGATTTTCATTTCCCTGACTCTTACTGATGTT	N
CTGGGAGCATGAGCTGACAGTTGATTTAGGGTGTTTTCACT	N
TTCCCCAGGATCTCTTAGTATTTCTTCCTTGTAACTCATGT	N
TAGACATTCTATTTTGAAACTTTTAGAATAAGAAGCACAGC	N
TAATGCTTTTTTGTTTTGTTTTGTTTTTTTTGAGATGGAGT	N
GGGAACCGCCTTAACATACCTGCTTTTCCTTTGAAAAAGGA	N
TAGCCCATTGATTTTGTTTGTTTTTGTGTTTTGTTTTGTTT	N
GCCCACTTTCACCACTTCTATTCAACACAGTACTGGAAGTC	N
TTCAGGGTCTTGGCAGCCATTTAATGTTCTCCAGGTTTATT	N
GATCTCAGCTGAAAATTAATTTTCTTCTTCATCCCCTAAAT	N
TTAGGCCTCAGTTCCCCATCTCTAAAACAGGAACAGTAGTG	N
TTCAGGGCTATATCCCAACATGGCTTTGTTGCACTTTTCGT	N
CGGATCACTTGAGGTCGGGATTTCGAGACCAGCCTGACCAA	N
GGATTGCTTGAGCCCAGGAGTTCCAGACCAGCCTGGGCAAC	N
CAGAAGCTTTTTACTGTATTTAATCCTCATTTGTCTATTTT	N
CGGTTAGTGATAATTGTGTATCTTTTTCATTTGACTTGGGT	N
CACTTACTGTATGTATGTGGTCTCAATATTATTTTGTTGTT	N
TTAAATGAACATCATTACTTTTATTAAAATTTGCCTTTGAT	N
GAACATAGACTCATCCTAGATTTCTACTACTTTTACACTAC	N
ACCCGACCTTTCTCTCTGGCTGCCCTTAACATTTTTTCCTT	N
TTTTGTTTTGTTTTGTTTTATTTTGAGATGGAGTCTTGCAC	N
CTTGAACTCCTGACCTCAAGTGATCCTCCCTCCTCAACCTC	N
GAAATAAAAAAATAACCGTGTCTTACAAAATCCATGGAGTT	N
TGCTATTGATTTGTGTACATTGATTTTATAACCTGAGACTT	N
ACTGTGCCCGGCTATTTTTTTTTTTTTAATCTTTTGTAGAG	N
AGCTAAGAGAGCAATCTCAGTACAAGAAAGAATTTGACATA	N
AATAGCCTTTGAAAAATAAGTACTAATCACTGGTTCCTACC	N
CAAGCGTGAATTGTAGACCCTCAGCTGTGAAGGGTGTGCGT	N
CTCTGACTGTGCTCTGGTGGTTTCTCCTTGCCTAGAGCACT	N
TATATATATATGTATATATATATATATAACACTAAGGTTTA	N
GTCCTTTACTGTGTTTTCACTGGTGTCTCTTACTTTTGTGC	N
AGACATTGCTCATTTAGGATTCTGAAGAACCCTTAGGGAAT	N
AGTCCTCCTAGACCGCCCCATTCATCTGAGTAGTTAGGGCT	N
ACATGCCACCAACTTGCTGCTTGCCTGGGAGGCTGCATTTC	N
TGCTAGACAAGTGATATTCTTAAACGGATAATTCATTCGTT	N
TCTAAAAGGAGAAACTGGCATTTCTTCAGGCAGAAAAGGGG	N
ATTACAATTCATAAGTACATTCAAAGATTTTCTGGCTTTCA	N
CACTTTCTTCTCTTAAAACATAAATCAAAGGCCAGGTGCCG	N
AAGCAGCTGCATTTTTCTGCTTATTAAATGTCATTATTAAA	N
TTATTTCTGCCTTCATTTCATTATGTACCCAGTAGTCATTC	N
AATGATATGGCTAACAACTTTCATGAATTCTGTTGTTTTTC	N
CAGCCTTATGTTTGTGACAGTCATTGGTACAATTGGGTAGT	N
GAGATACCAGTCAGCCTTTGTTTTGTCTTGTTTGAGACAGT	N
GAATTATAAAATCACAGACTTTGTGATTTTATAGAGCACAC	N
AGAAAAACAAGCCAAATTACTTACGATTATTTTCTCTCTGT	N
CTAATGAAGTTATGACATGCTCCAATGCCCAAGAAATAAAG	N
CAGCGTAAAAGCATTCCTATTTTTCCACATCCTCTCCAGTA	N
CTGTGTTCTTACAGAATTTATAAAAAGAAATGAGAAATGAA	N
GAAAGCATTCATCTTAAGATTGAACATAAAATAAGAATGTT	N
ATGGAGGGGTGAATGGAGGATGGGTGGACTGACGGAGGATT	N
AGCAATGTGCAAAACGCAGATGTTAGGTAGAAGACTGAGCC	N
AATGAGTCTGATTGTGACCTTCCTCTGTACTTTGGAATTAC	N
TCCAACAGAGCAAACAGGATTCTTTCAGTTTTGAGGGGTTT	N
ACCCCTTGCAAGCAGGCTGTTTGGCAATCTGGTGCCTCTCT	N
TTCTCACATCTTTCACACTTTATGAAACATATATTTTCAGA	N
GGTGGGCAGACTGTGGACTCTGGCCTCCCGCTTCTAAGCGT	N
AGGCTTACTGCCTCTCTAGATACCACCTCTAGGGCAGGGCA	N
GCCTAGGTTTTTAATTATTTTTGTGGCAACTGTGAATGGGA	N
CTCAATTGCTTAGCAGATATTAATTTTCTATATTGCAGTCT	N
TCTCTAAATAAATAGATGTCTCTAAATAAAGACTCTGTCTC	N
TTTAGTCCAATGTGCACCTTTGTCATTGTTTTGATTGCCTG	N
TTAGCTACTGTGGAAAGCAATGTGACAGTTCTTCAAAGAGC	N
AGCTGTGGTGTGTGCCCCTGTGGGAGTCACCGGGGTGGAAG	N
GAATTTATAAAAGACATATGTTGAATGCCTGGGTATTTGAA	N
ATACACAAATTAGCCAGGTGTGGTGGAAGATGCCTGTAATC	N
GAAAGTAGCAAGATTTCAACTGAGGACCTAGTTAAACTAGT	N
TGACATAGTTACTGTTATTATCCCCAATTATAGATGAAGAA	N
GAAATCTAGAAAAAAAATGTTTAATAATGAAGGCTATATTA	N
GGCATGGTGGCGGGCACCTGTAGTCCCAGCTACTCGGGAGA	N
GTTGGAACTCTTCATTTCTCTGAAGAAATGTGAGGCGAAAG	N
GAAATTGGGGTGTTATGTGTTGACCCTCAGGGTGGAGGTGG	N
TGTGTCAGTAATAAGATAAATTAGTTGTTTGGTAAAGAGGT	N
TTAAGTTTAAAAATTATTATTTTGGGGCAGCATCTCTTTTA	N
CTTTATTTATATTATGTGGTTTTTATTGTGTGTTTTTCTGT	N
GAACCAAAACTTTAGCTCAGTTTTGGGTCCTGGACCCCTCC	N
GAATGTTCAAGTGACCAAAATAAAGAAACAAGCAGGCAACA	N
AAGTTTCAGTAAATAATATATCCTTCAGAGTTAAAAAAGTG	N
CTTAGGGACTCTGTGAGATGTTTGTGGGCCATCGCCCAGGA	N
CCCTCTAAGGTTTTCAGAACTAAATGGTCTATGTAGGACAG	N
GCCTCCCAAAGTGCTGGAATTACAGGCTTGAGTCACTGCGC	N
GCCCCTACATAAAGCATCCTTGGAACAAACAAATGGAAATA	N
ATGAAGAGACAATGGTCTGGTTAGCAGGTGTAGAAGAGGAT	N
CAGCTTTCACTCTCACTTTCTGCTTGCTTTCACACCAGGAG	N
CCCTATCTTGATATTTTAGATGAAATTTAAAAAAATTTTCC	N
TGGAGATCACTGTCATGCATTGCCTGTTGCCCAGGGTCTGA	N
ATTTGACCCAGCCATCCCATTACTGGGTATATACCCAAAGG	N
TTTAATAAAGTCGTTTTTTGTTGTTGTTGTTGTTGTTTTGT	N
GACAGAAGTAGGCTTCAGAATGTGGGAAATAACAAACTCCT	N
TTTCTTTTCTATGTGATTTTTTTTTTTTTTTTTTTTTTTTT	N
ATACTCCATGAAAAAAACTTTATCAACTAGAGTACATACTT	N
TGGCAGAGCAGGGAAGATCTTGGAGGTTCTCCTGAGTCCTC	N
CCAGCTAATTTTTGTATTATTAGTAGGGACGGGGTTTCACC	N
GGCAATAAAAAGCAGTTCTTTAATAACCCACCACCCAATCT	N
GAAATCGCGCCACTGCACTCTAGCCTGGGCTACAGAGCGAG	N
CCCAGAGGACCAGGCAGATGTCAAATGTTTCTCTTACAGTT	N
AATGAACTAGTTATGGGAGATTTAGTGTGTGATAATGTGAA	N
AGGGACCCTGAGTACCTATTTCCTGGCACAGGGGTGCATGG	N
GACCTATGGGTGCATATAGGTTGTAATGAAACTGTAGTCTC	N
CCATCAGATCATCTGGGAGGTTTTGTTGTCTAATGTCTGTT	N
GACATATTGGAGCTCCACTATATGTTATTTGTTTCTTTTCT	N
CCACTAACCAAGTGTGGCTATTTAAATTTAAATTAATTAAA	N
GGAAAGTGCAATATACGAGCTAATTATCATGTAGAGATGAC	N
GAAATCAGAAAGTAAACAAATAAATTGAAAAAAAAATTCCA	N
TCTCTGAAGAGGAAGAATTATGAGACTGGAAGTCAGCCTTT	N
ACACAGGGGAGAGCATCAACTGAGGCGCTGGATGCTGATGT	N
TGATGTTTCTCTGCCTGGAATATTCTTCCCCCAGTTCTCTG	N
ATTTCCGGGTGTAGTTGGAGTGGGACAGGAGTTTCTCGGGA	N
TTTTAGCAGCACTGTTTAGATTCCATAGGATTTTCCATACA	N
AGTCGGATGGAGCAGCAAGCTCCTTAGAGGGTAGGGAGTGA	N
ATCTGAGTTTCCATTTTGGTTAGGGGCCATTGCTGGAGAGC	N
ATTTTTTACATTTATTGTCATCTATAACATTTCAAGAATTG	N
AGATTTTTTTGTATTTTTAGTGAAGATGGGATTTTGCCGTG	N
GCCAGAGCCAACCGGCACTTTTCTTTTTTTTTTTTTTTTTT	N
TATCTCCTCCTAGTAAAATGTAAGCTTTTCTAGGGCAAGGG	N
AAGTTTATTGGAAGTTTGGGTTCCCAAGGCCCGGGTCTGTC	N
ACCTGGCTAGTTTTGTGTTTTTAGTAGAGATGGGGTTTCTC	N
AATACATTTTTCACTTTGTGTTTTCTATTTAAAACAATAAT	N
TGTGGGAGTTCTCTTCATTTTCTGAATTTGAATATTGGTGG	N
TACTTCCCACTGCTATGGCCTTTTACAGACATGACTTCAGT	N
TTTCTGTCAAGTAATGGTTATTTTTCGTGGTATCCTGAGGT	N
GAGAATGTCTATCCTATATCTGCCCCACCACTGTATTTTGG	N
TTAAGACAGATTTATTGAGGTATAATTGACATAAAATAAAC	N
GGCAGTGGGACCAAGCAGAGTGAAGATGGTGAGGATGCTGT	N
GGCCCTCCCTGAAAAAGCAGTTTGGAATACCTCTTGATTGA	N
GTTTTTTACAACTTTTCAGGTGCAATTTATTACTAATCAAA	N
AATAGTCAACCTTGACTGAGTACTATTTCCCTTTTTTAATT	N
GCGTGTGTCATGTGAGGATTTGGTGAAATTGCAGATTCTGT	N
TGTGACAATGGAATGTATCATACCCTTTTTGCAGATGAGGT	N
TTGAGTTCTTATGCGGGCGTTCAATGGGCTCCACAGATCTG	N
ACAACATTCAGTCTATAGAATTCTGCCTCTACTACTCCAGT	N
TCCCTGTTGGCTCTTTGTGGTTCATTGGTGTCCCTCTGACT	N
AAAAATAAGGAAGTCAGTTGTCAAAAAATATGTATAAGGTC	N
CGGGCTGATCTCGAACTCCTTACCTCGTGATCCACCCACCG	N
ATGTTTGAGTCATTTGTATTTCTTTTTCTGTGAACCATTTC	N
TGGTCATATGGATTTGGGAATCACCATTATGGACTGAAAAA	N
GGGGTGAATTAATGCATTGGTAGGATATTTCATGAGGTTGG	N
TCTGCTGTAGGACTCTGTGCTTGGTGTCTCTACACGGAAAA	N
ATTAACAGCATTTGCAGTGATGTGGATGAGATTGGAGACTG	N
CACTTGGCTTCCCAAGTAGCTGGGACCACAGGTGCACACCA	N
GTATGTTATCTACTACGGCATCAGATACTATCCCCACTTAG	N
AATCACCAAAAGAAAAGAACTGTGTACAGCAAATTTTGCAT	N
GCCTATTGGGACAGGGAAAGTTGTGTCCTGGTTTATGTGTT	N
TTGTATTAGTTTCCCAGAGCTGCTCTAACAAATTACCACAA	N
GGGATTGGTTGAATCATAAATTGTGGTAAATTAAGGCAGTT	N
CAATATGTTATTATTTTCCCTTTGTTGATTTATAGTGATAG	N
TCCATTCCTCTTCCTCTCCTTGTCTTATCTCGACAACATAC	N
CTCCTGAGAATGCAAGAGTGTCTTAGTCCCTTTTGTGTTGT	N
CAAAGAAGAACAGTAAGGATTACTAGAAGTTTTAAACTTTT	N
GCTAGTAGTTTAGTATTGAATTGCCAAAATCTATTTATTAA	N
AAAAATGGTGCAATGCTCAATCTATGGTGCAGAATGTATAT	N
AGAAAGAGACACCACTGGTTTATTCCTTTGGTTAAAAAAAG	N
TAAATAACTCTTCCTCAAATTATTTTAAAACACACAGTAAC	N
AAATAGGTAAGATATTTCTGTAAGTTACTCTGTGGAAGAAT	N
GCCAGGCTGGTCTCAACTCCTGACCTCAAGCAATCTGCCTG	N
TTTTGTTACCGAGCAGCCTCTTGATTGAACTAAAAAGTCTA	N
GAATCCAAAGATCCTAAAATTGGTCCTGTACTCACCCTACC	N
CCAATTTCGGGATTGTCCATTTCCACTCTGAAAGGCCTTTT	N
TTTTAAAAATCATCTACTTCTATTCATGTCTACCCTTTCCT	N
TGGACACCGGAGAATCCTTCTCGCCATACACATCCCGCCGT	N
CATGGTGGCTCTCATGCCTGTAATCCCAGCACTTCGGGAGG	N
GGTTAGAAATACATGTAGCCTGTGCTGTAAACCTGATTTTC	N
CCTTGTACAGCTAATTTTGGTATTTTTAGTAGAGATAGGGT	N
CAAACATTGTAAGGATTAAGTTAGAAATTGAGCCCTAAAAG	N
TACTATTAAGTCAAGCCATATGAAATCACATTTTGTCAGTA	N
ATTTAGTTTGTTAATTTGCTTATTTTTGGGCAAGCTGGTCC	N
GCATCTTATGCCATGTTAAATGTTCTTCTCTGCAGGAGTAC	N
ATACAAAAATTAGCCAGGTGTGGTGGTGGGTGCCTGTAATC	N
CCCACCATCACCAACTGGCCTGTCTCTCAGCTGTTTATGCA	N
TACTACATACCAGGCATTGTTCTGAGTGCCTTATTACTATT	N
CAGGACAAAATCTAACCTCCTTAGCTCACCTAAATTCATTT	N
CAGCTACAACAAAATTCCTTTTTAGGGCTCCCCTCCTCAAT	N
CCTCTGGCCTTTGATTGGGGTTTCCCTCTTCCTGGGTCTCC	N
TGGTAGTCAGGAAAGTATATTTAAAACAAAGAAAAACAACA	N
TTATGTTTGAAGATATTTATTTTTTGGTAATGACTATTTAA	N
CTGTTTTCATTACTGTAGCCTTGTAGCATAGTTTGAAGTCA	N
GAAGATACGATTTAATATAATGAAGCAACTGGGAGAATCAA	N
CTCAAAAAAAATTATATATATATATATATAAATTTGAGATC	N
AGAACCAAACTTTCAAAATATTTTAATGTACACTTTAACTT	N
GCCCCATGCCCAGGATATCCTCAAATGAATATGAGAGGAAC	N
AGTGTCTTCCTCCCCTCCAATTCTTTTAATTTAGCACTTAA	N
ATAGGAACACTTTTACACTGTTGGTTGGACTGTAAACTAGT	N
TTTGAGTTGTTTCCACGTTTTGACTTTTGTGAATAGCACTG	N
ATACCTCCGTATTGTTCTGTTTAAATGAGCACTTACATATT	N
GACCTTTAAGGGAAAAAGTATAAAATTCTACCGAGGGATAT	N
GAATTGTCCCCCCTTGAAGCTGCTGGGGACAGCATCATTTT	N
GTTGTGATTATTTATTAAACTGCAGTTCTTATATTTTGATA	N
AGGCTAGAGCTTAAGTCTTATTTAACTTCAATGCTATGACC	N
TCACTGCAACCTCCACCTCCTGGCTCAAGCGATCCTCCCAC	N
CTGTAGCCCTGTAGTATAGTTTGAAGTCAGGTAATGTAATG	N
AGACCATAGTTTTTATGACTTTAACCTTTTCACATTTATTG	N
GAGAAAAACATTCTCTTTATTATAGTGTTACAGGGGTCGGG	N
GATTGAGGATATGGGCTATTTATTACCAGGACTGGTTCCCT	N
CTACTTTTTGTACTAGATACTTTTTTTGAGAGTAAGCAAAT	N
ATTTCCTTAAAGGATGTAGATGCATTGTTTTTGTCACTACA	N
AAATTGGTTAGACATGCTCATTGTTTATTTTCTATGAATAA	N
AGTGTTGGATTTGCAGATCCTGGGTTTATGTCATTTTTTCT	N
TGCCCTGCGCCATATATGGATGATCTCATTCTTGTCCATCC	N
TTCTTTGCAGTTTGTTAATATTTATTTTATGGCTTCATGTG	N
TGTCATCAGTGATTGGGTGATTGGCCTGCCCTCTGGCTCCT	N
ATACAGAATGTAATGCTTTATCAGATTTGCTCGATTATATG	N
GTCCTTTTGCACTCTGTGAGTGTGGGTGTGAGAGTGTGTGT	N
TTGTGGAGGGAAGTTCCACATCAACAATATCCCCCTCTCTC	N
GGGCATTTGGCAATTAGTAGTAACAATTCCCCAATTAATAA	N
AAAGCAATGGCCTCTTGCAATGTGTGAAATTTTCTGGTTAT	N
ATCATTGATATGACTGTTATTATCATCACCATAAATAAAAC	N
ATAGTCCCACCCTGCTGTGATAGCCAGCCAGCCATCCTGAA	N
CTTTGTAGCTGTCAAGATCTTCCCACTCCAGGTGAGTGTTT	N
ATACTGGGCACGTGAGTAAATGCTCAGTCTCCTATAGAGAC	N
GGGAAGAACACGTTTTTATTTTAAGGTTTATTTTTATAACA	N
ACTTCTATATATTTTTTCTTTGTTGTCACCAAAGGGCTTAC	N
TACATTTAGACATAGTGCCTTTTGCTTCTTTAGAAATAACA	N
GTGGGTGACTGTGTGTGTGATGTGGCCCTTAGTCTGGCAGA	N
TCGCCTCCCCTGGTTGACTTTTATTACTTTTGTATATGCTT	N
ACCCAAAAAATTAACCTGGCTTTGGCTTCACCAACCCCACC	N
ACTACCGCAGCTGGCTAAGTTTTGTATTTTTAGTAGAGATG	N
TTATATCTTTTTTTTTTTTTTAGACGGACTCTCTCTCTCTC	N
ACACCACCACCATGCCAGGGTAATTTTAAAGACATTTTTTT	N
TAGAGACACAGATTTGTTAGTTGTAAGAAATTAAATGCTAT	N
GCTCTCAAATGGCTTCACAGTCCTTACTTCTCTACCTGCCT	N
GACAACTGGACTTACATGTCTTCTCTCCCAGTTAGGTTTTT	N
TTTCCTACAGTTTTTCTTGCTTTCTCTCTGCCTGTGACCAA	N
ATCTCTGTGTAGGGAGGAATTCAATAGTACTGCGAATTGCT	N
ATCTCTGCATGAGCAGTTCATCTCTCCAGTAAACTGGATAT	N
TTATACTCCTTATCCACGTATCCCTTAGTCTATTTATCCAT	N
GTAGCACATCAAAAAGCTTATCCACTATGATCAAGTTGGCT	N
TGGCAAAGGTCTGGATTGCCTTGCAAAGTATAGAAAGCCTG	N
ACAGAGAACTGGAGTCCTCTTCTTTATTTACCAAGTCATAT	N
GTGATCCACCCGCCTCAGCCTCCCAAAGTGCTGGGATTACA	N
AATATTTCATTTTCCAAAAATCATTTTAGAAACAATAGCTC	N
TTCTTTAGATTTTTCCCCTCTTTCAGAGACTCTTATTACAT	N
GGTCTTATACAGGGCAGCTGTCTCTGGAGGCCACCAGAGCG	N
AATCTGACAGTTATGTGTCTTGGAGTTGCTCTTCTCGAGGA	N
GTCATTTTTTATTGCATCTATTTTATTCTTATCTCTTTTAT	N
GAACCAAATATATGTTAACATAAATAATGTATTTTTATGAA	N
CTGACAGAGCAGCACTGAGTTCCATTGCAAAGTCCTAAAAC	N
AAGGTACTGTAAATATTTATTTCCATCCATGGATTATCTGT	N
GGGCAAGAAATTATGCCAAATAGTAGAAAGAGAATTAGATG	N
TCAACAATTACCAACCATTTTGCCAAATCGTACTCTTGTAA	N
ATAAATAAATAATACATGCATACATACATAATTCATTCTTT	N
CTACATTATCTCATCCAGTCTTCGTCCCCACCCTGCAAGAC	N
GGGCATTCACTGAGACAATCTGGAATCGTCCTGGAAAGTAG	N
TTTATTCTCTGTGAAGCAATTGTGAATGGGAGTTCACTCAT	N
AGGTATGCCATTACAATTAGTACTACTCAACCTAGGGCTTT	N
ATAGTGGAAATAGCAGTAGATTTTGCTCAACATTAGTTTTC	N
AGAAGGGGCCAATGATCTACTGGGAGGGGCAGTTTGAGCAA	N
GTACATTCTCTTCCATGTTGTTTGTGGCGGCGAAGGGGGGG	N
AAATGTAGTATAATTATACCTTTTGTAGCATTTCTTTTCTG	N
ACCAGACATAGAGCTGGCCCTCAAGGACCCCAAGTCTAAGA	N
ATGGGGTTTCGCCATGTTGGTCAGGCTGGTCTCAAACTCCT	N
GCCATTATTTTGTTCCTTTTTATGGCTGAACAATATTCCAT	N
TTGCCAGTGAAAGGAGAGCGTCACAAACTTGAGCAAGCCCT	N
TCATTTACAGTAGTCTTTTCTCTCTGTCTCTCTCTTTCTCT	N
GTCCCTTCTGCAGCCTCTTCTCTCCCCTACCCTGCACCCCA	N
ATGGTATGATCTTGGCTCACTGCAGCCTCCACCTCCCATGT	N
AGATTTGAGTAGTGTAGTTTTCCCTGTCTTGAAAATATGCT	N
TTGCCCACTTTCGATGGGATTGTTTCTTTCTTGTAAATTTG	N
TTCTCTGCTACCTCTCTGGCTGCCTTCATAATGCAGTGTAG	N
CATATAAGTGCATGTATCTTTTTGGTATAATAATCTATATT	N
CAGAATAATTTATATTCCTTTAGGTATATATCCAGTAATGG	N
AGTACTTGACTTGTCGGTCCTGCTGCCACGGTTTGGGCGCC	N
CAGAAAAGCTTCAGGGGGCGTTTATTCAATTTGCTCAGATC	N
ATGTTCTTTAAAATTATGATTGACTACACACTACCCTCACA	N
AGGAAAGGACCAAATCAGTTTTCCAGAACCACTCGTGAATG	N
GAGACAGGGTTTGGTTTTAGTTTTGACTCTCTTGGTCCTGT	N
AATAGGGAATCCTTTCCCCATTGCTTGTTTTTGTCGGGTTT	N
CAGAATATACAATCTTCTCATTGGCATATGGAACTTACTCT	N
TGGCTTTATGCTAGAGCCAATGCTAGACACTGCGGTGCAGA	N
GGGTCAGATCATACCTGGAGTATGGCACTTCATTTGGGGTT	N
GCTAAGACTCAGATAAAGGTTTTACAAGTAGCAAAGAGAGT	N
CATAAACAATATAAGCCATCTCTACGGTTTTATAAATGTAA	N
TCCGCCGCGGCCCCCCCACGTCCCCCAGCTCCGCGGGCCTC	N
AGCAGCTCTGGAGTCTTCACTCATTGGGTATAATCTCCACT	N
AAACTATGCACTTGAGTGTCTCAAGTCGCCCACTTGTCCCT	N
CTCTAGCCTAAATCTTCCATTAGAGGGAGAAAACACTTTTT	N
TGCCATCTGCAGCTCCCGTGTGCCTGTCCCACCTGCGCCAA	N
AATCCCCTGACTCCTTGTACTTCCCAGCTGAGGTGATGCCC	N
ACTTGGGACTTTTGTATGGTTGTAGACGGTCACATTTTGTA	N
TATAATTTAAGAAAAGAAGGTACTTTCCATATCTCCTGAGT	N
AGAGGCATGGGGAGAAGTACTCACAGTGGTTTGTTTGTAAG	N
TCATCTTTTTTTATTAAGCATACATTTGCCATTTGTTGAAA	N
TAGGGCTGTTCCTCCTGGAGTAGTGGGAGTCAGAAACACAC	N
CCAGCCTAGAGGTGGCTTTTTTAAACCTTCATTGAGATATG	N
TTAATCCATTTGGATTTCATTCTGATGTATGCGTGACGCAT	N
CACAATTTAGATGTCAAAACTTTGTCAGTTTTGAAATCTTT	N
AATGATGAGAATAACCTTTTTAAATATTTGTGTTTGAAATA	N
TCAGTTCGTAGATAATCCGTTCCACAGGCCTTCCCTCAACT	N
TGGTCCAAACTCAGCCACAGTGGAGACCTCACTAGATGGAC	N
AGAATGATTTCCAAGGACTTTCTAGAAATCCCACAAGAAAC	N
ACTATGCTTCATTTTATAACTTTATTTTTCCCCGTTTATCA	N
CTGACCTCAAGTGATCCACCTGCCTCAGCCTCCCAAAGTGC	N
TCTATCCCCAACCAGCCTCTTTCTACAGACATCTCCTTGTC	N
TATCATTTATTAAAAAAGGTTATGTTATTCATTCACTAATT	N
CAATGGGTGGAGGCATCTATTCATCCATCTTGCTTCATCTC	N
TATATGTATATATGTGTGTGTGTGTGTGTGTGTGTATATAT	N
TTTATTTTGCATATGGATATTCAATGTTTTAGCACCATTTG	N
TATGTCCAGTGATTTTACTATTTGCTCTCCCTTGAAGATGG	N
TCACTGTATGAGAAATTGTCTCCTATACCTTATTTATCTCC	N
CTCCTTTGCACCCAAACCCATTTGTCTGGGAGCCAGGCTGA	N
TTCCTAGATCATTAGTAATGTTGAGCATTTTTTCATGTACA	N
AGTCTGTATTTAGACCTCAATGACTATAATGCATTGAGCAA	N
CTCTGTTAGAAGCACTTTCTTCAATAACTTGTTCCATATGT	N
CTATACTTTAAGCAGAGAGATAAAATATGAATTTTAAATGG	N
CTTAAGTATTCCAAACTGCCTAAATAACTATGATGAGTAAA	N
TCAAACTCCTGACCTTATGATCTGCCCACCTCAGCCTCCCA	N
GCACTTCTCATACATTATCTTTAATCCTTATAACATCAATG	N
TATGTAATTACATTCCATTCTCTTAGTAAATGTGTGAGTCA	N
[truncated: 34,961 more rows]
