# Supplementary material for: m5U-GEPred: prediction of RNA 5-methyluridine sites based on sequence-derived and graph embedding features
Source: Front Microbiol. 2023 Oct 23;14:1277099. doi: 10.3389/fmicb.2023.1277099 (PMC10627201; doi:10.3389/fmicb.2023.1277099)
Supplement: Supplementary file 1 [file Data_Sheet_1.ZIP › Supplementary Files/m5U Dataset/Human m5U /m5U-HAP1.csv]

Sequence	HAP1.label
CCTCTTGCATTGGCCGGGAATTGAACCCGGGTCTCCCGCGT	P
CTCTTGCATTGGCCGGGAATTGAACCCGGGTCTCCCGCGTG	P
TCCCACGCGGGAGACCCGGGTTCAATTCCCGGCCAATGCAA	P
TTTCACCGCCGCGGCCCGGGTTCGATTCCCGGCCAGGGAAT	P
TTCACCGCCGCGGCCCGGGTTCGATTCCCGGCCAGGGAATT	P
GTGTTCCTTCACCGGATTCTTTCAGGCCCCACGTTGGGCGC	P
ATATGTGCCAGAGGTGGGATTTGAACCCAGACTGTCTGGCT	P
TCCTATAAGATCAAGGTCTTTTTCCATCCCTGGCATTTCCA	P
AGGCATTCAAAGGTTCCGGGTTCGAGTCCCGGCGGAGTCGT	P
CACAGCGCCCAACGTGGGGCTCGAACCCACGACCCTGAGAT	P
GACACTGCGTTGGCCGGGAATCGAACCCGGGTCAACTGCTT	P
ACTCTTTCCCTGACCGGGAATCGAACCCGGGCCGCGGCGGT	P
GCCCCAATGTGGTGGACTGCTTCGTGTCCCGGCCCACGGAG	P
GTTAACCGAAAGGTTGGTGGTTCGAGCCCACCCAGGGACGC	P
CAAACTTCCCTGACCGGGAATCGAACCCGGGCCGCGGCGGT	P
TCAGCCGTCCCTGGGTGGGCTCGAACCACCAACCTTTCGGT	P
CCACGCAGGAGGCCCAGGTTTGATTCCTGGCCCATGCAGCA	P
GAAAGTGCATTGGCCGGGAATCGAACCCGGGCCTCCCGCGT	P
ACATATTGTCAGGAGTGGGATTCGAACCCACGCCTCCAGGG	P
CATATTGTCAGGAGTGGGATTCGAACCCACGCCTCCAGGGG	P
TTCCAAGCAGTTGACCCGGGTTCGATTCCCGGCCAACGCAA	P
GTTAACCGAAAGGTTGGTGGTTCGATCCCACCCAGGGACGG	P
CCGAAAGGTTGGTGGTTCGATCCCACCCAGGGACGGAAGTC	P
TTTAATCTGAGGGTCCAGGGTTCAAGTCCCTGTTCGGGCGT	P
GACACTAAATAATCAGGGTCTTTCTAATCCCACTTCTGACA	P
ACACTAAATAATCAGGGTCTTTCTAATCCCACTTCTGACAC	P
TCTCCGGATGGAGGCGTGGGTTCGAATCCCACTTCTGACAC	P
CTCCGGATGGAGGCGTGGGTTCGAATCCCACTTCTGACACA	P
GATGGAGGCGTGGGTTCGAATCCCACTTCTGACACATTCGT	P
TCTCACCGCCGCGGCCCGGGTTCGATTCCCGGTCAGGAAAG	P
CTCACCGCCGCGGCCCGGGTTCGATTCCCGGTCAGGAAAGT	P
TCCCACGCGGGAGACCCGGGTTCAATTCCCGGCCAATGCAA	P
CCCACGCGGGAGACCCGGGTTCAATTCCCGGCCAATGCAAG	P
TCCCATGCGGGAGACCCGGGTTCAATTCCCGGCCACTGCAC	P
CCTTTTGCATTGGCCGGGAATTGAACCCGGGTCTCCCGCGT	P
AACAATTCCCTGGCCGGGAATCGAACCCGGGCCGCGGCGGT	P
CAGGCGTGGGGAAGGCCTCCTTCCCTGGCATCTCCAAGGCG	P
TTTACGGACCGGGAATCGACTGCCGACGCTAAGGGGGCACC	P
CTTAATCTCAGGGTCGTGGGTTCGAGCCCCACGTTGGGCGC	P
TTAATCTCAGGGTCGTGGGTTCGAGCCCCACGTTGGGCGCT	P
TTCCAAGCAGTTGACCCGGGTTCGATTCCCGGCCAACGCAG	P
TCTCACCGCCGCGGCCCGGGTTCGATTCCCGGTCAGGGAAA	P
CTCACCGCCGCGGCCCGGGTTCGATTCCCGGTCAGGGAAAG	P
AGAGGCGTCCCTGGGTGGGCTCGAACCACCAACCTTTCGGT	P
TTTCACCGCCGCGGCCCGGGTTCGATTCCCGGTCAGGGAAG	P
TTCACCGCCGCGGCCCGGGTTCGATTCCCGGTCAGGGAAGT	P
CCGCCGCGGCCCGGGTTCGATTCCCGGTCAGGGAAGTTTGC	P
CGCCGCGGCCCGGGTTCGATTCCCGGTCAGGGAAGTTTGCT	P
GTTAACCGAAAGGTTGGTGGTTCGAGCCCACCCAGGGACGG	P
CGTGCTGCATGGGCCAGGAATCAAACCTGGGCCTCCTGCGT	P
TGCCACGCGGGAGGCCCGGGTTCGATTCCCGGCCAATGCAC	P
GCCACGCGGGAGGCCCGGGTTCGATTCCCGGCCAATGCACT	P
CGCGGGAGGCCCGGGTTCGATTCCCGGCCAATGCACTTTCA	P
GTCTCCCCTGGAGGCGTGGGTTCGAATCCCACTCCTGACAA	P
ACCCTTGCGTTGGCCGGGAATCGAACCCGGGTCAACTGCTT	P
ACTTCCGTCCCTGGGTGGGATCGAACCACCAACCTTTCGGT	P
CACAGCGCCCAACGTAGGGCTCAAACCCATGACCCTGAGAT	P
CTACCCAGGTTTTGTCTGCCTCGTTTCCCGGTCAGGGAACC	P
GTAAATAGCTGAATGGTTCCTGTCCCATCTGGGGTGCCAAT	P
GACTGTAAATAGCTGAATGGTTCCTGTCCCATCTGGGGTGC	P
CATTGTGTCAGAAGGGGGATTTCAGAGTTTGTTTTATGCAA	P
TTTAATCTGAGGGTCCAGGGTTCAAGTCCCTGTTCGGGCGT	P
ACAGGAGGCCCCAGCGAGGATCGAACTCGCGACCCCTGGTT	P
GAGCATCAGTTGTTGTATTTTTCCTCACACGTGGCACCAGT	P
GAAAAAAAAAAAAAAGTTAATTCCCCAGCATCTCCAAAACA	P
CTCAGAAAAAAAAAAAAAAGTTAATTCCCCAGCATCTCCAA	P
GGTTGTGTCAGAAGTGGGATTCGAGGTAGAGCCTCTAGCAA	P
CGAATGTGTCAGAAGTGGGATTCGAACCCACGCCTCCATCC	P
GAATGTGTCAGAAGTGGGATTCGAACCCACGCCTCCATCCG	P
CTTACTTTCCTGACCGGGAATCGAACCCGGGCCGCGGCGGT	P
GAGCGCGTCCCTGGGTGGGCTCGAACCACCAACCTTTCGGT	P
ATGGGGTCTCCCCGCGCAGGTTCGAACCCTGCTCGCTGCGG	P
CATGTTGGCAGGAGTGGGACTGGGATTCCAGAAAGTAAAGT	P
CACGGTGTCAGGAGTGGGATTTGAACAAGATCACCATTGGA	P
GTGTCGGGAGTGGGATAAGATAGGGTATGGGGGGCGGGGTA	P
TACACGCAGAAGGTCCTGGGTTCAAGCCCCAGTGGAACCAT	P
GTTAACCGAAAGGTTGGTGGTTCGAGCCCACCCAGGGACGC	P
TTAACCGAAAGGTTGGTGGTTCGAGCCCACCCAGGGACGCG	P
TAAATAAAGTGCTTCTCGGGTTCGTTTCCCAGCCAACGCAG	P
GCTTCCGCAGCGAGCAGGGTTCGAACCTGCGCGGGGAGACC	P
CTTCAAGTGCCAGGCATGGATTCGGATTCCACTTCTGACAC	P
TCTGTTTCTGTTACCGGCTCTTTCCACCCCCGGCATCTCCG	P
CTGTTTCTGTTACCGGCTCTTTCCACCCCCGGCATCTCCGC	P
ACACACCAGTCAGGCTGGCGTTCGTTCCCCGGCCCAAGCAG	P
CCGCCCCCCATACCCTATCTTATCCCACTCCCGACACCCTA	P
CTATGTGCCAGAAGTGGGACTCTGATGTCTGTGCAGAGGGT	P
CCCAGCGGAGGGGAAGAGACTTTTGAAAGATCGGAAGTCTG	P
GCGGTTCAGTCACACAAGTATATCCCACCTCTAACACAGCA	P
CGCCGTGGTTCCACTGGGGCTCGAACCCAGGACCTTCTGCG	P
TGGATTCATATCCGCGTGGGTTCGAACCCCACTTCTGGTAA	P
GGATTCATATCCGCGTGGGTTCGAACCCCACTTCTGGTAAA	P
TTTAATCTGAGGGTCCGGGGTTCAAGTCCCTGTTCGGGCGG	P
AGCGCTGCCGAAACCCGGGATTGAACCAGGGACCTTTAGAT	P
GCGCTGCCGAAACCCGGGATTGAACCAGGGACCTTTAGATC	P
TTGTGCTTTGCACGCGTGGGTTCGAATCCCATCCTCGTCGG	P
GTATGTATCAGTAGTGGGATTGTCTGTCTCCTCGCACTAGA	P
GGGGCTGCTAGAAGTTCCACTTCGGATCCCGCTTCTGACAC	P
GAAGAGCAGAGGGGCTTTGGTATCCTGCTCACAGTGTCAAA	P
GAAGCCACCAGGAGTGGGGTTCAAACCCACACAGACATATG	P
ATACAGAGTGATCCTTGTCCTGTCCCATCTGGGTGGCCTGT	P
GTATGTGTCAGAAGTGGGTGTCAATTAAAGACTCATAAAGT	P
TAGGCCAACAAATCAATAGCTGTCCCACTCCTGACACCAGG	P
TACACGCAGAAGGTCCTGGGTTCGAGCCCCAGTGGAACCAC	P
ACACGCAGAAGGTCCTGGGTTCGAGCCCCAGTGGAACCACG	P
CCTCTTTACCAGAAGTGGGGTTCGAACCCACGCGGATATGA	P
CTCTTTACCAGAAGTGGGGTTCGAACCCACGCGGATATGAA	P
TTTAATCTGAGGGTCCAGGGTTCAAGTCCCTGTTCGGGCGG	P
GAAGATCTAAAGGTCCCTGGTTCAATCCCGGGTTTCGGCAG	P
AAGATCTAAAGGTCCCTGGTTCAATCCCGGGTTTCGGCAGC	P
CAGGGCCGACGAGGATGGGATTCGAACCCACGCGTGCAAAG	P
AGGGCCGACGAGGATGGGATTCGAACCCACGCGTGCAAAGC	P
ACCCAGGGTTGGGAGGGTCCTGCCTCACCTGGAGCACGTGG	P
GGGGTCATTAGAAGCTGTACTTCAGATCCCACTTCTGACAC	P
CGGCCTCAGCCGGCATCGAATCACCGCGGTTCCCAGAGGGC	P
ATGGGGTTTCCCCGCACAGGTTCGAATCCTGTTCGTGACGG	P
CGTAGTCGGGGGGGGTCTCCTTTGAATCCCACTTCTGACAC	P
TGTCACGCGGGAGACCGGGGTTCGATTCCCCGACGGGGAGG	P
TGTCACGCGGGAGACCGGGGTTCAATTCCCCGACGGGGAGG	P
GGACCGGCACCGGGATGGAGTAGGGGCTGTAGCGCAGCCGC	P
TACAATGGAGATGCCGGGGATCGAACCCGGGGCCTCATACA	P
TTGGCCTCCCCGTCGGGGAATCGAACCCCGGTCTCCCGCGT	P
GGAAGTGCCGAAACCCGGGATCGAACCAGGGACCTTTAGAT	P
TGCACGTATGAGGCCCCGGGTTCAATCCCCGGCATCTCCAG	P
AGAGATCAAGAGGGAACTGCTCTGTATCCCACTTCTGACAC	P
AAACCCGTCACGAACAGGATTCGAACCTGTGCGGGGAAACC	P
ATGGGTGATGGGCACGGGGATGCGTGTGGTAATGTTCTCTT	P
TGCATGTATGAGGCCCCGGGTTCGATCCCCGGCATCTCCAT	P
TGTCACGCGGGAGACCGGGGTTCGATTCCCCGACGGGGAGG	P
GAAGATCTAAAGGTCCCTGGTTCGATCCCGGGTTTCGGCAC	P
TGTCACGCGGGAGACCGGGGTTCGATTCCCCGACGGGGAGG	P
AAGTCTGGAGATGCCGGGGATTGAACCCGGGGCCTCATACG	P
CACACACTCTCCAGCCCTCCTGCCCACCCAGGGGCGCCACA	P
GGCTCGAAGGATGGCCTGCTTTCCCCGGCGTCTCCAGGAAG	P
CTGACCGTCCCTGGGTGGGCTCGAACCACCAACCTTTCGGT	P
AAGCGTTCCCATACCGGGAGTCGAACCCGGGCCACCTGGGT	P
AAATAGGGCCAAAAGACCTATTTCCATCCCCACACCTCCAC	P
TCCCCGTCGGGGAATCAGAATCCTGGAGCTTAAATGAGAAA	P
TAATGTGTCAGAGGTGGTATTTTCCCATTACTTCCTTCTTA	P
TCAGTTGTCAGGAGTGGGATTGCTGGGTCTGACGATAAGCT	P
GTAGCTGCCGAAACCCGGGATCGAACCAGGGACCTTTAGAT	P
ACTCAGTCTGATGAATGAATTTCCTTTCTCGGCCAACGCAC	P
GTTAACCGAAAGGTTGGTGGTTCGAGCCCACCCAGGGACGG	P
GTTGGTGTCGGAAGTGGGATTCAAAGTAGAGCTTCTCTCAA	P
TTCTGAGCCTCTCAGTTATCTATCCCACGTCTGACAATTAC	P
TTTCACCCAGGTGGCCCGGGTTCGACTCCCGGTATGGGAAC	P
TCTCACCGCTGCTGCCTGCGTTCGATTCCCGGTCAGGGAAC	P
TTTCACCCAGGCGGCCCGGGTTCGACTCCCGGTGTGGGAAC	P
ATGACCTGCAGGGGGATCGATGCCAGATACTAACAAATTAT	P
AGTCTCTTCGGGGGCGTGGGTTCGAATCCCACCGCTGCCAG	P
GTCTCTTCGGGGGCGTGGGTTCGAATCCCACCGCTGCCAGG	P
CACACAGGCCCCAGCGAGAATTGAACTCGCGACCCCTGGTT	P
AGTCTCTTCGGGGGCGTGGGTTCGAATCCCACCACTGCCAG	P
GTCTCTTCGGGGGCGTGGGTTCGAATCCCACCACTGCCAGT	P
GCAGCTCCTTCGAGCCGGAATCGAACCAGCGACCTAAGGAT	P
GAGCTATCGAAGGGCGCACGTTTCTGGGGTTGGGTCATTGA	P
GCACTTCCTTCGAGCTGGAATCGAACCAGCGACCTAAGGAT	P
GCGCTTCCTTCGAGCCGGAATTGAACCAGCGACCTAAGGAT	P
CGCTTCCTTCGAGCCGGAATTGAACCAGCGACCTAAGGATG	P
GCACTTCCTTCGAGCCGGAATCGAACCAGCGACCTAAGGAT	P
GGTCATCCTTAGGTCGCTGGTTCGATTCCGGCTCGAAGGAG	P
GTCATCCTTAGGTCGCTGGTTCGATTCCGGCTCGAAGGAGA	P
ATTGCTTTATGGGCCGGGAATGTAGGAGTAAAAAAAATTCT	P
TGAAAGAGAAAATATATTCATACCCCACTCCTGTTAGCTTC	P
ACCCGCGCCCAACGTGGGGCTCGAACCCACGACCCTGGGAT	P
ATTATCTATATTTATAGCTATTAGATAGGAAGAGCAGTTCA	P
GAAAGAAAAGAAATCCTGGATTCAAATCCCACCTCTGTCAC	P
AATAACGCCAAGGTCGCGGGTTCGATCCCCGTACGGGCCAG	P
ATAACGCCAAGGTCGCGGGTTCGATCCCCGTACGGGCCAGG	P
CGCCAAGGTCGCGGGTTCGATCCCCGTACGGGCCAGGCTAA	P
AGCACCTGGCAGCGGTGGGATTCGAACCCACGCCCCCGAAG	P
GCACCTGGCAGCGGTGGGATTCGAACCCACGCCCCCGAAGA	P
TGTAAACCAGGGGTCGCGAGTTCAATTCTCGCTGGGGCCTG	P
TACCACTGGCAGTGGTGGGATTCGAACCCACGCCCCCGAAG	P
ACCACTGGCAGTGGTGGGATTCGAACCCACGCCCCCGAAGA	P
CCTTAGGTCGCTGGTTCGATTCCGGCTCGAAGGAGCTGCCG	P
GGACATCCTTAGGTCGCTGGTTCGATTCCGGCTCGAAGGAG	P
GACATCCTTAGGTCGCTGGTTCGATTCCGGCTCGAAGGAGC	P
GGACATCCTTAGGTCGCTGGTTCGATTCCAGCTCGAAGGAA	P
GACATCCTTAGGTCGCTGGTTCGATTCCAGCTCGAAGGAAG	P
GGACATCCTTAGGTCGCTGGTTCAATTCCGGCTCGAAGGAA	P
GACATCCTTAGGTCGCTGGTTCAATTCCGGCTCGAAGGAAG	P
GGACATCCTTAGGTCGCTGGTTCGATTCCGGCTCGAAGGAA	P
GACATCCTTAGGTCGCTGGTTCGATTCCGGCTCGAAGGAAG	P
TCCTTAGGTCGCTGGTTCGATTCCGGCTCGAAGGAAGTGCC	P
CCTTAGGTCGCTGGTTCGATTCCGGCTCGAAGGAAGTGCCC	P
TCGCAAGGCCCCAGCGAGATTTGAACTCGCGACCCCTGGTT	P
GCGTCTCCTTCGAGCCGGAATCGAACCAGCGACCTAAGGAT	P
CTTAATCCCAGGGTCGTGGGTTCGAGCCCCACGTTGGGCGC	P
TTAATCCCAGGGTCGTGGGTTCGAGCCCCACGTTGGGCGCG	P
CGGGAAGGGGGCACCCGGATTTGAACCGGGGACCTCTTGAT	P
TGACAGAGGTGGGATTTGAATCCAGGATTTCTTTTCTTTCT	P
TTTTGTGACAGAGGTGGGATTTGAATCCAGGATTTCTTTTC	P
TAGCCTGGCCCGTACGGGGATCGAACCCGCGACCTTGGCGT	P
CACATCGACGAGGATGGGATTCGAACCCACGCGTGCAGAGC	P
TTTGGTGCTCCAGGTGAGGCTTGAATTAGATTTCTTAAGGA	P
TGCTCCAGGTGAGGCTTGAATTAGATTTCTTAAGGATAGGT	P
CTTAATCCCAGGGTCGTGGGTTCGAGCCCCACGTTGGGCGG	P
TTAATCCCAGGGTCGTGGGTTCGAGCCCCACGTTGGGCGGG	P
TCTGGTGGAGATGCCGGGCATTGTGGCACCAGGGCCCACTG	P
TCCCTGGAGGCTGGGCAGCCTTCTTAGCCCACTTCTGACCC	P
TGGAGGCTGGGCAGCCTTCTTAGCCCACTTCTGACCCATAA	P
TTTCACCCAGGCGGCCCGGGTTCGACTCCCGGTGTGGGAAT	P
TTGTGCTCTGCACGCGTGGGTTCGAATCCCATCCTCGTCGA	P
CCTATCCTTAAGAAATCTAATTCAAGCCTCACCTGGAGCAC	P
TGTCCCCATGTAGCTTACCATGCCTCACACGGGGCACAGTC	P
AAACCCGCCCAACGTGGGGCTCGAACCCACGACCCTGGGAT	P
GGACATGCTCCAGGTGAGGCTTAGAGTTCTGTCGCACGGCA	P
TTTTGCCCCCCGTGTGAGGATGAACCACTTAGCAAGTAAAA	P
TTATGTGTCTGAAGTGTGATTTAAAAGAAACCTAACCTGCT	P
CTAAGTGCGCCGCCCGGGAATCGAACCCGGGTCGCAAGAAT	P
CCGGATCAGAAGATTGAGGGTTCGAGTCCCTTCGTGGTCGT	P
CCTAAGCCAGGGATTGTGGGTTCGAGTCCCACCCGGGGTAA	P
TCTCACGCCCAACGTGGGGCTCGAACCCACGACCCTGAGAT	P
CTTAATCTCAGGGTCGTGGGTTCGAGCCCCACGTTGGGCGA	P
TTAATCTCAGGGTCGTGGGTTCGAGCCCCACGTTGGGCGAT	P
CTTAATCTCAGGGTCGTGGGTTCGAGCCCCACGTTGGGCGA	P
TTAATCTCAGGGTCGTGGGTTCGAGCCCCACGTTGGGCGAC	P
GAGGTGTGGCAGCGGTGGGATTCGAACCCACGCCATCGAAA	P
AGGTGTGGCAGCGGTGGGATTCGAACCCACGCCATCGAAAT	P
AGTCTCTTCGGGGGCGTGGGTTCGAATCCCACCGCTGCCAG	P
GTCTCTTCGGGGGCGTGGGTTCGAATCCCACCGCTGCCAGG	P
TGTCATGATCCATTGTAGCGTTCCTCACATGGGGCACAACC	P
GTCTCCCCTGGAGGCGTGGGTTCGAATCCCACTTCTGACAA	P
TCTCCCCTGGAGGCGTGGGTTCGAATCCCACTTCTGACAAG	P
CCTGGAGGCGTGGGTTCGAATCCCACTTCTGACAAGCGCTC	P
GAGCTCTGTCAGAAGTGGGATTCGAACCCACGCCTCCAGGG	P
AGCTCTGTCAGAAGTGGGATTCGAACCCACGCCTCCAGGGG	P
GCTCGGCCATCCTGACTGCTTGCAGTGTGTGGCGCATAAAG	P
TTTTCCCAAGGTGAGTCAGGTTTGGAATCCCACTTCTGACA	P
GCTGCTGCATTGGCCGGGAATCGAACCCGGGCCTCCCGCGT	P
CATAATCTGAAGGTCCTGAGTTCGAGCCTCAGAGAGGGCAG	P
CGCCCTCGCGATTTCTCTCCTTCCATCCCCGGCCTCTCCAC	P
CAAAACGTTAGACTGCCCCGTGTGAGGCTCGAACTCACGAC	P
AAACGTTAGACTGCCCCGTGTGAGGCTCGAACTCACGACCT	P
TAGACTGCCCCGTGTGAGGCTCGAACTCACGACCTTCAGAT	P
GCCCCGTGTGAGGCTCGAACTCACGACCTTCAGATTATGAG	P
TCCCATTCTTGCGACCCGGGTTCGATTCCCGGGCGGCGCAC	P
GGCAACGACCACGAAGGGACTCGAACCCTCAATCTTCTGAT	P
CTTAATCTCAGGGTCGTGGGTTCGAGCCCCACGTTGGGCGT	P
TTAATCTCAGGGTCGTGGGTTCGAGCCCCACGTTGGGCGTG	P
GGAATCGCCCAACGTGGGGCTCGAACCCACGACCCTGAGAT	P
CTTAATCTCAGGGTCGTGGGTTCGAGCCGCACGTTGGGCGT	P
CAAGTCGCCCAACGTGGGGCTCGAACCCACGACCCTGAGAT	P
GCAGGTGCCCCGTGTCAGGCTGCACCCTCAGGCGCTGGTTT	P
AGTCATTTCGATGGCGTGGGTTCGAATCCCACCGCTGCCAC	P
CAACCCTGGCAGCGGTGGGATTCGAACCCACGCCCCCGAAG	P
AACCCTGGCAGCGGTGGGATTCGAACCCACGCCCCCGAAGA	P
GGATGTGTCAGAAGTGAGATTTAAATATGACCTCTGAATAG	P
AGCGCTTGTCAGAAGTGGGATTCGAACCCACGCCTCCAGGG	P
GCGCTTGTCAGAAGTGGGATTCGAACCCACGCCTCCAGGGG	P
GGCGTGGGTTCGAATCCCACTTCTGACAGAGCTCAATTACT	P
GTCTCCCCTGGAGGCGTGGGTTCGAATCCCACTTCTGACAG	P
TCTCCCCTGGAGGCGTGGGTTCGAATCCCACTTCTGACAGA	P
CCTGGAGGCGTGGGTTCGAATCCCACTTCTGACAGAGCTCA	P
TGGTGTGGCAGAAGTGGGATTGAAATGGATTGAGGTAGGGA	P
TGCCACGCGGGAGGCCCGGGTTCGATTCCCGGCCAATGCAG	P
GTGGAGGTGTCGGGGACTGGTAATAAGTCCAAAAGCTCTGT	P
CTGGGTGGCAGCCGTGGGATTCCGGGGTCTGCCTTGGAGGT	P
CATAATCTGAAGGTCGTGAGTTCGAGCCTCACACGGGGCAG	P
ATAATCTGAAGGTCGTGAGTTCGAGCCTCACACGGGGCAGT	P
TTTAATCTGAGGGTCCAGGGTTCAAGTCCCTGTTCGGGCGG	P
CCAGCCTGGCAGCGGTGGGATTCGAACCCACGCCTCCGAAG	P
CAGCCTGGCAGCGGTGGGATTCGAACCCACGCCTCCGAAGA	P
TGCCACGCGGGAGGCCCGGGTTCGATTCCCGGCCAATGCAC	P
GCCACGCGGGAGGCCCGGGTTCGATTCCCGGCCAATGCACG	P
AGTGACGCTGTGAGCAGGATTCGAACCTGCGCGGGGAGACC	P
AATAACGCCAAGGTCGCGGGTTCGATCCCCGTACGGGCCAG	P
ATAACGCCAAGGTCGCGGGTTCGATCCCCGTACGGGCCAGG	P
CGCCAAGGTCGCGGGTTCGATCCCCGTACGGGCCAGGATTG	P
TTCCAAGCAGTTGACCCGGGTTCGATTCCCGGCCAACGCAA	P
GTACTCTCCCCGTCGGGGAATCGAACCCCGGTCTCCCGCGT	P
TATGACGTAGTCGGCAGGATTCGAACCTGCGCGGGGAGACC	P
CATAGCGTCCCTGGGTGGGCTCGAACCACCAACCTTTCGGT	P
CTGTGAGGGGGCACCCGGATTTGAACCGGGGACTTCTTGAT	P
GCAGATCAAGAGGTCCCCGGTTCAAATCCGGGTGCCCCCTC	P
CAAAGAGGGGGCACCCGGATTTGAACCGGGGACCTCTTGAT	P
TCACGCGACCCAGATGGGACTCGAACCCACAATCCCCAGCT	P
TTTGTTGCATTGGCCGGGAATCCAAGGTACGACACTCATCG	P
CCTAAGCCAGGGATTGTGGGTTCGAGTCCCACCTGGGGTAG	P
TCGGATCAGAAGATTGAGGGTTCGAGTCCCTTCGTGGTCGG	P
AGTCTCTTCGGAGGCGTGGGTTCGAATCCCACCGCTGCCAG	P
GTCTCTTCGGAGGCGTGGGTTCGAATCCCACCGCTGCCAGG	P
TTCGGAGGCGTGGGTTCGAATCCCACCGCTGCCAGGCTGGA	P
ACTCGTGCATTGGCCGGGAATCGAACCCGGGCCTCCCGCGT	P
ATGGGGTCTCCCCGCGCAGGTTCGAATCCTGCTCACAGCGT	P
TTAGCCGACGAGGATGGGATTCGAACCCACGCGTGCAGAGC	P
AATCCTGGCCCGTACGGGGATCGAACCCGCGACCTTGGCGT	P
CGACTTGCGTTGGCCGGGAATCGAACCCGGGTCAACTGCTT	P
CGCGGGAGACCGGGGTTCGATTCCCCGACGGGGAGAGTACT	P
TGTCACGCGGGAGACCGGGGTTCGATTCCCCGACGGGGAGA	P
TTGGGGTCTCCCCGCGCAGGTTCGAATCCTGCCGACTACGT	P
GCGGGGCTGCCCAGAGCTTTTTTTGAACCCCACTTCTGGTA	P
GTTAACCGAAAGGTTGGTGGTTCGAGCCCACCCAGGGACGC	P
GCAGATCAAGAAGTCCCCGGTTCAAATCCGGGTGCCCCCTC	P
ACCCGAGGGGGCACCCGGATTTGAACCGGGGACCTCTTGAT	P
GCAGATCAAGAGGTCCCCGGTTCAAATCCGGGTGCCCCCTC	P
GACGAGTGAGTAATAGGAAGTTCCCCGGCATCTCCACTCAC	P
GGGACCGGCATGGGGATGGATGAGGGAAACGCCTGACCATA	P
CCGGAGCTGGGGATTGTGGGTTCGAGTCCCATCTGGGTCGC	P
TTGATTCTGTCTTCAGCCTATTCTTTCCCCGTGCGGCTCAC	P
ACTCCGATGAGTGTCGTACCTTGGATTCCCGGCCAATGCAA	P
ACCTCTACCCCAGGTGGGACTCGAACCCACAATCCCTGGCT	P
CGTTCCGACCACGAAGGGACTCGAACCCTCAATCTTCTGAT	P
TCTCACCACCATGGCCCGGATTTGATTCCCGGTCAGGGAAG	P
TTCCCTGACCGGGAATCAAATCCGGGCCATGGTGGTGAGAG	P
GTGGCCTGGCGGGTCCCGTGTGTCGGAAGAGCGGTTCCCTG	P
GGCCTGGCGGGTCCCGTGTGTCGGAAGAGCGGTTCCCTGGG	P
GTTAACCGAAAGGTTGGTGGTTCGAGCCCACCCAGGGACGC	P
TTCCAAGCAGTTGACCCGGGTTCGATTCCCGGCCAACGCAT	P
TGACCTGTTTCCGCCCGGGATCGAACCGGGGACCTTTCGCG	P
GTGACCATCACGGGGAACAATCTACCAGATTATCTGACTGA	P
CACTTAAGATCTGCACCAAGTCCAAATCCCACTTCTGACAC	P
TCGAGACGTCATGAGGCGAGTTCCCCGACAGCTCCACCAAC	P
AAAAGTGCTCCAGGTGAGGATCGAACTCACAACCTCGGCAT	P
CCACGCGTCCCTGGGTGGGCTCGAACCACCAACCTTTCGGT	P
CCGCATGCGTTGGCCGGGAATCGAACCCGGGTCAACTGCTT	P
CACACGCGAAAGGTCCCCGGTTCGATCCCGGGCGGAAACAG	P
TTTGGTGTCAGAAGTGGGATTTGGACTTGGTGCAGATCTTA	P
AGCAATGCCGAGGTTGTGAGTTCGATCCTCACCTGGAGCAC	P
TCCCACCGCCGCAGCCCGGGTTCGATTCCCGGTCATGGAAC	P
GTGTCAGAAGTGGGATTTGCTAACACAGCCCTGGCACACAG	P
GGCAATCCTTAGGTCGCTGGTTCGATTCCGGCTCGAAGGAC	P
GCAATCCTTAGGTCGCTGGTTCGATTCCGGCTCGAAGGACT	P
TCCTTAGGTCGCTGGTTCGATTCCGGCTCGAAGGACTTCGT	P
CCTTAGGTCGCTGGTTCGATTCCGGCTCGAAGGACTTCGTC	P
CCTCACAGAGTCCGCTTCACTCCCCCAATACCTCCACCAGA	P
CTTGGTCCCCTGACCGGGAATCGAGGTAACTGAGGGATGGC	P
AGCAATGCCGAGGTTGTGAGTTCGAGCCTCACCTGGAGCAA	P
GTGTGTGTCAGAAGTGGGATTTGAATTGCCTTGATGTCAGT	P
TGTCAGAAGTGGGATTTGAATTGCCTTGATGTCAGTGGCTG	P
GCCTATGCGCCGCCCGGGAATCGAACCCGGGTCGCAAGAAT	P
CATCTCTGCCTGCTCAGTGCTCCGTTTCCCTGTCAAGGAAT	P
GCAGAGGGATTGTTAACGTATGGCTCACCTGGAGCATGTTT	P
CGCATGTGTGAGGTCCCGGGTTCAATCCCCGGCATCTCCAA	P
GCATGTGTGAGGTCCCGGGTTCAATCCCCGGCATCTCCAAA	P
GTGTGAGGTCCCGGGTTCAATCCCCGGCATCTCCAAATCAG	P
AAACTTGCATTGGCCGGGAATCGAACCCGGGCCTCCCGCGT	P
CAGTGAGTCAGAAGTGGGATTAGAACTGGAAGCCAAATCCT	P
AGACGTCCTTAGGTTGCTGGTTCGATTCCAGCTTGAAGGAG	P
CGAAGTCCTTCGAGCCGGAATCGAACCAGCGACCTAAGGAT	P
GTGACCTGCACGGGGATCTTTGCTGCACAAAGTGGGGTATA	P
TCGGCCATCCCTCAGTTACCTCGATTCCCGGTCAGGGGACC	P
TTATGTGTCTGAAGTGGGAATTCACTCAATGCTATTATGGG	P
GGTCTTGCTCCAGGTGAGGCTCGAACTCACAACCTCGGCAT	P
AGCCACTGACATCAAGGCAATTCAAATCCCACTTCTGACAC	P
TCCCATTCTTGCGACCCGGGTTCGATTCCCGGGCGGCGCAT	P
TCAGGTGACTGAGAACAGGGTTCGATTCCCGGTCAGGTGAC	P
AGCATTGGAGATGCCGGCGATGGCCTCCTGGACTTGTTTGA	P
TTTCACCCAGGTGGCCCGGGTTCGACTCCCGGTATGGGAAC	P
TGATTTGGAGATGCCGGGGATTGAACCCGGGACCTCACACA	P
GATTTGGAGATGCCGGGGATTGAACCCGGGACCTCACACAT	P
TGCCACGCGGGAGGCCCGGGTTCGATTCCCGGCCAATGCAA	P
TCTTCGTCAATACCTCATCATTCCTCACATGGGCCCAATAA	P
GCTTAAGGTCCCTGAACATGTTCTTTTCCCGGCCTATGCGC	P
GATATCTCCCACCTGGCATCTCCCCCGGCATCTCCACCGCC	P
CATCCTCAGGTGAGGCTGGATCCAGGGTCTCACATGATGTC	P
GGTAACAAAGCTTGTGACAGTTACGAAACCCGTGCCGGTCA	P
GTAACAAAGCTTGTGACAGTTACGAAACCCGTGCCGGTCAC	P
CGTGCTGCATGGGCCGGGAATCGAACCCGGGCCTCCCGCGT	P
ATAAACCATTTAATAATTCATTCCTCTCACGGGGCACCTTT	P
TGCCACGCGGGAGGCCCGGGTTCGATTCCCGGCCCATGCAG	P
GCCACGCGGGAGGCCCGGGTTCGATTCCCGGCCCATGCAGC	P
CGCGGGAGGCCCGGGTTCGATTCCCGGCCCATGCAGCACGA	P
CTCTGACTTGGGAGACATGTTTTCAATCCCTGGGCCGGTCA	P
TGCTTCACACCAAACACGAATTTCTATCCCCGAGCCGGTCC	P
TTATTCTTCAGAAGTGGGATTTATTATGTAAAGCCACTTTT	P
GGCGTCACCAGAAGCTCCACTTCGGATCCCACTTCTGACAT	P
AAGTTGAAAAGAAATTTGAATTCGTATCCCACCTCTGATTT	P
TTCTATGTCAGAAGTGGGCTTTACAGTATCAATGGGATAAG	P
GTCATAGGGGGCACCTGGATTTGAACCAGGGACCTCTTGAT	P
ACCCCAATGGATATTGTACCTTGGTTTCCCAGCCAACGCAC	P
TGGAACCCCTCTTCCGATCCTGGCACCAACAGAGCTCCCCT	P
TAATATCATAGAGTCTCAGGTTCGAATCCCACTTCTGCCTC	P
CCCAGTGGCAGCGGCGGGATTCACACCCAGGTCTGTCTGCC	P
CTTAGCTTCCAGCCGTCCCATATCCCACTTCAGACACAGCC	P
TACTGGGAGTGGGGCTCGAATGGGTTACGTTTTTATAATCA	P
AGAAGTGCCCCCTGTGAGGCTACAGGACAGAGAAACTGGGG	P
TGGAGGTGTTGGGGCTTGAATTTAATTTCGGTTCTATAACC	P
CAAAAAATTTAAAAAATCAGTTCCTGCCCACCCAGGGACGC	P
GGACCGGCAAGGGGACCCAATACAGCTGAAGTGAAGTGAGC	P
TCCCTGACCGGGAAGCGAGATGATTGGCGGATGGTCGAGGC	P
GGAGTCCCAGTGTTGAGTGCTACCCCACTTCTGGCACACAC	P
CACCACGTTGGCCAGGCTGGTATCCGACTCCTGACCTCAAG	P
TTTTGTCTCAGAAGTGGGATTTTTATTACTCCTAGAGAGGC	P
TTTGTATTTCACTCACTGCTTCTGGGCCCCACGTTGGGCGC	P
GTGTTAGAAGTCGGATTTGATCCAACTTTGTCTCTTCTACT	P
TGGTCTCACCTGGCAACATATTTCCCAGCCCATGCACCCCT	P
TAAATGGCTGTCACCCCGAGTTTCATCCCCGGAATCTCCAC	P
TTATGTGTCATAAGTGTGATTATCAAGGTAGTAAAAGAACA	P
GTTCAGGGCCGGGAATCCAATCTTTTCCGAGCTCCATATTT	P
GTAATGCAGAGGAGAGGCACTTCATATCCCACTTCTGACAC	P
TAAGCTGCCAGGAGTGGGGTTGAACTGTGATCGAGGCAGTC	P
GGGGTCACTGGAAGCTCCACTTCGGATCCTACTCCTGACAC	P
CGCCCAACGTGGGGCTCGAATCTAGGTCAAAGGGTTGCTGT	P
TGCCCCGTGTGAGGCTGGGGTCCAGGGTTTTCAGGGGCTGG	P
CAAGCTGGCAGCGGTGGGATTCGAACCCACGCCTCCGAAGA	P
AGTCTCTTCGGGGGCGTGGGTTCGAATCCCACCGCTGCCAG	P
GAAGCAGGCCCCAGCGAGATTTGAACTCGCGACCCTGGTTT	P
TGCATGTATGAGGCCCCGGGTTCGATCCCCGGCATCTCCAG	P
GTATGAGGCCCCGGGTTCGATCCCCGGCATCTCCAGTGTAG	P
CTTAATCTCAGGGTCGTGGGTTCGAGCCCCACGTTGGGCGG	P
TTAATCTCAGGGTCGTGGGTTCGAGCCCCACGTTGGGCGGC	P
AATTACGCCCAACGTGGGGCTCGAACCCACGACCCTGAGAT	P
CTGCATGGCCGAGAATCGACTGTGGTCAGTGTGAAACATCT	P
CTATGTGTCAGCAGCTGGATTCATCACTAGATTCTAAATCG	P
GTATGTGTCAGCAATGGGCTTGGCACATACTAAATATTCAA	P
ATAATGAACAGTTTTAGTTTTATTCCACTTCTGACACATCA	P
CAGCAACCCTTTGACCTAGATTCGAGCCCCACGTTGGGCGC	P
ATAAATAAATACATATTCCATTTCGAATCCCACTCTCACAC	P
TTATGTGTAAGGAGTGAGATTTATAGTAATACCAATCTTGT	P
ACATGTTTTCAGGAGTGGATTAGATTTAGATAATTAGAAAT	P
GGTTGTATCAGAAGTGGGATTCAAAGTAGAGGTTCCAGTGA	P
CAAGGTGTCAGCAGTGGGATTCTTTCCCGAGGCTCCTGGGG	P
ATTTGGGTCAGAAGGGGGATTCTCATTTATTTGCCTTCCTG	P
ACAAACTGGCAGCGGTGGGATTCGAACCCACGCCCCCGAAG	P
CAAACTGGCAGCGGTGGGATTCGAACCCACGCCCCCGAAGA	P
TTGTAAACCAGGGTCGCGAGTTCAAATCTCGCTGGGGCCTG	P
TACACTGGAGATGCCGGGGATCGAACCCGGGGCCTCATACA	P
GTTGCCGCCCAACGTGGGGCTCGAACCCACGACCCTGAGAT	P
CTTAATCTCAGGGTCGTGGGTTCGAGCCCCACGTTGGGCGT	P
TTAATCTCAGGGTCGTGGGTTCGAGCCCCACGTTGGGCGTA	P
CTCCTCAGACCCTTGAACAGTCTCCCAGCCCATGCAGCAAA	P
ATAAAAAAAAACACATGAAGTTTGAGCCCACCCAGGGACGC	P
CCGAGCGACGAGGATGGGATTCGAACCCACGCGTGCAGAGC	P
CACGCCGTAGTCGGCAGGATTCGAACCTGCGCGGGGAGACC	P
TTGGGGTCTCCCCGCGCAGGTTCGAATCCTGCCGACTACGG	P
GTCCTGAGCACAATGTAGCATAAGCGCGTCAGGATGGCCGA	P
GTCTCCCCTGGAGGCGTGGGTTCGAATCCCACTCCTGACAG	P
TCTCCCCTGGAGGCGTGGGTTCGAATCCCACTCCTGACAGT	P
CCTGGAGGCGTGGGTTCGAATCCCACTCCTGACAGTTCGTA	P
CGCATGTATGAGGTCCCGGGTTCGATCCCCGGCATCTCCAA	P
AATAACGCCAAGGTCGCGGGTTCGATCCCCGTACGGGCCAA	P
ATAACGCCAAGGTCGCGGGTTCGATCCCCGTACGGGCCAAC	P
CGCCAAGGTCGCGGGTTCGATCCCCGTACGGGCCAACTTTG	P
CTTAATCTCAGGGTCGTGGGTTCGAGCCCCACGTTGGGCGC	P
TTAATCTCAGGGTCGTGGGTTCGAGCCCCACGTTGGGCGCT	P
AGACATCCTTAGGTCGCTGGTTCGAATCCGGCTCGAAGGAG	P
GACATCCTTAGGTCGCTGGTTCGAATCCGGCTCGAAGGAGT	P
ACGTCTGGCCAGTACGGGGATCGAACCCGCGACCTTAGCGT	P
AGTGATGCCGAGGTTGTGAGTTCGAGCCTCACCTGGAGCAT	P
TTGTGCTCTGCACGCGTGGGTTCGAATCCCACCCTCGTCGG	P
GGAAGTGGCCCGTACGGGGATCGAACCCGCGACCTTGGCGT	P
ACGCTTACCGGGAGTGGGGCTCGAACCCACGCGGACACCTG	P
CCTCGTGGCCCGTACGGGGATCGAACCCGCGACCTTGGCGT	P
AATAACGCCAAGGTCGTGGGTTCGATCCCCATATCGGCCAC	P
ATACGTGGCCAGTACGGGGATCGAACCCGCGACCTTGGCGT	P
TACTAATGCCAGGGTCGAGGTTTCGATCCCCGTACGGGCCT	P
TTGTGCTCTGCACGCGTGGGTTCGAATCCCACCTTCGTCGA	P
TTGGGGTCTCCCCGCGCAGGTTCGAATCCTGCCGACTACGG	P
TGTCACGCGGGAGACCGGGGTTCGATTCCCCGACGGGGAGG	P
TTGGGGTCTCCCCGCGCAGGTTCGAATCCTGCCGACTACGG	P
TGTCACGCGGGAGACCGGGGTTCGATTCCCCGACGGGGAGA	P
CAAACCGTAGCCGACAGGATTCGAACCTGCGCGGGGAAACC	P
TCAAACGTAGTCGGCAGGATTCGAACCTGCGCGGGGAGACC	P
TAGCTGTGTCAGAAGTGGGATTCGAACCCACGCCTCCATGC	P
AGCTGTGTCAGAAGTGGGATTCGAACCCACGCCTCCATGCG	P
AGGCTGTGTCAGAAGTGGGATTCGAACCCACGCCTCCATAC	P
GGCTGTGTCAGAAGTGGGATTCGAACCCACGCCTCCATACG	P
GGTGATGCCGAGGTTGTGAGTTCGAGCCTCACCTGGAGCAT	P
GTGATGCCGAGGTTGTGAGTTCGAGCCTCACCTGGAGCATG	P
AATAACGCCAAGGTCGCGGGTTCGATCCCCGTACGGGCCAC	P
TGGCGACGCTGTGAGCAGGATTTGAACCTGCGCGGGGAACC	P
GGCGACGCTGTGAGCAGGATTTGAACCTGCGCGGGGAACCC	P
GCGACGCTGTGAGCAGGATTTGAACCTGCGCGGGGAACCCC	P
TTAACCTACCGAGAGTGGGGTTCGAACCCACGCGGGCACCA	P
TAACCTACCGAGAGTGGGGTTCGAACCCACGCGGGCACCAG	P
ATCGTTGCATTGGCCGGGAATCGAACCCGGGCCTCCCGCGT	P
TTGTGCTCTGCACACGTGGGTTCGAATCCCATCCTCGTCGG	P
AGAAACGACGAGGATGGGATTCGAACCCACGCGTGCAGAGC	P
AGCATGTACGAGGTCCCGGGTTCAATCCCCGGCACCTCCAC	P
GCATGTACGAGGTCCCGGGTTCAATCCCCGGCACCTCCACC	P
TGCATGTATGAGGTCCCGGGTTCGATCCCCGGCATCTCCAA	P
CGCCTTGGAGATGCCGGGGATCGAACCCGGGGCCTCATACA	P
AGCATGCACGAGGCCCTGGGTTCAATCCCCAGCACCTCCAT	P
AGCATGCACGAGGCCCCGGGTTCAATCCCTGGCACCTCCAG	P
CGCATGTACGAGGCCCCGGGTTCGACCCCCGGCTCCTCCAG	P
ACTTGTGGAAGTGCTGGGGATCGAACCCAGAGCCTCATGAA	P
GAACACGACCACGAAGGGACTCGAACCCTCAATCTTCTGAT	P
CCATTTGGAGGTGCCGGGGATCGAACCCGGGGCCTCACACA	P
CCGTTTGGAGGTGCCGGGGATCGAACCCGGGACCTCATACA	P
TCACTTGGAGGTGTCGGGGATCGAACCGAGGCCTCATACAT	P
AAACCTGGAGGTATTGGGGATTGAACCCAGGACCTCGTGCA	P
TCGCTTGGAGGTGTCGGGGATCGAACCCGAGGCCTCATACA	P
AGGAATGGAGGTGCCGGGGATTGAACCCGGGGCCTCGTGCA	P
CCGGATCAGAAGATTGAGGGTTCGAGTCCCTTCGTGGTCGT	P
AGTATGTGTCAGAAGTGGGATTCGAACCCACGCCTCCATTG	P
GTATGTGTCAGAAGTGGGATTCGAACCCACGCCTCCATTGG	P
ACTCGGCCATCCTGACACACTGCATAACAGCCCTGATTTTT	P
GTCTCCAATGGAGGCGTGGGTTCGAATCCCACTTCTGACAC	P
TCTCCAATGGAGGCGTGGGTTCGAATCCCACTTCTGACACA	P
AATGGAGGCGTGGGTTCGAATCCCACTTCTGACACAACTAT	P
CACACTGGCAGCGGTGGGATTCGAACCCACGCCCCCGAAGA	P
TTTAATCTGAGGGTCCAGGGTTCAAGTCCCTGTTCGGGCGG	P
GCAGCTGCCCCCTCTGAGGTTCGAACTCAGGACCTTCAGAT	P
TCTCACCGCCGCGGCCCGGGTTCGATTCCCGGTCAGGGAAT	P
AGTCTCTTCGGGGGCGTGGGTTCAAATCCCACCGCTGCCAA	P
TTGTCAGGGGTGGGATAGGATTTAGAGGGAGAGGCACATCC	P
AGTATGTGCCAGAAGTGGGATTGCTAAGTAATACGGTAGTT	P
GTATGTGCCAGAAGTGGGATTGCTAAGTAATACGGTAGTTC	P
AAGACTTCCCTGACCGGGAATCGAACCCGGGCCGCGGCGGT	P
TGGACATATGTCCGCGTGGGTTCGAACCCCACTCCTGGTAG	P
GGACATATGTCCGCGTGGGTTCGAACCCCACTCCTGGTAGC	P
AGCCGCCCCGGCGGGGAAGTTTCGTTTCCCGGACAGGGGAA	P
TTGTGCTCTGCACGCGTGGGTTCGAATCCCATCCTCGTCGC	P
TTGGGGTCTCCCCGCGCAGGTTCGAATCCTGCCGACTACGG	P
ACTGCCGTAGTCGGCAGGATTCGAACCTGCGCGGGGAGACC	P
ACGAACTGTCAGGAGTGGGATTCGAACCCACGCCTCCAGGG	P
CGAACTGTCAGGAGTGGGATTCGAACCCACGCCTCCAGGGG	P
CAACTTGGAGATGCCGGGGATCGAACCCGGGACCTCATACA	P
AAAGTTGGCCCGTACGGGGATCGAACCCGCGACCTTGGCGT	P
CAGAGCGCCCAACGTGGGGCTCGAACCCACGACCCTGAGAT	P
TGAACTCCTTCGAGCCGGATTCGAACCAGCGACCTAAGGAT	P
AATAACGCTAAGGTCGCGGGTTCGATCCCCGTACTGGCCAG	P
ATAACGCTAAGGTCGCGGGTTCGATCCCCGTACTGGCCAGA	P
CGCTAAGGTCGCGGGTTCGATCCCCGTACTGGCCAGACGTG	P
AACAATGCTCCAGGTGAGGCTCGAACTCACAACCTCGGCAT	P
GAAGTGGGCTCGTCCGGGATTTGAACCCGGGACCTCTCACA	P
TCCCCCGACGAGGGTGGGATTCGAACCCACGCGTGCAGAGC	P
AATAACGCCAAGGTCGCGGGTTCGATCCCCGTACGGGCCAC	P
AGCATTCCTTCATCAGATTCTTTCGAGCCCCACGTTGGGCA	P
GCATTCCTTCATCAGATTCTTTCGAGCCCCACGTTGGGCAC	P
AGAAGCGCTGTGAGCAGGATTTGAACCTGCGCGGGGAGACC	P
TGGACAGGTGTCCGCGTGGGTTCGAGCCCCACTCCCGGTAA	P
AATAACGCCAAGGTCGCGGGTTCGATCCCCGTACGGGCCAC	P
AATAACGCCAAGGTCGCGGGTTCGATCCCCGTACTGGCCAC	P
AACGGTCGACGAAGGTGGGATTCGAACCCACGCGTGCAGAG	P
ACGGTCGACGAAGGTGGGATTCGAACCCACGCGTGCAGAGC	P
TTTAATCTGAGGGTCCAGGGTTCAAGTCCCTGTCCAGGCGC	P
CATCCCGTAGTCGGCAGGATTCGAACCTGCGCGGGGAGACC	P
CACCCCGTAGTCGGCAGGATTCGAACCTGCGCGGGGAGACC	P
GAACTCGTAGTCGGCAGGATTCGAACCTGCGCGGGGAGACC	P
TTGGGGTTTCCCCGCGCAGGTTCGAATCCTGTCGGCTACGG	P
TTGGGGTCTCCCCGCGCAGGTTCGAATCCTGCCGACTACGT	P
TGTCACGCGGGAGACCGGGGTTCGATTCCCCGACGGGGAGA	P
TTTAATCTGAGGGTCCAGGGTTCAAGTCCCTGTTCAGGCGA	P
TCTCCGCATGGAGGCGTGGGTTCGAATCCCACTTCTGACAC	P
CTCCGCATGGAGGCGTGGGTTCGAATCCCACTTCTGACACA	P
GGCGTGGGTTCGAATCCCACTTCTGACACAGCCTGATCTTT	P
TCTCCGTATGGAGGCGTGGGTTCGAATCCCACTTCTGACAC	P
CTCCGTATGGAGGCGTGGGTTCGAATCCCACTTCTGACACA	P
TATGGAGGCGTGGGTTCGAATCCCACTTCTGACACAGCCTG	P
CTGGTCTCCGTATGGAGGCGTGGGTTCGAATCCCACTTCTG	P
AAACATGCTCCAGGTGAGGCTCGAACTCACAACCTCGGCAT	P
GCTCCAGGTGAGGCTCGAACTCACAACCTCGGCATCACCCG	P
TCCAGTGGCCCGTACGGGGATCGAACCCGCGACCTTGGCGT	P
ATGGGGGTTCCCCGCGCAGGTTCAAATCCTGCTCACAGCGT	P
TGGGCTGGTGCCCGCGTGGGTTCGAACCCCACTCTCGGTAG	P
TGCCACGCGGGAGGCCCGGGTTCGATTCCCGGCCAATGCAA	P
GCCACGCGGGAGGCCCGGGTTCGATTCCCGGCCAATGCAAC	P
CGCGGGAGGCCCGGGTTCGATTCCCGGCCAATGCAACGATG	P
GCGGGAGGCCCGGGTTCGATTCCCGGCCAATGCAACGATGA	P
TCGGATCAGAAGATTGAGGGTTCGAATCCCTTCGTGGTTGA	P
TTGTGCTCTGCACGCGTGGGTTCGAATCCCATCCTCGTCGT	P
ACTGGTGGAGGTGCCGGGGATTGAACCCGGGACCTCGTACA	P
CCTATTGGAGATGCCGGGGATCGAACCCGGGACCTCATACA	P
AGCATGCATGAGGTCCCGGGTTCGATCCCCAGCATCTCCAG	P
CGCATGTATGAGGCCCCGGGTTCGATCCCCGGCATCTCCAA	P
GCATGTATGAGGCCCCGGGTTCGATCCCCGGCATCTCCAAG	P
GTATGAGGCCCCGGGTTCGATCCCCGGCATCTCCAAGGCGA	P
TCATGAGGCTCTGGGTTCGATCCCCAGCACTTCCACAAGTA	P
AACATTCATGAGGCTCTGGGTTCGATCCCCAGCACTTCCAC	P
CCGGATCAGAAGATTGAGGGTTCGAGTCCCTTCGTGGTCGT	P
TGCATGTGTGAGGCCCCGGGTTCGATCCCCGGCACCTCCAA	P
GCATGTGTGAGGCCCCGGGTTCGATCCCCGGCACCTCCAAA	P
TGCATGTATGAGGTCCCGGGTTCGATCCCCGGCACCTCCAA	P
AGCATGCACGAGGTCCTGGGTTCGATCCCCAGTACCTCCAG	P
TTGCATGTATGAGGCCTCGGTTCGATCCCCGACACCTCCAA	P
AGCATGCACGAGGTCCTGGGTTCAATCCCCAATACCTCCAG	P
TGCATGTATGAGGCCTCGGGTTCGATCCCCGACACCTCCAA	P
GCATGTATGAGGCCTCGGGTTCGATCCCCGACACCTCCAAG	P
GTATGAGGCCTCGGGTTCGATCCCCGACACCTCCAAGCGAT	P
AGCATGCACGAGGCCCCGGGTTCAATCCCCGGCACCTCCAT	P
AGCATGCACGAGGCCCCGGGTTCAATCCCCGGCACCTCCAG	P
GTCTCCAATGGAGGCGTGGGTTCGAATCCCACTTCTGACAC	P
TCTCCAATGGAGGCGTGGGTTCGAATCCCACTTCTGACACA	P
AATGGAGGCGTGGGTTCGAATCCCACTTCTGACACATACTT	P
TAGTTGTGTCAGAAGTGGGATTCGAACCCACGCCTCCATTG	P
AGTTGTGTCAGAAGTGGGATTCGAACCCACGCCTCCATTGG	P
AGTCTCTTCGGGGGCGTGGGTTCGAATCCCACCGCTGCCAG	P
CATAATCTGAAGGTCCTGAGTTCGAACCTCAGAGGGGGCAG	P
CCTCATTCCCTGACCGGGAATCGAACCCGGGCCGCGGCGGT	P
GTACTTGGCAGCGGTGGGATTTGAACCCACGCCCCCGAAGA	P
ATCAATCTCCCCTTGCAGCATTCCTCACGCGGGGCACCAGC	P
CATCCAGGGACATGCCCTGGTTCCCCCTGCCGGTCAGGGAG	P
TCCCCATTTCACTCACCACTTCTCGAGCCCCACGTTGGGCG	P
GTTTGTGTCAGAAGTAAGATTTTGTTCAGACTTGCCGTGAC	P
TCTCACCGCCGCGGCCCGGGTTCGATTCCCGGTCAGGGAAG	P
CTCACCGCCGCGGCCCGGGTTCGATTCCCGGTCAGGGAAGT	P
CCGCCGCGGCCCGGGTTCGATTCCCGGTCAGGGAAGTCTTG	P
TAAAGCTACCAGGAGTGGGGTTCGAACCCACGCGGACATAT	P
AAAGCTACCAGGAGTGGGGTTCGAACCCACGCGGACATATG	P
TACCAGTCTGATGAATGAACTTCCTTTACCGGCCAATGCAC	P
TTTCACCACCGTGGCCTGGGTTTGATTCCCAGTCAGGGAAC	P
GTGAGTGCCCCGTGTGAGGATGACTGGGTGGAGGTGGCGTC	P
AGACCTGCACTGGGATCGACTTCACACACCTAATTACTCAA	P
CACCCAACGTGGGGCTCGAATCCAGGTTGAAGGGTTGCCAG	P
ACATGAAAGAGCCCATTAGGTATCCACTTCTGACAGAAAAA	P
CATGCTGCATGGGCCGGGAATCCCCATATGTTTCACCAGCA	P
ATGTGTCAGGAGTGGGAAGATAATATATTTTAAAAAGCAGC	P
TTTTGCATCAGAAGTGGGATTAGAACTCCATGTGTGGGCAT	P
CCTAAGCCAGGGATTGTGGGTTCGAGTCCCATCTGGGGTGG	P
CTAAGCCAGGGATTGTGGGTTCGAGTCCCATCTGGGGTGGC	P
GCTGGCGTCCTTGGGTGGGCTCTGAGCCCCGTTCATCCCTG	P
ATATGTGTCAGAAGTGGATTTAGATTCTTTGGGTTAATATT	P
TGGCAACCCTTCAACCTGGATTCGAGCCCCACGTTGGGTGC	P
TTTTGTGGTAGAAGTGGGATTTTGCTATGTTGCCCAGGCTG	P
TACTATAGCCCACCTAGTACTTAGAACACCACTCCTGTAGC	P
TTCTGTGGCAGGAGTGGGATTTGGGGATTTCATGTGACTGA	P
ATGTGTCAGAAGTGGTATGATGCATATGTGTATTTATGAGA	P
ATATATGCCCACACATGGAGTTCTAATCCCACTTCTGATGC	P
CAGGCCACCCCAGATGGGACTCGAACCCACAATCCCTGGCT	P
TCTCACTGCCACTACCCGGGTTTGATTTCCGGTCAGGGAAC	P
TCTCACTGCTGCTGCCCGCATTCGATTCCTGATCAGGGAAC	P
GGAAAAGCTGACCCCTCCCTTTTAGATTCCCGGCCCATGGG	P
ATTCTTTCTCTCATCGATCGTTTCGATTCTCTTGCCGGTCT	P
AGACATCCTTAGGTCGCTGGTTCGATTCCGGCTCGAAGGAG	P
GACATCCTTAGGTCGCTGGTTCGATTCCGGCTCGAAGGAGA	P
TCCTTAGGTCGCTGGTTCGATTCCGGCTCGAAGGAGACAAG	P
GGCCATCCTTAGGTCGCTGGTTCGATTCCGGCTCGAAGGAG	P
GCCATCCTTAGGTCGCTGGTTCGATTCCGGCTCGAAGGAGA	P
ATTCCCGTAGTCGGCAGGATTCGAACCTGCGCGGGGAGACC	P
TATTGTGCCCCGTGTGAGGATCGAACTCACGACCTTCAGAT	P
GTTGGTGTCAGAAGTGGGGTTGGCTAACATGACTCTGCCTC	P
TTCCCTGATCAGGAATCGAATGCGGGCAGCAGCAGTGAGAG	P
ACCAAGAGAGGAACATGCATTTTCAGATCAGATGAGCGGTT	P
TTATGTATCAAAAGTGGGATTGTATGTACCCAAAGAGAGAT	P
GCTTCCAAGGGTGATCTTACTTCAGATCCCACTTCTGACAC	P
AGGAGATGCTGGGGATTGAATGTTTATATCCCCTCCAAAAT	P
TTGTCTCCTTCGAGCCGGAATCGAACCAGCGACCTAAGGAT	P
TTGGGGTCTCCCCGCGCAGGTTCGAATCCTGCCGACTACGG	P
CATAATCTGAAGGTCGTGAGTTCGATCCTCACACGGGGCAC	P
ATAATCTGAAGGTCGTGAGTTCGATCCTCACACGGGGCACA	P
TCTGAAGGTCGTGAGTTCGATCCTCACACGGGGCACAATAA	P
CACTGCATGAAGGCACAGAGTTCCCCGTACTGGCCACCAGG	P
ATTTTAAAAGCATATTTGTTTTTCCTTTCCGGTCAGGGAAC	P
TTTTAAAAGCATATTTGTTTTTCCTTTCCGGTCAGGGAACC	P
TGGCATGGGCCGGGAACCGATCCCAGAAACTCAGTGCCATT	P
ACGGGCGACCAGGACGGGATTGTATGGCTGCAGGAGGCTAC	P
CATGTTCCCAGGAGTGGGATTCCTGGGCATATTGGCACCTA	P
ATCAAGATGAAAAATGCATATATCCCACCGCTGTCACCAAG	P
CCCCACACCCTTCTTTCCGGTTCCTCACCTGGAGTACTTTC	P
GGTCATTCAAAGGTTGTGGGTTCGAGTCCCACCAGAGTCGA	P
AGGTCCTCTCTTCCCTCTGCTTCGCTCCCCGGCACCCCCAC	P
TAATTGTATGCCTATGTGGGTTTGAACCCCACTTCTGGTAC	P
CATCACAATCCGTTGCAGCATTCTTCACACGGGGCACCATG	P
AGTATGCACACATGTGGCAATATCCCACTTTGACACAACTC	P
GTAGGTCTCAGAAGTGGGCTTAAAATATTCAATAAACCACA	P
AACTATTAATAGGCATTCACTATCCCAATCCTGACACATAC	P
TGTCCCTGGGTGGGCACGACTGCTCCTAGATTATGGCTGAG	P
TACACGCAGAAGGTCCTGGGTTCGAGCCCCAGTGGAACCAT	P
GTTCCCTGACTGGGATCGCATCGCTAGTGGCTCCGCTGCTG	P
ATGCCCTCCAAGGTCCCTTCTGTCCCACTTCTGGCACAGAA	P
GATGCTCTCCCACTTCATTTTTTCCACCCCTGACACCTCCA	P
TCCCACGTGGGAGACCCGGGTTCAATTCCCGGCCAATGCAG	P
CCCACGCGGGAGACCCGGGTTCAATTCCCGGCCAATGCAAA	P
TTTGTTGTAGATGCCGGGGATACAACAACTCTGCCTTTGTG	P
GAGCCTGGATCAGCCCAGAATATCCCACTCCTGACACCAGT	P
CATGAGGGAATGGGCATATATTCATCCCACTTGTAAAACAT	P
TTCGCAGTTGGCAAACTCTGTATCCCACATCTGATACATAG	P
GTGCATAGGTGGGTTTTGCTTTCCTTGCCCTGCCAATGCAC	P
GAAGCTACCAGTGGTGGGGTTAGGTTGAGTTGTCTGCTCTG	P
GTGGAGGTTCAGGGCATTGATAGTGGCTCTCCAGATCCTCT	P
TCTCCCTGAAGTATGTCAGCTTTAGGATCCCACTTCTGACA	P
ACTCCCACATCCTTACCTCTTATCCTTCTCACATCGTCCCA	P
AGTAGTGTCAGCACTGGGATTTGAAACCAGGCATTCTAATT	P
TAATATGTCAGAAATGGGATTACTCTGACACATAGGGCTTC	P
TGAGCTAGCCGGGCACTGATTACTGGCGTCTTCTTATGTGG	P
CCACCTGCCGTGACTCGGATTCGAACCGAGGTTGCTGCGGC	P
AGTCTTATAAGCTGGATTTATATCTCACTTCTGACACTTAG	P
GTTTGTGTAAGGAGTGGGATTTAATAAAAATTTGTTGGATG	P
TTTCAAGCAGTTAACGCGGGTTCGATTCCCGGGTAACGAAA	P
TTAATCTCAGGGTCATGGGTTTGAGCCCTACGTTGGGCGCT	P
TAATCTCAGGGTCATGGGTTTGAGCCCTACGTTGGGCGCTG	P
ACCAACATAGGGCAAGCTTATATCCCCCTTCTACCACAGCT	P
GCCAGTGTAAGAAGGGGGATTATAGAAGTATAACTGTTATT	P
CACGGGCTATACATCAAATCTGCCTCAGGGAGGGCAGCTTT	P
CCAAGTCAGATTTCACAAAGTTCGAATCCCACATCTGCTAC	P
TGGAGGTGTAGTGGATTGAATTTTGTCCTCCCAAAAGGTAT	P
GGGTTGCTAGAGGCTCTACCTCGAATCCCACTTCTGACACA	P
ATAACCTGAACGGGAAACGATTATAGAAATAAAAAATGCAG	P
GTTTGTGTGAGAAGTGGGATTGCTAATAAAACAGATAAAGA	P
CCGCCGCGGCCCGGGTTCGATTCCCGGTCAGGAAAGTAAGC	P
CGCCGCGGCCCGGGTTCGATTCCCGGTCAGGAAAGTAAGCC	P
GCTCGCCATCACGACCCGGGTTCGATTCCTGGTCAGGGAAG	P
CCTGCTGCATTGGCCGGGAATTGAACCCGGGTCTCCCACGT	P
CTTTTGCATTGGCCGGGAATTGAACCCGGGTCTCCCGCGTG	P
GGTCTCACTCCCACCTGGTCTTCGGACCCCACCTCTGTCCC	P
GGCAGATATTACGATTACTCTTTCGAATACCACTTCTACAT	P
TATGGTTCTAAACAGTTCCATGTCTGACTTCTGACACATAC	P
ATTTTTGTCAGAAGTGGGATTCAAACCCATGCCTCTGAGAA	P
CAGGAGTGTGAGACAGCTGCTTCATTCCCAGGCATCTCCTC	P
GAATGACTCAGAAGTGGGATTGCTGGATCATATGGTAGTTT	P
TCCACATAAGAAGACGCCAGTAATCAGTGCCCGGCTAGCTC	P
AGCAGTTGACCCGGGTTCGATTCCCGGCCAACGCAGTGTCA	P
TCCAAGCAGTTGACCCGGGTTCGATTCCCGGCCAACGCAGT	P
CCGCCGCGGCCCGGGTTCGATTCCCGGTCAGGGAAAGAGTA	P
TGAAAAGTGCTTGCTGTTGTTTCCGTGGTGGTCTAGTGGCT	P
CTGTGTGTCAGAAGTGGAGTTTGTTTCTTTTAAGGTCCTGA	P
TAGTGGCTAGGATTCGGCGCTTTCACCGCCGCGGCCCGGGT	P
GCGGGAGGCCCGGGTTCGATTCCCGGCCAATGCACTTTCAT	P
CCTGGAGGCGTGGGTTCGAATCCCACTCCTGACAATATGTG	P
TCTCCCCTGGAGGCGTGGGTTCGAATCCCACTCCTGACAAT	P
CCCTCCGCTGGAGGCGTGGGTTCGAATCCCACTTTTGACAA	P
CCTTCTGGGCAATAGCTGGGTTCAAATCCAGCTCTGCCAAG	P
GCTGCTTTATGTGAACTGTTTGTCCCACTTCTGGCAGAACT	P
TTAATCTGAGGGTCCAGGGTTCAAGTCCCTGTTCGGGCGTC	P
CACCAGTCTGATGAATGAATTTCTTTTGCTGGCCCATGCAC	P
TAGAAAAAACATCTATATGTTATTCCTCTTCTAACACAGAC	P
AGGTTGTGTCAGAAGTGGGATTCGAGGTAGAGCCTCTAGCA	P
GTCAGAAGTGGGATTCGAGGTAGAGCCTCTAGCAACCCCCA	P
CATGAGGTCAGGAGTGGGATTTTCCACTGGTAGCATGATGT	P
TTGAGTATTTTCTTTTTTCGTTTTTTTTTTTTTTTTTTTTT	P
CTGCTTACAAGAAGAGGGGTTAAGTTGTTTGCTCAAAGTTA	P
TAACCTGTCAGAAGCGGGATTCCCACTCTGGGCTGTTACGC	P
TGTCAGAAGTGGAATCCGAATCCATGCCTGGCACTTGAAGA	P
AAAAGCATCCAGTGTTAGAATATCCCTCTTCTTACACAACC	P
CAGGAACCTCCCTTCCGATCTCTGTCATGAGCTCCCTGGGG	P
GTTTTGTCTGAAGTGGGATGTTGAAGATTTCTCGTGAGCTT	P
GTCCCAGGCGATGCCGGGGATAAGTGGACCCTACCTGCTAT	P
CCCACCCACCACAAAAGAGTTATTCCACTTCTAGCAAATTC	P
CGCTATGTTGGCCAGGCTGGTTTCGACTCCCGATCTTAGGT	P
TTAGAATGTAGAACGTACCCTATCCCACGTCAGACACAAAA	P
AGTTGTGGCAGGAGTGGGCTTTTGATAAAAGGATGAGTTTG	P
GGGAAAGCCACCAGGGGCCCTTTCAAGCCCCTCCATCTCCA	P
GCTGGTGCTCCAGGTGAGCCTGCAGGCGGGGTGGCTGAGAC	P
GTGGCCCGTACAGGGACCTATTCTCCTCTGGGGGTAGTCTC	P
CACACAGGTCCCAGTAAGAATCAGCCATGTGAAACAAGCAG	P
CTGATGAAATATACATATGATTTTGATGGAAGAGCAGTTCA	P
TTTTGCCAACTGAAGGGAACTTCGTTTCCAGGTCAGGGTGC	P
AAAATAAAAAATAAAAAAGGTTCGTCCGTAATTTTCTTGAT	P
CTCATAACTTCCAAAATCTATTCCTTCCCCACATCTGACAC	P
TTTCACTGCCATGGCTCAGGTTTGATTCCTGGTCAGGGAAG	P
GCCCTCTGAGTCCTGGACTGTATCCCACTCCTGTCACCTTC	P
AAACCTGGAGGTACTGGGGATTGAGCCTAGGGCCTCGTGCA	P
TCACTTGGAGGTGCTGGGGATCCAACCCAAAGTCTCATACA	P
AGAAATTCAAAGGTTGTGGGTTCGAGTCCCACCAGAGTCGC	P
TTTAAAATAAAACATTGTTTTATCAGTTACCAGAATGGCCG	P
TAGGCTTGACACTTTAACCATTTCAAGCACCGACATCTCCT	P
TAGATCTGGGTAGCTCTTTGTACCACAATTCTGACCCATTC	P
TGTGCTTTGCACGCGTGGGTTCGAATCCCATCCTCGTCGGC	P
GTGGTGGTAGTGGCGACTGATATCACCCTTGCTGCCATCAT	P
CCCAACTATATCAACTACGCTATCCTCATCACTGCGTCGCC	P
ACTCCAATGAATGTTGTACCTTGGATTTCCGGCCAATGCAC	P
CTTGCCTGCTTTCATGTGTCTTTCTAACCTCAAAGAGGGCT	P
GGGAACCTAACTTATTGGGTTATCCCACTTCTGACACCCCT	P
TGAAGCCACCAGGAGTGGGGTTCAAACCCACACAGACATAT	P
GCATGTCTCAGAAGGGGGCTTCCCTTTAGGCTTGAGTCCTA	P
TGAGCCGCTCTTCCGACCTCTGCCTCTGCCCAGTGTGAGCC	P
ACGGACATATGTCCACATGGTTTAGAACCCCACTCCTGGTA	P
AAGCAGGAGTGGGATTCGGATGCATAGAAAGGTGAGGCAGG	P
GAATGTGACAGAAGTGGTATTAATTCAAAGTTTGTAAAGAT	P
TACACGCAGAAGGTCCTGGGTTCGAGCCCCAGTGGAACCAT	P
TTAATCTGAGGGTCCAGGGTTCAAGTCCCTGTTCGGGCGGT	P
TCAGCCCCGGCCGCCCCGATTATCCCTCCGCTGCCACGTCT	P
TCTCCTGGGGGCATCCTCCATTTCGATTCCCAGAGACCAGA	P
AGCCCTTCTGATCTGTCGAATCTTAGCTCAGGCATCATTTT	P
GTGCCAGCACCCTGCAACACTTCCTCACAATGGTCACAATA	P
GGGGTTGCTAGAAGCTCCACTTCAGATCCCACTTCTGGTAC	P
AGTTATAAAGGCCTTTTTTTTTCTTCCCACTTCTTACACAT	P
TGGACATATGTCTGTGTGGGTTTGAACCCCACTCCTGGTGG	P
GATTCAGATATTTAATGGGATATCCCCCCACTACCAAGTGT	P
GCGCTGGTGTGAGGCTCGAATTTGACGATGTGTAGTATGTA	P
CTACTCCACAAGAGAGCCTTTTTCAATTCCAGCATCTCCAC	P
TGTTTATTAGGAATCCAGAATCTCAGGTCCCACCTGGGGTG	P
GGGAGGTGGCGGGGGTGGAATCACTTGAGCCCACCCAAGAG	P
CGCGGGAGACCGGGGTTCGATTCCCCGACGGGGAGGCACAG	P
GTCACGCGGGAGACCGGGGTTCAATTCCCCGACGGGGAGGT	P
TGGGTGGTAGAGTGTCAGCCTTGCGAGCCCCAGTTCTGGTA	P
TGAGCTGTCATGAGTGGGATTGGTGCCCCCAGAAAGCCGCC	P
TGAGCTATTTCGGCAGCCGTTACGACTGCGATGCTCTTTTA	P
GCACGTATGAGGCCCCGGGTTCAATCCCCGGCATCTCCAGA	P
GTATGAGGCCCCGGGTTCAATCCCCGGCATCTCCAGACTTT	P
CATGTTGTCAGGATGGGGATTCCTGCTTCTGCCTGCCCCAC	P
TGAGTCACTGAGGAAATTAATTTCAATTTCAGGAGATCGGA	P
TCCCAGAGTTTGTTCATACTTCTCCCACTTCTGACACATCC	P
ATCAAGAGGGAACTGCTCTGTATCCCACTTCTGACACCACG	P
CAGATGTGTCAGAAGTGGGATCTGAAGTACAGCTTCTAATG	P
GATGTGTCAGAAGTGGGATCTGAAGTACAGCTTCTAATGAC	P
GAATTTGCCAGATGTGGGATTAAATACATTTTTTTTTCTTT	P
GTGGAGGAACTGGGGATCCATATTTTAACCAGCACCCCAAT	P
CTTTGTGTTAGAAGCGGGGTTGTGTTACAAGTAGGAAACTT	P
ACACCAGTCTGATGATTGAATTTCCTTTCCCGGCCAACACA	P
CACCAGTCTGATGATTGAATTTCCTTTCCCGGCCAACACAC	P
GAATGAAACAGAAGTGGGGTTTTCCTTGACTCGTCCCTTCA	P
AGTCTCTTGAAGAACCTGTTTTATGGGCGGTCCTCGTTAGT	P
AGTCTGGAGATGCCGGGGATTGAACCCGGGGCCTCATACGT	P
CTGGCCCCGGCTCCGACCCCTATCCCGCCGCCGCCACCCCT	P
CAGGTTGTCATGAGGGGAATTCACTGTTAAAGCGACCATGA	P
CAGGCAGGCGGTGAGGGAAATTCGTTTCCCGGCTTCTCCAA	P
ACAAGTTGATGCTGAAAGAATATCCCACTTTTCACACATAT	P
AAAGCACAGAGGTGATTCTGTATCCCTCTTCTGACAGCACT	P
GGAATGTGTCAGAAGTGGTTTAATACTTGAGATTTACCAAA	P
ACTGATCATGCAAGCATGCATATATCACTACTGACAACATT	P
TTATGTGCCAGAAGTTGTATTAATGTTACTGTTATGTGATT	P
AGTTGAGTCAGAACTGGGATTCTCTGCTGGGTCTCTGTTGG	P
TCTTTGGAGAAATTACAGATTTTTCCACTTCTGAGGCATTC	P
CCAACATCACACAACCAACTTTTCAACCCCCGTCCCCTCCC	P
GACTCAGTCTGATGAATGAATTTCCTTTCTCGGCCAACGCA	P
ATCCCTTCCAAAGGTAATTGTTTCATCCCACTTCTGACACC	P
ACCTAACCTTGGTTTCTCAGTTTCCCGGGTAGGGAAAGAAT	P
CTTTTAGCCATGCCAACAGTTTTCTGACACATTCCTTGCAT	P
ATTTGGTAAATCTCAAGTATTAAACCACTTCTGACACATTC	P
GTATGGGTTAGAAGTGGGATTTGTACCAAATCTTGAAGGTT	P
AAGCGCCGCCCGCAGCCCCGTTTCCCGGCCCGTGCCTCTCC	P
GTATTTGGTAGAAGGGGGATTATTCCACAAAGTTCCAGAAA	P
CATGTTATGCCCCCTCAAGGTTCAGTCCACACCTGGAGCAC	P
AACCCTCCTTCCCTTGACCTTTCGCTTCGGGGTCAGGGAGA	P
CCTTAGGTCGCTGGTTCGATTCCGGCTCGAAGGAGACGCTG	P
ACCATGAAAGAGAAAATATATTCATACCCCACTCCTGTTAG	P
CTGAGCTAGCCGGGCGCCTGTTACGTTAGCCTGCTTTTTTA	P
AAAGAGGAACCATTCCCCACTTCCCCCGCATCTCCACCCTC	P
TGTATGTGTCGGCAGTGGGGTGGGGGTGGGGGTCTCTGTCC	P
CCCTTCGACCCGGAGTCAAATTGACCCTTTATCAGCTTTAA	P
CATGTTTTAAGGAGGGGGATTGTTGAGTCAAGAGCCACACA	P
TTTGCCTGTCCGGGGAACGATGAGTTCTTAATATTTTACTT	P
GTGGAGTGGCCGGGAGATGATGGCTGATGAAGAGGAAGAAG	P
TGTGGACATCCTTAGGTCGCTGGTTCGATTCCGGCTCGAAG	P
TCCTTAGGTCGCTGGTTCGATTCCGGCTCGAAGGAGCTGCC	P
CCTTAGGTCGCTGGTTCGATTCCAGCTCGAAGGAAGTGCGT	P
CAGTGACCCAGCCTTAACAGTGTGCATCCTTCGATAGCTCA	P
TGCGGACATCCTTAGGTCGCTGGTTCGATTCCGGCTCGAAG	P
TCAATGTTCAGCCACAGGAGTTAATTCCCCAACACCTCCAG	P
ACTCGGCCATCCTGACTGCTTAACTTTTCTCAATTTCTTAA	P
GGTATTGTGGAAGTGAGTAGTATCTCACTTCTGAGACATTA	P
AGGCAAGATAAACTAAAAGATTTCACAGATCAGAAGAGCAG	P
TCTTGTGTCTGAAGTGGTATTCGTTGATTGAAAGCCCATAA	P
TGCTCAGGCTAAAAACCATTTTCGAACCCCACATCTGATCT	P
AAATTAAAGGAAAAAATTTATTTCCGCTCCCACTTCTGACA	P
AATTAAAGGAAAAAATTTATTTCCGCTCCCACTTCTGACAC	P
CTCATGGTTGTCACTCTTTTTTTCAAGTCCACTCCTGACAA	P
CCCTGGTGATAGGACCATGATTCATATCCACTTCTGACTCT	P
TATTTTCACTGGGGCTAGAATTCTAGGTTGACAGTTCTTTT	P
AGTTGTGTTAGAAGAAGGATTTCCTAGAGAGACCCTGACTC	P
TTAAAATTCCTATTTCGACATGTCGATTCCAGGGCAGGGAA	P
TGCCCTGATCGGGACTCTAATGAAGGCTGTGAACCAAAATT	P
TTCCTGGATAATTACCTCTTTTTTTTTTTTTTTTTTTTTTT	P
TGGATAATTACCTCTTTTTTTTTTTTTTTTTTTTTTTTTTT	P
CTTCTTTTTCATGACGACACTTCGGAAGAGCTGTTCATATA	P
CTAGGAACAACACTTTTCTCTAACTGCCCGGCTAGCTCAGT	P
GACTCTTAATCCCAGGGTCGTGGGTTCGAGCCCCACGTTGG	P
TTAAGTGACAGAAGTGGGATTCAAACTCAAAACTGCCTGAC	P
TCGGATCAGAAGATTGCAGGTTCGAGTCCTGCCGCGGTCGA	P
TGGCAAACTCGTGTGGTCCCTTTGGTACTCACATGGAGCAC	P
CTGGAGGCTGGGCAGCCTTCTTAGCCCACTTCTGACCCATA	P
AATGCACTTCATCTCTATGCTATCCCACTTCTGACAAACAA	P
TGCTGCATGGGCTGGGAAGATTATTTTTTCAAAGGAAAATC	P
ACAGGAGAAGGATGAAGGCATTCCCCTGCATCACCACCTCT	P
ATTGCTGCATGGGCAGGCAATTCCCTGAATACCCTGAAACT	P
AAACACTGCTCTTCTTAGCTTCCAGTCCCCAATTCCTCCAC	P
AAAATGGCTTGCTCTAGAGATTCCCTGGAATCTCCAGATCA	P
TGTTGTGTCAGAGGTGGGGTTCAGCTTTCTGAGTGATTTGA	P
CCATCCCTGACCTGGATCGATGCAAGAGCCTCCAACTGATA	P
TTATGTGTCAGGAGTCGGGTTAGGACCACAAGTCCCTGTCC	P
CTGAGCTAGCCGGGCGGCTATGAGGAAAATGGTTTCCCACA	P
AGAAATCCACTAAGGTAACGTTGGCGTGTCGCCCGGCTAGC	P
CTGGCTCTGCCTTTTCTAGCTGCCTCACCTGGGGCATGTCA	P
GCACGCAGAAGCACAGGGCGTGGATCCCACTTCTGACACAT	P
GACCCCAAAATAGTCTCTCCTAGGAAGTCAGGATGGCCGAG	P
TGCCACGCGGGAGGCCCGGGTTCGATTCCCGGCCAATGCAG	P
ATTGTTTTGGAAAAACCTCCTTCCTCTCCTGGAGCACTTTT	P
GAATGGGTCAGAAGTCTCATTGGTGACCTCTCAAAGCCCCT	P
GACCCTTAATCTCAGGGTCGTGGGTTCGAGCCCCACGTTGG	P
CCAAGCCTGGCTAATTTTTTTTTTTTTTTTTTTTTTTTTTT	P
AGGTGTGGAAGTGGTGGGATTGACTCAGAGTTGGGGAGGGT	P
GTCATTTCGATGGCGTGGGTTCGAATCCCACCGCTGCCACA	P
AACTCACTCATGTCTTTGTTTACCCACTACTGGTAAAGAGA	P
CTGCTGGCAAGGCTGCCAGGTTTCCCGGGCAGGGAAGAAGA	P
GGAGTCAGCTGAGTGGTTTTTTTCGAGCCCCACATTGGCAT	P
CGCAGTCTCCCCTGGAGGCGTGGGTTCGAATCCCACTTCTG	P
GTTCAGGTCGCAGTCTCCCCTGGAGGCGTGGGTTCGAATCC	P
AGGCTTTATGCGCCACACACTGCAAGCAGTCAGGATGGCCG	P
AATGGGTGAGAACTGGGATATGTTCCATCCTAAGGCAAAAT	P
GATGGCAATATACAGCTGTGTAACCACCGCTGCCAAGTACA	P
GTCTCATAATCTGAAGGTCGTGAGTTCGAGCCTCACACGGG	P
CGCGGGAGGCCCGGGTTCGATTCCCGGCCAATGCACGAGTA	P
AGTAAACAGGAGATCCTGGGTTCGAATCCCAGCGGTGCCTC	P
TCCAAGCAGTTGACCCGGGTTCGATTCCCGGCCAACGCAAG	P
TTCTCCATTCAGAAGGCCTCTTTCCAATCTCACCTCTGCCA	P
CTGTCAGATGTGGGCTCTGATCCGGATGAGATATTGCTCAA	P
GCTCCCTGACCGGGAACGGGTCCCTCAGTGCTGAGGATGGC	P
AAAATCGACTCTGGTGGGATTCGAACCCACAACCTTTGAAT	P
GCCGCTGACCCCGACGTGATTTGAACACGCAACCTTCTGAT	P
CGGGGCTGCCCAGAGCTTTTTTTGAACCCCACTTCTGGTAA	P
AACCCGAGGGGGCACCCGGATTTGAACCGGGGACCTCTTGA	P
GGTGTGTCAGCAGTGGGATGTGCCCTGATGGGGAGGCTTAA	P
GCTGAGTCTGGAATGTCATTTTCCTTTCCCTGCCCATGAAG	P
CGGAGCTGGGGATTGTGGGTTCGAGTCCCATCTGGGTCGCG	P
TAACTTGGTAGCAGCGGGATTTCTCTGTGACCTTGGTTGCT	P
AGTCTCCTGCAGTGATTCAGTTCGGGTCCCATATTGGGCCC	P
GGGGTTGTTAGAAGCTCTACTTCAGATCCCACTCCTGACAC	P
GCTTGTGTGAGAAGGGGGATTATTTGGGAACTCTCTGTCAT	P
CTCACCACCATGGCCCGGATTTGATTCCCGGTCAGGGAAGC	P
TTCCAAGCAATTGACCCGACTTCGATTCCCAGCCAATGCAG	P
GAATATATCAGAAGTGGGATTGTTGGGTTACACAGTGGCTC	P
GTATGTGTAAGAAGTGGGAGTATACGTCTTTCTTAAAACTG	P
GGAAGGTGTCACAAGTGGATTCCTCACTCTGAGGAATGAGA	P
CTGTGGCCTGGCGGGTCCCGTGTGTCGGAAGAGCGGTTCCC	P
TCCAAGCAGTTGACCCGGGTTCGATTCCCGGCCAACGCATG	P
AGTGCCAAAAAACCAATGGGTTTCGGTTCCCGGGCGGGGAG	P
TTTACTCATCACACTTCACCTGCCCTGGCCTCTCCAAATCA	P
TTTTTAAAACAGAAAACATGTTCATTCCCTGGCAACTCCAC	P
AGAGCCACCCAAGATCCGGCTTCCCCGCCATCTCCGCCAGA	P
AGAGGTGTCAGAAGTGGGATTGCGACAGGACTGATGTGATA	P
CGTGGCTCAGACGCCTCCTCTTTCAACTCCGGCTCAGGGAT	P
TGCAGACCTTCTCAGAGCCTTTGCCGGGCCAACGCACCTTG	P
GGCAGTCATCTTTCCTTATGTTGCCCCGCAGCTCCAGATCA	P
GAATGTGGCAGCAGTGGGCTTTAATGAGCCATTCATCAATG	P
GCTGTCTAGCGACAGAGTGGTTCAATTCCACCTTTCGGGCG	P
ACGCCCAAGGTGGGTCCCCATGAACACTGGCCTCAGTCTAA	P
AGAAGGAACCACTCTTCCGATGTTCAGAGTGGTCACTTTCT	P
AGGAACCACTCTTCCGATGTTCAGAGTGGTCACTTTCTTGT	P
AATGGTGTCAGAAGTGGGATTACATAATTGTTTTGAGACAA	P
CGTGGCAATCCTTAGGTCGCTGGTTCGATTCCGGCTCGAAG	P
CCCCTGACCGGGAATCGAGGTAACTGAGGGATGGCCGAGGT	P
TGTGTGTGTCAGAAGTGGGATTTGAATTGCCTTGATGTCAG	P
TGTGTGTCAGAAGTGGGATTTGAATTGCCTTGATGTCAGTG	P
ACTTGCATTTTTAGAAAAGGTGACAAGTGCGGCTTTTGATA	P
ATTAGTTTTTACTGTGGTAGTATCCAACTCCTGACACCATT	P
CTGCATGCTCCGGGTGAGGCTGTCCCGGTCCCCAGAACCTG	P
AGTAGTGTTAGAAGTGGGATTCCAAGTAGACCTTCCAGCAA	P
GTAGGGGTCAGAAGTGGAATTTGCTAGAATGACCCTGGTTT	P
GTTAATGATCCCTCCGCAGGTTCACCTACCGAAACTTTGTT	P
TTAATGATCCCTCCGCAGGTTCACCTACCGAAACTTTGTTA	P
AAATGAGTCAGGAGTGGGATTTATACAAAAAATTAGTGAGT	P
TCTCCATGAGGTGAGTCAGCTTTGTATCCCACTTCTGACAC	P
GGAATGTGGCAGAGTGGCATTGTGTGACTTTCCAAGACTAG	P
CCTACTCAACTTTCCAATGTTTCCTTTCCCTGCCAATGCAC	P
TGTCTTGTCAGCAGTGGGATTTCTTTGAAGAATAAAATCAA	P
GTGTCCGACGAGGGCTACGATCTCGAAAGAGCCAGCTGTCG	P
AGTGGTGTCAGAAGTGGGACTGAAGTGAACTCATCTTGGAT	P
TGATGTGCCCCGTGCGAGGATGACAACTAGACAATGATTCT	P
CTTCCCAGACCCGAATCGAATAGCAGCTCACCGTGTCTTGT	P
CGAACCAGCGACCTAAGGATTGCCACGCCCTATCCACTACA	P
GAGGGTCATTAGAAGCTCTATTTCTGATCCCACTTCTGACA	P
AGGGTCATTAGAAGCTCTATTTCTGATCCCACTTCTGACAC	P
TTCTCTTTGACCCCATCTCATTTCGAAGCCACTTCTGAAGC	P
CCCAGCCTATGGTAACTACTTACCCCGCTTCTAGTAATTAC	P
GCCACTGACATCAAGGCAATTCAAATCCCACTTCTGACACA	P
GTGCCCTTGTGAGGATCAAATGAGGTGATACACATAAAGTA	P
GGACAGGTAGCCACAAGGGGTATCCCAGACGAACCCCCAAA	P
GTGGAGGTAGCGGGGATGGATAGCATTAGGAGATATACCTA	P
TCATGTTATCTTTATAGCAGTACCCCACTTCTGGTACAAAT	P
TTTCTCTGAAGTGAGTCAGCTTTGGAACCCCACTTCTGGCA	P
ATACTTTCAGTTTCTGACTGTTCCTTGCCCGGACAGGGAAA	P
GCCACGCGGGAGGCCCGGGTTCGATTCCCGGCCAATGCAAG	P
CGCGGGAGGCCCGGGTTCGATTCCCGGCCAATGCAAGTTTT	P
GTAGAGGTAGTTCTGACATCTATCCCCTTTCTCACACATAC	P
AGACTCAACTAAAATCTCATTTCCTTCTCCGTACTGGCCAT	P
GTAGTCTCCTTCTTCATTTCTTCATCCTACTTCTGACACCC	P
GCGCCCAACGTGGGGCACATTTTGGCGACCCAGATGGGACA	P
ATAAATGTCAGAAGTGGGATTGATTCAGGCCTGTCTGACTC	P
CCTGTTCATCATCCTTCCATTTCCCCTGCACCTCCATTTTT	P
AGTTCAGCCATATGAAAATCTATCACTCCCCCGGCATCTCC	P
GTATGTGGCAGACGTGGGACTGGGACCTCAGGTTTTTAACT	P
TCTAGATTCAAATGCATGTCTTTTGATTCCCAATTCTGACA	P
GAATGGGTTGGAGGTGGGATTTAAAAGGACTTACAGATGCA	P
ACGTGAGGTCAGTAAGTGGATGGGTCTTGTGTGTTGCTGTA	P
GGATGTGCCAGCAGTGGGTTTGAATGAGGATCTGGGTGACC	P
CTTAGTAGAACATGACAAAATTTTTTTTTTTTTTTTTTTTT	P
TTGGCTTAAGAGAGACCTAGTTCAATCCCCCGCATCTCCCC	P
CTTGGCTTTTCTCTCTTTCCTATCCCACTTTCCACACATCC	P
CCCTTCGATCCGGATTCGAGTCCCACATTGGGTGCCACTTG	P
TGGCAACCCTTCGATCCGGATTCGAGTCCCACATTGGGTGC	P
GATTTTGTCAGGAGTGGGGTTGTAAAGGAATAAAATTTTAA	P
TGGGTCAGCCTCTTAACGGCTTGCGATGCCCGGTCAGGAAC	P
GTACTTGGTAGAGGTGGGACTTTACTTATTCATAAAGTTGG	P
TTCTGTGCAACATGTCTTCATTCCCACTTTTGACACATTCT	P
TCTGGCATGCCGGGTGTGGGTTCGTTCCCGAGCACCTCCAC	P
GCGGGAGGCCCGGGTTCGATTCCCGGCCCATGCAGCACGAA	P
GAATGTGTCAAAAGTGGGAATGAAGACATGTTGCACAGAAT	P
GGCAATCCCTGAAGGCCTGCTTCAGGTCCTATCTGGGTTGC	P
CCCCCGGGGCGCTGGTCCCCTCCCCCATGCTGACCACACGT	P
GAAACAAACAAAAAAAAGAATATCCCATTCTCCTCGCCAAA	P
GTGGAGATGCCGTTGAATGATAGAGGCTGAGTGCACCAGCT	P
AGCCCTGCCCGGGAATCGGATGGAGGCTGCTCTCAGCTCCT	P
GGAGGTGGTGATGCTGGGGATACACTGTATCTCGAAGGTTC	P
CATCCTTTCAGTTAATTTTTTATCCCATCCTCCTCCCCATG	P
AGATCTTTCTTTTCCTTCGCTTCCTCACACTGGGCACAGCA	P
CTTTGAAGCCCTTCTTCACTTGCCTCGCAAGGAGCACCTTC	P
AAGCAGCGGTGGGATTTGAATGACATCTGGATAGGGCACCT	P
GTTCCCTGCTCGGGTCTCGATGTTACAGCTGCCCCCGCCCC	P
GTAAGTGTCAAAAGTGGGGTTTACACCCAGAGAAGTAAGCC	P
GCAGAAGATTTCTTCTGTTTTTCCTAACACGTGGCACAAGA	P
CGAACAGTCAAATGGCACCATTTCAATCCCCGTCATCTCCA	P
GGTCACGGGTGACAAACGACTTTGGAACCCGCATCTGACAC	P
CAAATTAGCAGCGGTGGGATTGAAAACCACGCCCCCAAAGA	P
CAATGGATATTGTACCTTGGTTTCCCAGCCAACGCACCAAA	P
CGCTGGAACCCCTCTTCCGATCCTGGCACCAACAGAGCTCC	P
TTATATTGAGATGCCGGGGATGATGGTTCTAAACATCCAAT	P
TAATATGTCAGAAGAGGGATTATCAAAGTTATCTTATTAAG	P
TTCAGCTACAAACCTGTTGATTTCCCGGCCCAAGAAGCAAG	P
CCATACTCCAGCTTGCCATGTATCCCCCTCCTTACTACATT	P
GGACCAGTACTAAGCCAGAGTTCAGATACCAGCGCTGCCAC	P
TATGTTGTCAGTAGTGGGATTGCCAGATCATGTGATAGTTC	P
GTGAAGAAGGGAAGATGTCTTTCCTACCCCACATCTGACAT	P
AGGTACATGCCATTCCATCATATCCCACTTTTGACAGTATA	P
TTTGGCGACACAGATGGGACTATCACCAAGTGGTGAGTACC	P
TAAGCTCTGAAAGGTTTTTATTTCCCCCTCCTAACAACATT	P
GCTTTATTATTTATCTAAATTTTCCCACTTCCTGCACATTC	P
TGATACCAGGTTTCCATCACTTTCAAGTCCCGACAAATTCA	P
CAGCAGAAGTGGGATTGGAATCAAATGAATTAAGAAGCAAT	P
AGACCACCCTTGGCTCCCACTATCCCACCTCTCACACATGC	P
ATAGAGAAGAGTGAATTTAATACCCACTCATGGTAGCTTCT	P
TCGGGTGGAGATTCCGGGGATGAAACTCGGGGTGACAGCCA	P
GGGGTCACTGAAAGCTCTAATTCGGATCCCACTTCTGACAC	P
CGAGCTGACAGAAGTGGGATTCAGAAGGTCAATAATAACAA	P
GTATGTCTCAGAGTTGGGATTTATTTTGGCAATCTGTAGAG	P
GATCCCATTCGTGTGTTGTTTTCTTATACCACTTCTGACAC	P
GTATGTGTCAGAACCAGGATTGGAACTAATCTACGTCTAAT	P
TTTGATCACACTATTTAAATTTTCCCACTTCTGACATGTAC	P
TTTTTGTCTCAGAAGTGGGATTTTTATTACTCCTAGAGAGG	P
TTTGTCTCAGAAGTGGGATTTTTATTACTCCTAGAGAGGCA	P
CGGCAGTCTGATTTTTGATTTTCTTTTCCTGGCCCATGCAC	P
CTCGGCAGTCTGATTTTTGATTTTCTTTTCCTGGCCCATGC	P
AAGCACGGAGGATTCCTATCTTCGGTGCCAGGACCATGCAG	P
AGACTCTGAAACCCTGTAAATATCCCACTTCTGACTTCTCC	P
TGTCAGAAGTGGGATCCGAATTAGAGCTTTCAGTGACCCCC	P
GTCAGAAGTGGGATCCGAATTAGAGCTTTCAGTGACCCCCA	P
ATTTTCATACATCAGGCAGCTTTCGAGCCCTAATTCTGGTA	P
GGGGTCGTTAGAAGGTCTACTTCGGACCTCACTTCTGACAC	P
TGTCAGAAGTGGGATTTGACTCCTTCTACCCCCCATCTGTC	P
CTTTTTTTTTAACACATCTCTTTCAGAGGGGAAGAGCAGTT	P
CTGGAATCCTGAATACTGATTTTGAATCCCACCACTGCCAC	P
GGCTGTGTGAGAAGGGGGCTTCAGGGGCAGAGACGGGGTTC	P
TTTTGTGTCAGAAATGGGATTATAAGCCTTAGATTTCAGTA	P
TTGTGTCAGAAATGGGATTATAAGCCTTAGATTTCAGTATT	P
TTCTGTTCCTGCCCTGCAGCTTCGTCCCCCACATCTGGTAG	P
GACAAGCTTTTCTTTTTTTTTTTTTTTTTTTTTTTTTTTTT	P
CCGAAGTAGCTGGAATCGAATTGGTCTCTTTGTTTTGAGAA	P
GTAGGTGTCAGTAGTGGGTTTAAAATATTCAATAAACCATG	P
GGTGCAGGGGCCGGAAACGATGTTATGCAGTACATCATTTC	P
GTGTCAGAAGTGGGATATAATATGGAGAAAAGAGAAAGCAT	P
TTAGCCAAAGGAGAGATTTATAGGTCAGAAGAACGGTTCTC	P
ACCACCAGCTTCCGAAACCTTTCGGAGGAGCGCTTCGCCAC	P
TTTTGTGCCACGTGTGTGGATTTTGGTATTGATATAGTGAA	P
ATAACTACCAGCTCTCCTAGTTCGTAACCCATGTCTGTCAC	P
TGCGGTGTTTACTTTTTCTCTATCCCACTCCTGCCACATTC	P
GGGGATACTCACCACTATACTGATGAGGACGACAGTCTTGA	P
CTGGGGGGTACCGCGCTTCCTTTGGGAGGTGGAGGCGCGCC	P
CAGGCTGGCAGGAGTGGGACTGGGGAGATGGTAATCAAAGG	P
CAGAGCTAGATGTGTGCTTGTATCCCACTTCTGACACCAAA	P
TGGCATGTTTCCGCCCGGTTTCGAACCGGGGACCTTTCGCG	P
GCATGTATGAGGCCCCGGGTTCGATCCCCGGCATCTCCAGT	P
GACTCTTAATCTCAGGGTCGTGGGTTCGAGCCCCACGTTGG	P
TTCACTGTCGGAAGTGGGATTGATCGAATGTTTGCCGTCTC	P
CCTGTTGTCAGAAGTGGGGTTTGAAGCTGACTCACCTTGGA	P
TTTCTGTTAGTCAGAATGAGTGGCAAATCCCACTTCTGACA	P
TAAATAAATACATATTCCATTTCGAATCCCACTCTCACACA	P
TTTCTCTTTTCTCCATATTATATCCCACTTCTGACACTCCT	P
GTTTTCAGGAGTGGATTAGATTTAGATAATTAGAAATGGCT	P
GTTGAATCGCTCTTCTGATCTCTGATCCATTGGTCACAGAA	P
TCTGGGAAACTGAAATGAAATACCCAACTCCAGGTAGCTTC	P
CCACTGCAAAATTTTTTTTTTTTTTTTTTTTTTTTTTTTTT	P
TAGCCACTGCAAAATTTTTTTTTTTTTTTTTTTTTTTTTTT	P
CGTCCTCATCAGTATAGTGGTGAGTATCCCCGCCTGTCACG	P
AGTCAGGATTGGGACTTGAATTTAATTTTCCCCATTCTGAG	P
TTATACAGGACTTAATCTCATTCAATCCCCAAGACCTCCAT	P
CTGTTGAAACTTTGTTTTTTTTTTTTTTTTTTTTTTTTTTT	P
TGGGTGCCATGACACCCGTATATCCCGCTTCTCCCACACAA	P
ACTCAGGCAACGTAGGTTTTTATCCCAATTCTGAGACATGC	P
AATCAGAAGTACGATTAGAATAGGTTTTGCAGTGATGATGA	P
AGGACAGGTCCCACCGAGATTTGAACTCGGATCGCTGGATT	P
CCTTAGGTCGCTGGTTCGAATCCGGCTCGAAGGAGTTCACA	P
AGGCATCCTTAGGTCGCTGGTTCGAATCCGGCTCGAAGGAC	P
GGTCATCCTTAGGTCGCTGGTTCGAATCCGGCTCGGAGGAG	P
CGGGTGTGAGAGGTCCCGGGTTCAAATCCCGGACGAGCCCA	P
ACTAATGCCAGGGTCGAGGTTTCGATCCCCGTACGGGCCTT	P
TTTAGCGCCTGGACAGGGACTTGAACCCTGGACCCTCAGAT	P
CGCGGGAGACCGGGGTTCGATTCCCCGACGGGGAGGAGGCT	P
TCTCCCCGCGCAGGTTCGAATCCTGCCGACTACGGGGTGGT	P
GTTATCGTAGTCGGCAGGATTCGAACCTGCGCGGGGAAACC	P
AGATCAGGCTGTGTCAGAAGTGGGATTCGAACCCACGCCTC	P
TGCGGGTGATGCCGAGGTTGTGAGTTCGAGCCTCACCTGGA	P
AATAACGCCAAGGTCGCGGGTTCGATCCCCGTACTGGCCAA	P
AAACCTGGCAGCGGTGGGATTCAAACCCACGCCCCCGAAGA	P
AGCAATGCCGAGGTTGTGAGTTCAAGCCTCACCTGGAGCAG	P
AACACTGGAGATGCTGGGGATCGAACCCGGGACCTCATGCA	P
TCAGTGGTAGAGCGCGTGCTTAGCATGCACGAGGCCCTGGG	P
GAAGCTGGAGGTGCCGGGGATTGAACCCGGGGCCTCGTGCA	P
GTCAGGATGGCCGAGTGGTCTAAGGCGCCAGACTCAAGCTT	P
TTGAGGATTCTGGTCTCCAATGGAGGCGTGGGTTCGAATCC	P
TCTGGTCTCCAATGGAGGCGTGGGTTCGAATCCCACTTCTG	P
CTCACCGCCGCGGCCCGGGTTCGATTCCCGGTCAGGGAATG	P
CCGCCGCGGCCCGGGTTCGATTCCCGGTCAGGGAATGAGGT	P
GTCTCTTCGGGGGCGTGGGTTCAAATCCCACCGCTGCCAAG	P
CATTGCAATCTGTTGCAGCATTCCTCACAGGGGGCACTACC	P
ATGGGAGAACAAGACACAGATATCCCACAGCTGCAACACCT	P
GTAGGTGTCAAAAGTGAGATTCAAATTCAGGAAATCTGGCT	P
TGTGCCAGAAGTGGGATTGCTAAGTAATACGGTAGTTCTAT	P
GAAGGTGTCAGAAGTGGGACTGAAGAAGGTAGCAGTTGAGG	P
GAAGAAGGAAGAAGGAAAGATATCGCACTTCTAACACATAG	P
GGGCAGTGGTGGGATTTGAATCCAGGTCTATTGACTCAAGT	P
TCTTGCTTCGTGGAGTCTCTTTTCGACCCCCGCCACCGCAG	P
CGTAAGAAGTTTCTCTGAATTGCCTCACACTGGGCACAATG	P
TTCTTTTCCAGAAGTGGGGTTGGGGGGAAGAACATATTCAG	P
GCCAACTTAGGGAAAGCTTATATACCCCTTCTAACACAGCA	P
TTAACCCTCCGCATATAAGATTCTCCTGCATCTCCAGTTGT	P
TTAATGTGTCAGAAGTTGATTTGCAATTCTTCTTTTCTAAC	P
TTCCACCCTATGATGCATCTTGTCCCACTGCTGACACCTAC	P
GCAGCAACATTATGGTCAAATTCATAACCCACATATGACAC	P
AAGTCAGCAGTTGGATACGATATGAGTCTGGCATTCAGAAG	P
GTGGGGTTTTAAGTTAAAGATGTCGAGCCCCAATCCTGGTT	P
CACTGCCGTAGTCGGCAGGATTCGAACCTGCGCGGGGAGAC	P
GTGAACTCCTTCGAGCCGGATTCGAACCAGCGACCTAAGGA	P
GGAACTCCTCCGAGCCGGATTCGAACCAGCGACCTAAGGAT	P
CGCCAAGGTCGCGGGTTCGATCCCCGTACGGGCCACTTCCG	P
TTAATCTGAGGGTCCAGGGTTCAAGTCCCTGTCCAGGCGCT	P
TTGGGGTTTCCCCGCGCAGGTTCGAATCCTGCCGACTACGA	P
CGCGGGAGACCGGGGTTCGATTCCCCGACGGGGAGACGAAG	P
CGGGTCTTCTGGTCTCCGTATGGAGGCGTGGGTTCGAATCC	P
TATAGTTTCAAGGATTTTTGTCACAGTGTCAGGATGGCCGA	P
ATACTTGGCCAGTACGGGGATCGAACCCGCGACCTTGGCGT	P
CTGGTGGAGGTGCCGGGGATTGAACCCGGGACCTCGTACAT	P
TAGAGCGCATGCTTCGCATGTATGAGGCCCCGGGTTCGATC	P
ATACATGGAGGTGCTGGGGATTGAACCCAGGGCCTCGTGCA	P
ACAACTGGAGGAGCCGGGGGTCGAACCCGGGGCCTCGTACA	P
GTGTGAGGCCCCGGGTTCGATCCCCGGCACCTCCAAATGGT	P
GTATGAGGTCCCGGGTTCGATCCCCGGCACCTCCAAACGGT	P
GCATGTATGAGGTCCCGGGTTCGATCCCCGGCACCTCCAAA	P
TGCATGTATGAGGCCTCGGTTCGATCCCCGACACCTCCAAG	P
GCACGAGGTCCTGGGTTCAATCCCCAATACCTCCAGGTTTT	P
GCACGAGGCCCCGGGTTCAATCCCCGGCACCTCCAGCTTCA	P
TCTGGTCTCCAATGGAGGCGTGGGTTCGAATCCCACTTCTG	P
GTGGGGATTCTGGTCTCCAATGGAGGCGTGGGTTCGAATCC	P
CACTCGGCCATCCTGACACCTGGGACACTTACCATCGCAAA	P
GTCTCTTCGGGGGCGTGGGTTCGAATCCCACCGCTGCCAGT	P
AGTACTTGGCAGCGGTGGGATTTGAACCCACGCCCCCGAAG	P
TACTTGGCAGCGGTGGGATTTGAACCCACGCCCCCGAAGAG	P
GTGTCAGAAGTGGCCTCGGATTCTGCAGTCCCCCGAGCTAG	P
CAGCCTAGGTCCTCTGCTTTTTCCTCGGCATCTCCAATCAC	P
ACAACCACCACTTTGCCAGATACCCCACTTCTGCCATACTC	P
ATCTCTGTCAGCAGTGGGATTAGAATCCATGCCTGTGAAGA	P
TGCTCCTGCACCCAAAAACATGTCCCCGCCCATGCAGCAAG	P
AAAAGACAGGCATGTTCATTTTATACCACTTCTGACTCATT	P
GTCCCCATTTCACTCACCACTTCTCGAGCCCCACGTTGGGC	P
AAGGCCAATGCCAACATTACTTCATTACCCAGCATCTCCTA	P
ACTACCGTATTACTTAGCAATCCCACTTCTGGCACATACTC	P
GTTGTGTATGAAGTAGGATTTATTTTTTAAAAGTTAAATAT	P
TAGTGGTTAGGATTCGGCGCTCTCACCGCCGCGGCCCGGGT	P
TTCAGGTATCTTTATAGCAGTACCCCACTTCTGGTACCAAC	P
GTCTGCGCTCAACGTGGGGCTGCCCTGGGCTTTGGGGGATT	P
GACGGTGGCGGTGTGGGGGATCACTGTGACAACTGCCCCTG	P
TTGATGTGTCAAGTGAGTGCTTTGGATCCCACTTCTGACAC	P
ACCAATTAGCTCAGTCACACTTCTTTCCCCAGTGAGGGAAA	P
CTGCAAGGGCCGGGGTCGAATTGAGGTTACAGCCCATTATG	P
CTGCATGGGCCGGAATCAGATGAGAAATCTCTGAACAACCA	P
CTGTCAGGTCTGGGATTCGATTTTACACTCCTTGCCAGCTA	P
AATCAGGAAAGGGAGTCGAATTGGTCTTTTTTTTTTTTATC	P
CATTTAACTTTTTAATTCTCTATCCCACTTATGATACAGAT	P
AAGTGTATCAGAAGTGGGATTGCTGGATCACGTGGTAGTTC	P
GAAGGAGAAAGGGGAAAGCATTATCCGACTTCACACACATT	P
AATATGTGTCAGAAGTGGATTTAGATTCTTTGGGTTAATAT	P
CCAGGCGTCCCTGGCTGGGCTGCTGTCTCATTGGTCTTTAA	P
ACGCCCAGGGTGGGGCCCGATGGTGGAGAGAAGAGCCGCGC	P
TTATGTGGCAAAAGTGGGATTACAACAAATATATTTTTAAA	P
TTTCCATGACCTCAAAAGATTGACAAGTGCGGTTCTTGTCA	P
TAATGTGACAGAAGTGGGTTTGAAGGCAGTGGGGGGAAATG	P
TAACGTGTTAGAAGAGGGATTCAATGTGTCAACCAAGTTAT	P
AGTGGTGTCAGAAGTGGGATTTACCAGACCATCTCACTAAA	P
GTATGTGGGAGGAGGGGGATTTGATCCACTGCCAAACAGAT	P
TTATGTGACAGAAGTGGCATTACCAATAATTAGGGCCAACG	P
CTTTTTAAAATATATTATCTTCCCACTCCTGACACATAATT	P
GAACGTGACAGAGCTGGGATTAGAAGCTTGTCGTTCCGTCT	P
AAATGTGTATGAAGTGGGATTTGTTCTATTTAATCGGAAGA	P
GGAGTAGGGGGCACCTGGATTTGAACCAGGGACCTCTTGAT	P
AAAATCGCCCACTGTGGGGCTGCCCGGGAGGGGGACGTTGG	P
CTCACTGCCACTACCCGGGTTTGATTTCCGGTCAGGGAACC	P
GGATGAGGCAGAAGTAGGATTGAAGAGAAGGAATGTAAAGC	P
ATATGTGCCAGAAGTGGGAGTCTCTTTTTCATCCTGTCTAG	P
TGGAAAAGCTGACCCCTCCCTTTTAGATTCCCGGCCCATGG	P
GTATGTGGCAGAGCTGGGATTTGCACCAAGGTCAATTTGGA	P
CCTTCTACCGTGATTGTATGTTCCCCGACACCTCCCCAGCC	P
TTCTGTGTTAGAAGCGAGATTACACCCTGCGTTACCAGCGG	P
ATCTTGTGTCAGAAGTGGGATCTGAAGTAAGATCACCCTTG	P
CCCCTTGGTGATGGGGGGGATGTCACAAAATTACCACAAGA	P
TTTTGGAGGGGATATAAACATTCAATCCCCAGCATCTCCTA	P
TCAGGGGACGCCGACACACGTACACGTCCCTTCGATAGCTC	P
AGGAGACATCCTTAGGTCGCTGGTTCGATTCCGGCTCGAAG	P
AAGTTCCCTTTCCTTTGTCCTCCCACTCCTGACACAACTGA	P
GAATGTGCCAGAAGTTGGATTTAACAGACTTTAAAACAGAC	P
AAGGCACCAGTTCTGAGTGATTTCCCCCTTCTGACACATTC	P
AGGCACCAGTTCTGAGTGATTTCCCCCTTCTGACACATTCC	P
GGCACCAGTTCTGAGTGATTTCCCCCTTCTGACACATTCCT	P
GCCCCGTGTGAGGATCGAACTCACGACCTTCAGATTATGAG	P
TGCATGTGCCGGGGATGGAATATTCCATTGTGGGCATGTCT	P
CTCCAGAACCACGATGTGCCTTTCGATCCACGGCACCCCAG	P
CCTGGGCCACCAAAGCAGCCTACAAGTACATCTCCTCAGAT	P
CCAAGAGAGGAACATGCATTTTCAGATCAGATGAGCGGTTC	P
AATTCTGTTAGTGGCCGCATTTTCAAATCCCACCGCAGCCA	P
CGAGATGTAAGGAGCAGGATTGAATTATTTGTTGTAGCTAT	P
CGGTGTGAGCGCTCAGCATCTTCAGGACCCTGATCGGGAGC	P
AAGGGTGATCTTACTTCAGATCCCACTTCTGACACAAGATT	P
ACGGCTGCATGGGCCGGGCATGGTTACTGATTCCTGAAATC	P
GTCTCTCCTTCGAGCCGGAATCGAACCAGCGACCTAAGGAT	P
GCAAATTCTCATGTCGAGGTTATCCCACTTCTGATTCATCC	P
TTTAATATCCAGGTGTTTAATATCCACCTCTGACACATACT	P
TTGCCCTCTCTGAGGCTCGGTGTCCTGACCTTTCATATAAG	P
AATGTGTCAGAAGGGGGAAATCACTCAGAACTGGTGCCTTT	P
AACTATTTGTAGTTTTAATTTATCCCACTCCAGGCACATAC	P
ACTTAGTATGTGTCAGAAGCTCTGTGAGGTCCCAGGGTCAG	P
ATCAGTGGCAACGGTGGGATTTCAAACAATGTCTGCTAGGC	P
GAATGTGGCAGAAGTGGGACTGCCAAGTTCATCGTGACTGC	P
GGAGGGGGCAGGCATTTCACTATCCCACTCCTAACCACGTG	P
TCCATTTGGAATGAGGCTCATATCCCACTTCTGGCAAAGTC	P
GTATGTGTGTGAAGCTGGGTTTCTGGCACTTGGTACAATTT	P
TTTTGTGTTAAAAGGGAGATTGGGTGAAAGCTACTTTTGTT	P
ATATTTAAATATAACACTTATTCTTTACCTGGGCAGGGAAG	P
GAATAATGCTCAGTGTTTTTTTTTTTTTTTTTTTTTTTTTT	P
CCGACCAGGATGGTTTCGAATGAGGCCCAACACAAATTTGT	P
AGGAGCTGTCAGGAGTGGATTCCAGAGGAGTAGGTAGCAAG	P
GGGACCACTCTTCCATGGAATTTATCACCTCTACAAAGGTT	P
TGTCACGCGGGAGACCGGGGTTCGATTCCCCAACGGGGAGG	P
GGTCCTCGTTAGTATGGTGGTGAGTATCCCTGCCTGTCACG	P
GAGGCTGATGAATGATTCCGTTCATCTAACTTCTGACAAAT	P
GAGTGGGTCAGAAATGGGACTAGCAAGTGATGATGGAGCTA	P
CCCGGTAATCGCATAAAACTTAAAACTTTACAGTCAGAGGT	P
GGGGAGGATTCTTCCTGCCCTTCCCCACTCCTGGTGGCTTC	P
GTTTGTGTCAGAGTTGGGATTTGAACCAAATTTTGTGGCAG	P
GGCTATGGTTCCACTGGGGCTCGAACCCAGGACCTTCTGCG	P
TCCCTTTGTTCAGAGCATGCTTTCGAATCCCGATCTGATGA	P
CTTCCAGAAGTGGGACTCGATTCTGGTTCCTCCGTCTGCTA	P
GTGTCAGAAGTGGGATATGATGTTACTCTCTTACTATGCAT	P
GAATATGTTAGAAATGGAATTAGGAAGTAGAGTTATTAGAA	P
TAATGTGTCACAACTGTGATTGCCAATGGAGTTTATGTAAA	P
ACCAGTCTGATGATTGAATTTTCCTTTTCCCGCCCATGCAC	P
TCAGTTTATCAGCACACCATTATCCCACTCCTGACTCATAT	P
GTTTTAACTTGCCCAAATTCTATCCCCTTCTCCTCGGCCCT	P
AAGTATGGTTCAGAGGTGGGTAATAGCAAACTCCTCTGAGC	P
GAGGACAGATCTTTTTTTTTTTTTTTTTTTTTTTTTTTTTT	P
AGTTATACATTCTTCTAAATTTTTTTCAAAGTTTTCAACTT	N
AAATAAATATTTCTATAAAGTTGACTTCTTTGAATTAAATT	N
CTCCTTTACTTTATAGGGTGTGCGCTGATACCAGCTTGCCA	N
GTCATTGATATTCAATAACCTGATCAACTTCTCAAGGTCTT	N
AAGCAAGGGACCACAAACGGTTGTTCCTTCTCCTATGTTCA	N
GGACTGTTCAAATGTTTATTTCCTTTAAAATACCAACAGCT	N
TATGCCTGATATTTAGGACTTCTAACCATTACTGCCCAATG	N
AGTGGAGGAATCCAAGCAGTTTGCAGGCAACATGTCCCCAC	N
GTGAACACTTACCATGATTATGGCCAAAATTAGAGCTTGTT	N
GTTGGTCTTGTGTTTGTTTATACATTGCTTTATAAAATATT	N
ATCAATTAATAAAGATCTTTTTAAAATTTCATGAAATGTTA	N
CTGAAATGTGCTATATGTGTTAAATTCACTCTGAATTTCAG	N
GCTGGTCCTTTATAAGTATGTAAATATTGTAGCTAGCAATG	N
TTAGAAATCAGAACATATAGTAGCAGAGCTTTTGATAATGG	N
TTACAGTGAAAGTACTGAACTTTCTCCTGAACTCTTTGAGA	N
CTTTTGGCTTAGGATTGACTTGGTGATGTGGGCTCTTTTTT	N
CAGAAATTGTATGTAGCTGTTTAAGATCTTACAAGTGTTAC	N
ATCTCATCTTCCATCACTGATACCCTTTCTTCCAGTTGATC	N
GATTGTTATGAGACTTTAAATACACACACACACACACACAC	N
AGGCCGACAGTGGTCTGGCTTCTGAGGGGTCAGGCCAGAAT	N
AACAGTCCAGTATCCTTATTTAGGCTAATTATGAAATGTAA	N
CTTTTCTTTAATGATTATGTTAGAGAACAACTACAGCTGTT	N
TTTTAAAATCTATTAACACTTTATTTGTGGCCTAACATGGT	N
TTCTTTTCTATAGTTATGATTTTATAGATGAATATTTTCAG	N
TTTTTTACAGTGAATATACATTGTTTTTGGATTTGGATAAG	N
TATATCATTCTCCCTTCAAATTCTTTACCCCCCAGAAGTCC	N
TGTTGAATGGGAGGATGCTGTACACATTATCCCAGGTAGCC	N
GTACCTGGTTGGTGATGCATTTTCAATAACTGTATGTTGAA	N
TTTGAGATGGAGTCTCACTCTGTCTCCCAGGCTGGACTGCA	N
TAATTATCAAAATGTACAATTTTTCCTCTAAGATGGCTTTT	N
ATGATAAGAAAATACATAAATAACAGAACTGGGGTACTTGC	N
CCTGGGTGACAGAGAGAGACTCTGTCTCATTAAAACAAACA	N
AACACAAACTAATCTTATGCTGTTTCTAAATTAACACAACT	N
TAAATTCTATAACAAATTATTATTTAGTATTCTGATTGCAA	N
TGTTTTCAGTTCCCCCTTCCTTGGTATGATGTTAAAACCAG	N
TGCTCCCTTGCACCCTTGAATAGCAAATGCAAGTCACCTTA	N
TGAAATCCTTAACAGACCAATAATGAGTTCCGAATTTGAAT	N
TAAAAATGGCCCTGTAACTTTTGAATTGAGTCCCTAGGGAA	N
TTTAGTTAAACATTTCACTGTTGCTGGCCTTTTTCTTTTTG	N
TTATGGATGATATAATGACTTGCCAGCTATAATAAACAAAA	N
TCATGTCTCCCCATCTGGGCTCCAGGAGAGTGAGCTGAGGA	N
AAACCATCTCTGTAATCTTATGTTTTATGGTATGTGCAGTG	N
ATAGCACAAGTTAGTATTGTTATTACCATTTGAAGTGAGGG	N
CATGTTTTTTTGCATGCAAATTAAAGCCTTCAGGGAAGTGA	N
CATGTCCTGGCTACTGTGAATAGTGCTGCAATAAAATGGGA	N
GCTCTACCTACTTTTTTCTCTCATCTTTGCTACTACAAACT	N
TTTCTTTTTTCTTTTTTTTTTTTTAAGAGATGGGGGTCTCA	N
TATTGAGTTTTGTGAGTTACTTATACATTTTGGTTGTTAAC	N
GAGCAAGTTCCAGGGCTCCCTGTGGGCCTGCTGGAGAATCG	N
AATTGATTTGACCAGCTTATTTTTGGAATGGCCAACCAGTG	N
ACCTACTCAGGATGATTTTATTCACATTTTATATGCATTTT	N
ATAGCCTAGCTTCTGGTACATTTGTAGCTTCCGATATTTGC	N
AGCATAATTTGTTAAGCTTATCAATTTTTAGAAATAGTCTA	N
CAGTCATCATTCATTTTTCATAGCCACTCCACAGACATTTT	N
GGCTAAGGAGCATGGTCCTATGAGAACCTGTCAGAGAGGGA	N
TGTGAACAGACTGCATCATATGTAGGATGTCTGGCAAAATA	N
TTATTCTATTGTGGATAATCTTTCCCTATGGTTTTTAGGGT	N
GCTTCTAATATTGTTTTCTGTTCACAGGGCTTAATAACTAC	N
TTACGCACCATAGAACTTCTTTCAAAATTGGAGTCAGCCTT	N
AACTATATGGAAGTAACACATTATTTTGTTCAAAATTTTGA	N
AGGAGAGGACAATCTCCCTTTCCCGCTTCCACAGTTTGGGT	N
AATTGTTTTTCATTGCTCACTACCTGTCCCCAAAGCCAATG	N
CCTAACAGTTCGACTGCCACTTCATGGAAGACCCTGAGCCA	N
GCTGAGGCAAGAGAATTAATTGCTTGAACCAGGGAGGCGGA	N
CATTGTGAGTAGAGGAATATTAGAGAGAACAAAAGGGCCAG	N
TCTGTCTAAACTCAGCCCCCTTGCCTTGCAACTTCTAGCAG	N
CGCCCCTCCCGGAGAAAGTGTTGGGGGGACACAGCCCACCC	N
TTATATTAATTTGTTTTTCCTATTCTTTCACATAAGTGGAA	N
GATGTTAGTGGCTTAGAGTATGGCAGTGCGGTGTGATAGAG	N
CATGATTTTATTTTATTTATTTATTTATTTAGACAGAGTCT	N
CTATGTAGCCACCTGTTTGCTCTTTATATCCAATTTTCTCT	N
CACTTCTGTGCATATTCTGCTGGGTAGGAATGACAGTTACA	N
CCTCGGTCACAGCGGCTTTCTTAGCAGGCCAGGCTACGTTT	N
ACTGGGATAGATGACATCCATTCTGGTGTCACAATTCTGGG	N
TTTTCACTGAAGTGCGTCATTTTCTAGAGTCAGGCCAGAGA	N
CGTTCAGTAAATGTTTAGCATTATAGACTGAATCAGAGGCT	N
GTTATGAAGTAGTAAAGGGCTTTCTATTACCCATAATGCAT	N
TCTTTTGATCTTTGTTGGTTTAAAGTCTGTTTTATCAGAGA	N
TTTTAAACTCCATTATGAATTTCACCGCCTCCTTCAGCATT	N
CTGGGGGTTGGGGAGGGTGATGTTCCCCAAATGGCCCCAAA	N
AGGTTCGGTCAACGGACAAGTGAGCGGTTCCACTGCTCGTC	N
GGGGTAGTATTTATAGATTTTTTATGAGGACTATAATCCCG	N
ACAGCCAAACACAGGATGGATGCGTGGGCTCCATCCCCCAC	N
TCTTTAATTGGGAAACCAATTATCTAGGGAGGGGAACTGTT	N
TTTTTTAGGGAAGCGTGTCTTTGCAATTTGAGTTATAAATG	N
TCAAGACCTCTTGGAATACTTGTTCTTGGAATCTATCCACT	N
GCTGGCGTGCTGCTTCCCGCTTCTGCCTCCTCCCGCGCCCT	N
GGGTGGTGCCAGTTGAGTGATGCAAATTGGATGGGTTTGAG	N
CTTTTATCTTTATGTAAGTGTAATTTTAAAATCATGTTTTA	N
CTAAAGGGACCCTTCTGTCTTCACGCATGCTAAAAGACTAA	N
ATATCCTAAAATTATCACACTAATCTTAATCTGCATTTTCA	N
TTACTTTTTAAAAGTAATTTTGAATATTCATCTTTACATTC	N
AGTTATGTGTCCTCAGCTTTTCCAGCTTTAAAACTCTGGAA	N
GGCAAGCATTCATCAAACCATAATACAAACCAGATCGGGTA	N
ATTATTTTATGATTCCATTCTCTTCCCTGAATTATTTCTGT	N
AAAACCCTGTTTCTACAAAATATGCAAAAATTAGCTGGGCA	N
ATCTTTTTTCTAAGCACTTCTTAGTGGCCAAAGAAAATGTT	N
ATATAGTATTTGTTCTTTTGTGACTGGCTCATTTCACTTAG	N
AGAAAAAAAGGCCAAGGTAGTCTGCAGTGTGCTAGCTATTT	N
GCCCTTTATTTGGATTTATGTAATGTAGTTAACCATTCTTC	N
TAGGAGTCCTAAGGCAGATTTTCAGCTTTATATGCTAGTTC	N
TAATCTGTAAGTCACACCTTTAAAATCTTTAGGAGGCCTTT	N
AGTCTAAAATTAATTGCTTTTAAGAAGAAATATTAGTTGAG	N
ATTGTACTTTCTCTAATCTATAACTAGGAGACATCTTATTG	N
TACACATGTGCTAGTTTCTGTTCTCAAGAATGTATTATCAA	N
AGTGACATGAAGGTCGGGAGTTGAATGGAGAAAAGGTGAGA	N
AGATTACCACATAATGTCCTTGCTCTCTCATTTTGGCTCCC	N
TGTGAATGAGTAGATGAGACTGTGGTCTAGTCAAGGTGACA	N
TCCTGATCTCAAATGATCCTTCCCTCTCAACCTCCCAAAGT	N
AACAGATTCACCAATGTGTCTAATTTATAGGTGGAAAACAG	N
TCATCTCATCCACCCATTCATCTCATCTACCAACCCACTCA	N
CTCACTTGACAAACCACTTGTCAGCTCATTTGGAGCCCGAG	N
GTGTTCTTTTTCTCAAGGGCTTTTGTGGCATGTGGGGCAAT	N
AATATTTGTTGGGTAACTTTTTGGTTAAATGCTCTACGAAT	N
TGGAAATTCAAAATGAGATTTAGGTGAGGACATAGTTAAAC	N
AGGCATTGTGCTTATTTTGTTGTAAATGGTTCCAGTATTTT	N
AATTGAGGACCCCAAGATCCTGCTTGGTACTCCAATTCCTG	N
ATAGCCTTTTCCCCAACAACTTCTTCTTAAAAAGGAAGAAG	N
ATGTGAAAGCAGCTACCATTTAATGAGTGTTCACTATGGGC	N
GTTCTCTACATGGGGACTATTATTTTTATAACATGTCTAGT	N
GTGCTCTGCCTGTCTCAGCCTCTCAAAGTGCTGGGATTACA	N
TCCTCTCACACAGAACCCCCTCCTCTCACACAGAACCCCCT	N
GTCTTAACTTTGTCACACAGTTTACAGTCTACATTAAATAC	N
TTTTTTTTTGAGACAGAGTTTCACTCTCGTCGCCCAGGATG	N
AATCACCAAAATTGCACAATTCTTATTTCATAACTTGGATA	N
TTGCTGGTTGTAGGATTCCATATATTCCTGATAAGATCAAG	N
GAGGGAAAATTATTATTTTCTAGTACCATAGAGCAAGATGA	N
CTTTTATTAATTTTTTTAAATTTTTTATTTCTCAGATGGGG	N
TTGATTTGACACGTATTGCTTAGTGATTTTTGCTCATCCGA	N
TGGGAGCTGGGTGAGGCCTGTAACTGCCAACTTTCCCCCAC	N
AGATTCCCTACCTTTGAAAATTTTGGACTTGGACCGAGTCA	N
CAAGAGAGAGGGCAAGTATGTCCCAACAAAGAGAAGGTGAG	N
CACATACATTTTTGATGGGATAATTTGAATCTTGGGATAAA	N
ATACTGAGTTTTTGTTTTCATGAGCATGGATTATCTATTTA	N
TTAAATAGCTTGATTAACAATTCCATAATGTATGCATGTAT	N
TTTGTTCTAATGATACTGCTTTCAGACTTTTTTTGGCCTCT	N
TCTGAGTAGAAGTAATGAGATATGGTAGCAGCATGGGCAAA	N
CAGAGCCCACACATGCATGCTTGTGCCTCCAGCCTTTTTCC	N
TTTGTATAGTTTAAGTGCATTTTTTTTTCTTTCTTTCTTTT	N
ATAATATTCTAGCTTTGATATAAAGGAGACATAAAAGTAAT	N
CTTAAATAATTTTTATATCTTCAAATAACTTTAAAAGATAG	N
GCAGCACCTAGGACTATGCTTAATCCATACTGGAAAATCTA	N
ATTATGTGCTCAACAAATACTAGAGGCAGAATATGATAAAG	N
AGCTTTTGGCCTATCTCTGCTTTTGACATGCCTTCCTCACT	N
TCAGATACTCAGTTCCAAGTTGCAAACCTATTTAACAATGC	N
TCAGCGCGGCTGATTTCAAATGACTTATCTTTAAGTTCGTT	N
CAATAACTGTTATTTATCCTTCTCGTTGCTCATGCTAAAAC	N
AAGCGATTCTGTCAGGCGCCTGTGGAAATAAAATTATAAAC	N
CAGCAGCTCCCTGCTGAGCCTGGAAAAGTAGGAAAAAGTAA	N
GCTTTCTGACAGATATGGTTTGGCTGTGTCCCCACCCAAGT	N
GCCTTTGCTTGTCTGTAAAGTATTTTATTTCTCCTTCACTT	N
ATTATTGAGCATATATTTTATCTAATTATGACACCTGTTTT	N
ATTTGATAAGCTTTGGAAGGTTGTTCTTACTATAAATGTTC	N
TACATCTTTATTAGAGCACTTACCAAATTCATAACTATTTG	N
CTGCACCCATTAACTCGTCATTTACATTAGGTATATCTCCT	N
TATCATCCAGGAATTCCTGGTTGAAATAAGTTTAGAATATA	N
AGACTTGACCACAGCATTTTTATGAGCTAGGAAGGTCCTCC	N
CCTTTCTTCCTTTATCTTCCTTTCAGAAATTCCCTACAGAG	N
TCTATATAGATATACATCGATATATATCGATATATGGCACA	N
AATTATCTTTTACTCTTGCCTAGGTTAGAAACTCTTGAAGG	N
AGAAAATATATGTGATGTAATTAACATTTATTCTCGATTAA	N
CCGGGCTCACTCGAAGGAGGTGCCACCATTTCAGCTTTGGT	N
AGCTACTGATTTGTGTACATTAATTTTGTATCCTGAAACTG	N
TATTTAGCACACTAATGTTGTAAATGAGACTATAACTGCAA	N
ACTAACAGGGCATATATATATATGTGTGTGTGTATATATAT	N
TTGGCATCTGCTGCTCTAATTTGTGTATTTGTGTGTGTATG	N
AAGAAGTGAGTCTCTGGCTCTCAGTAGCTCTCGTCCAGCAC	N
TGGAGCTGAGCAGCCTGAGATCCGAGGACACGGCCGTGTAT	N
AGGCAGGAGGATCACTTACTTGAGCCCAGGAGTTCAAGATC	N
TATATATGACATTTTATATTTTCTATATTAATATATCATGC	N
TACACACAAGACCTACTACATAATTTACCGGGCCTGATGCA	N
CCCCGCCCTGGCCACCATGGTACACATGCTCATCTGGCCAC	N
CATTGTTCAATTCCCACCTATGAGTGAGAATATGCGGTGTT	N
CAAAAGGGGAAAAAGCCCCTTATAAAAGCATCAGATCTTGT	N
ATGTCTAAAGCTAGGGAATGTGTGATGGGTGTTGTAATCCA	N
ACACTTGGTCATCAACTCGTTTCAAAGTAATAAAAGAACAA	N
CGTGCAGTTGAAAATGAATGTATAAATTTTGACTCCCCAAA	N
GTTCCCCCCAGTAACAAAGGTTACAGGGTCTTGTTGAATGA	N
TTGTGTTGAGGTTTACTCCTTCTATACCCATTTTTGGAGTT	N
GTCCCATGGTTAAGCTGAAGTGCTTTCTTAACATAAGGGTT	N
GATCTTGTCTGTGTGAGTAGTGATTACTGACAGATCTTTTA	N
CTCTCAATAGTTTAAATATTTCGCTTCACTTTCTTTTTGCT	N
TGTTGCAGATGTTAGTAATTTCCTATCTTGGGTGGAGGCCC	N
AAGGAAGGAAAATTCCGGCTTCTTTTTGTCTTCAGCCATGT	N
TGTGTAGTGAGCCAAGATCGTGCCACTGCATTTCAGCCTGG	N
TGGTGATCAGCCTTCATGCCTCCTGAAGAATATCTCTCACA	N
AATGTTCAGAAAAGTTTTAGTAAGTTTCTTACTTTAAAAGG	N
AGTGGGATTCACACTGCTAATGTATCTGGGCAGTCTTTGGA	N
AATATAGCTAACGTTAGGCATGGTAAACTATCATGATATCT	N
ATTATATGATATAGTCCTTATCACAGCCATGTAAGGTAGCT	N
AAATAAATGTTTTAAAATTTTTTCTTAGAAAAGAAAGTATT	N
TGATACTTTACAAATCTTTTTATCCATTACTGCAACATTGA	N
TGATTGCAAAATTAGGCCTTTAGAGCTGATAAAGTGAGGGT	N
TTTCTTTTTTTTTTTTTTTTTGAGACGGAGTCTCGCTCTGT	N
ACAAAGCAATTTATTTTTTGTACTCAAAATGGCTGTAACCT	N
TTTACCAGCAAACCTAAGGATGACAAACACTATCCACATCT	N
TATGTGACAAATGTGAAGGATAAAGTGATGGGGTAAGGGAA	N
GTAAGTGAAAGAGTTAAAGTTTGAAATTGGCTTCAGAATAA	N
CAGCATATTTTATGTGGTTATTAAACATTTATATATCTTCT	N
TCAGTAGTAATAAATACATTTCTATTCTTTTTCTCCTCCCT	N
TCTCCAGGGCTTCTTCATCTTCCATGGCTGGAACTCTGCAT	N
TGGCCTTGAAAAACCCAAGTTGCCATGAGTTCGGCAGCTGT	N
TGGGAGGGTTAGGAAGGAAGTGAGGCTGAGAGGCATGGAGG	N
TGACAGGGAGGTATGCTTTCTCAATGCCTCCCTTAGTCTCT	N
TTTACCCTGTTCTTATAATCTCCTGAAACACTTTGTAAATT	N
AAAAGCAAGAGCAAACACATTCGAAAGCTAGCAGAAGGCCA	N
TGGTCATTCTCATTTTTTATTGATATTTAGTTGTTAGAGTA	N
ACAAAGAGTGAACCTTAATGTAAACTATGAACTTTAGTTAA	N
CTCTGCACATAGTGTCTGACTACTGACTGTCATAAGTGAAT	N
TGATGTTTACATTTTTACAATTATATAAATATTCACAGTTC	N
TAGGTTTTACAATTTAGAATTAGGTTTTACATTTAGATTTA	N
TGAACAGGCAACCTACAGAATGGGAGAAAGTTTTTACAATC	N
ATGTGTGTAGGAGAACCAGCTTAATATGTCTGTCCATGTCT	N
TTTGGGCATATACCCAGTGATGGGATTGCTGGGTAGAATGG	N
CACAAAAGCAAACTCAATTCTAAAAATGGATACATATATTA	N
TTCCATTTGTTTGTGTAATCTGTGATTTCTTTCAGCAGTGT	N
GGGAATGCCTGTTGCTTTTTTTCTGACCACAGTGCCGATGG	N
CTTCAAACCGTAACTCTGAGTGGTATAACAAAGATATCAAA	N
ATGACATGTAATATTTATTATGAGGTTTGGGGAAAGAAAAT	N
AATTTCACTACTGAAGGATATGAACTTTGTATTCTGTAGTG	N
CCAAAGAGCAAACACACTTTTGTTTTTTAGCATAAAGAAAA	N
ATATTTCCTTATATTTAATCTTTAAAAAATTATACATCTCT	N
CCAGTTACCAAGAGAGGGAGTGTGCCACAAGGATGCAGGGC	N
TGGGTGGATCACCTAAGGTCTGGAGTTCGAGACCAGCCTGA	N
TGGTATAGGGGAGAGGGAACTGAAGGTGAACTTCAGGTATA	N
TCTTAAACTTTTGATGTTCCTAGATTTAGTTATTTTAAAGC	N
AGACTGACTCAATCCCTTTGTCTTATGACATTTTGTAATAT	N
CCAGCACGTAATCCCAGCAATTTGGGAGGCCCAGGCAGGCA	N
GCTGTTGGTTTTCATTGCAGTAGATGTTTAGGTTTCCATTT	N
GTCGAGCATGGTGATGCCGTTCTCAAAGACGTACAGCCCCA	N
CTCACAGTGTCTCAGGCTCATTCTTATGCTTTTCTTATGTT	N
CATAGACATGTGCCACCTATTTTATGAATATTAGCTGTTAG	N
TTGCTTTTGCTTATTACTATTACATTTTTAAAGTACTATAT	N
TCCACTCCACAAAACATTATTTCTTAATGTATTTTGGTAAG	N
AGCTGGAGGTTGTTAGTGAATTAACACAGGAGCAGAAAACC	N
ATTCACGTTTTCGTGTCTTGTCTTATCTGCCTCCACCCCCT	N
GCCTCGGCTTCCCAAAGTGCTGGGATACATGTGTGAGCCAC	N
TTTGAATAAATACCAAGTAATGTGATTGCCAGATTGTATAG	N
GAGATGGGGTCTCTATGTTTTCCAGGATGGTCTCAAACTCT	N
TCTCTTTGAAGTGAATGCTGTTCATTAATCAGGAAGATGTT	N
GCACCATTACTGAATTCATATGTTAGTTGTAACACTGTTTT	N
GAATAAGGCACGCCATCTTCTATTGCATGCCTCAGGTATTG	N
TCAAAATGCTAAGTCATTTTTCAGGCTTGGCTTGATTTCTC	N
CTCCACCAGTTCATCCATGCTTATTTCCTATCACTGTCTCC	N
CAACATAGCGAGACCCTATCTCTACAACATTTTTTTAATTA	N
TAAGAAGGAAAATGGGTTGTTTCCTTCATAACTAGCAAAGC	N
GTCATTTTTTAAAGTTCTTTTCATATTTAAAAAAATTCTGT	N
TAGGACTGGCTGCTATTCCATGGCAACCAGATAGCAATGGC	N
CATTTGGACATTCACTGTTTTGACTGCTCTTTCCTTACCTG	N
TTCTCCCTTTCACCTCTTTCTTTAAGGCCTGTATTATTGCT	N
TTCTTTCTTTTAAATGCTTCTGTGGGCCAGCCTAGCAGATG	N
GTCAACCACAATGTTGAGAGTGGGTCGGGTGCCTTGGCTCG	N
TTTTCGACAAGGTTTAATCTTGTTGAAGTAAAAGTGCCCAT	N
TCAAAAAAGGGTTTAAGAGCTGTTGTCTGCCATCAAGCAAG	N
CATTACAGGGATTTGAAATATCTTACATATATATATATATA	N
ATCAGCTGTGTGGAGTGACCTACACTTTGACCATGATTCTG	N
TCTTTATTGTTTAAGTTCTGTAAAATGGCATTCAGAAAAAC	N
TTTTTGGTAGAGATGGGGTTTCACCATGTTGGCCAGGCTGG	N
ATGTCAACTCACGCAGTGTATCATCAGCTTGGAGGTTCTTG	N
AAACAACAAAGGCTATGATTTGTATCTGACTAGGGAGATTC	N
CTTCTATTTGGCCATCTTGTTCTGCCCTGTCTCCAAAATCC	N
TGTCCTTTTTCTTTTCAAACTCTTCCTTACGTTAGCCATGA	N
CCATCCCACTCCATTCCACCTGGGACATGAGTCATTGTTTT	N
CACGCCAGGCCTATACTTTCTTAATATACTTTGTGTGTATA	N
ATATAGATATATAAAAGATATGATGTAGCTGTAGTCATTGT	N
GTCTCATTTATGTAGATGCTTGTTCTTTCAAGCTTGTCACC	N
CCCACTCTTTTCATGATCACTGTTCGCTGTGTGTCCCGAGG	N
AACGAGATAAGGGTTCAATATGATGGGCAACACTCAGGTCT	N
CTGTAAGTTAAAAACAAACTTCGTGCTCAGGGTAAAACCAC	N
ATTTAATTTACAATAAAGGCTAATTTCAAAACTGGGGTAAT	N
AACATTTCTATCCTTTCTGGTCGCCATATTTAAGTTTTATG	N
TTTCTGCAAACCCAGTCCTGTTTCCTAGTCAGCTTGCTAAA	N
TTTTAAGCCTAAGGAAAGATTGTTTTGAAAATAATTTCTGA	N
TCCCTGAGCTCTCCACCTGTTGGAGTTATTAACCTCTGTAT	N
TCACAACCTAGTTCCAACCATCAAGCAGAGTCCCATAGCTT	N
ATAAAGCCAAATAGAAGTCCTTGAGATCTCAAAAGTTTAAA	N
ATCATCACTGGCTCCGAATTTGATAATGACTTCTTGTTGTA	N
TTGTAAAATTCAAACCTAAATTTCATTGGGATTTAATGTTA	N
CAATGGTCCACATTTCTTTCTCTGCTGTTGTTGTCCTTTAT	N
ATCTCCCTGAGACAGAGCACTTGGGAGAAAGGGTGGCTGTG	N
AAATGGGAAGAGAAAGAATTTACAATTACAAATGTTCTAAA	N
TGCGAGATCCACTCCCCGCATCCCGTTAGTCTGCCCTCCTT	N
AAATGTCTTTTTTTGAGAAGTGTCTGTTCATGTCCTTCGCT	N
CAATGTGTCAGCTTTGCATATTCTTAGTTTCATGAAATTCT	N
CCCGCTTTTAAAATATTTAATTTTCAGGAAAATTTCAGGAA	N
TTCTCCTACACACATAACAATCCACTGTCTAATCCTCACAC	N
CATGTGTATTTGTTTTCTGTTGCCGTCATAACAAATTTCCA	N
CATTTCCATTTTATAACTCATTTTTTTCCTTGACCTTGGAA	N
ATATATGGTGCCCTTGCTTCTCTGGAATCTGGCTGAGGGTC	N
GGAGTTCACATGGGGTGACTTGCATTCCTTGCTTGGCTTTG	N
AATCTTTTTCTACTTTTCTTTTTCATTCACTCTTCCCTCCC	N
TGCAAGAGACCAGATCCTTCTTTTGAACTCTCGAAAATTTG	N
AGGAAGCTCATCCTTCACTCTTTACTGTTAATATTTTCCTC	N
TTTGATCTCATCCACTTCCTTGCCTCAACTTTGAAAAGCCT	N
GACCAGTCCATAGGGAAGTGTGGCCAAGGGGCAACACCCAC	N
CAGTCCTAATGGAAACAGTGTAATAGCAACATGCCACTCAT	N
GTCCTGGGTGTCTTAGGACCTCTAGTGTTCCTGGTTTCCAC	N
CAGAGAATTCTTTCAAGGCTTATGCTGACTTTGTTTCCTGT	N
TGCTAAATCTACCCTGCTCGTGCCCTGTGAATGGAACAACA	N
GAGAATTCACTTCACTCAAGTGAAGGAAAAAGACAAAATCC	N
CAGCAAAGATTGCTGCCTGTTCTTTCCCCTTTCCAGGGAAG	N
TACTAAAAGCGATACTATACTATTTCAGGCCGGGCCTGGTG	N
AACAGCTGGGATTCAGTTCTTTGATTATATTTGTGTAGGTT	N
CTGAAAAATATTCAGCTCATTGTAATTTGAGAACATAGGCA	N
AATTTTTATAAAATAATGCATAAATGTACATACATGGTAAG	N
GCAGCCACAGTTCCTGCTGGTACCTAGGCTGCCGCAATGCC	N
CTGGGTTCAAGCAATTTTCCTGCCTCAGCCTCCCAAGTAGC	N
GGGCTGTTGTAGTTTCCCATTGACCTTAATCACAGGGCATG	N
ATTCTTTGGCCAGCATAACTTTTTTCAGAAATTTGTATATC	N
GGAATGGAGAGACCATGGAGTACATGAGCCTGGTTGTGTGC	N
ATGGGTATGGAGTTTCAGTTTGAGAAGGTGAGAAAAGTTCT	N
ATAGAGTCTAGCTGTGTGCCTGGGAAGAAGATGAAACATAT	N
TCTAGCTACCTTACACATAATAGGAATGTAAAATGTCATCG	N
AGTCATGCCAAGCTGGGCACTTACCTGAAGGGTGACTTTAA	N
TTTGAACTTAGGAATTCCAGTTCAGCCTGGCCAACATAGTG	N
GCTCTCCAAACATGCAGGCTTTGTGCTCCCTCTCTCCTTCT	N
CTTGTCCCTGTCTTCAACCCTGTACTTTCACCTGCACGACG	N
AGAGGAATGCCTTAACTTTCTATAAAATCAGGAAGTGTCTT	N
CATTTAGAATTTTTTTTTTTTTATACTTTAAGTTTTAGGGT	N
AAGTGGGTGTTCAATATGTGTTTGGACTAAGTAGCAATATG	N
CAACAGAGTGCGACTCCATCTCAAAAAAAAAAAAATTAGCC	N
TCTGAATTTGTCTGAAATTGTTACATGTAAATATAAAATTT	N
ATTTGCATGTCTGAAGGAAGTGGTTTCTTCATCCAGAGCTC	N
AAGGGAACATGAGGGGGTTCTGAGGTGATGTCAATATTCTA	N
TCATCTATAATTTTCTATCATCTATATGTGTGTTACCCATA	N
ATATTTTATTTTATTTTATTTTTGAGATGGAGTTTTGCTCT	N
TTCTAACTGTGCTTCACCAGTGAAAGTTGTTGGTAATTAAA	N
TAATATGTCAGTGAATATCCTTGTACATGTTTTGCAAAATA	N
AATTGTGGCACTATTCGCAATAGGAAAGACTTGGAGCCAAC	N
CTTTAATTATTGTGGCTTTATGATATGTTCCCTCACTCTTA	N
GAGGAGGTCGGGGCTGGGCCTTGGGGAAGGTTTTCTGGGAG	N
CTCTCTCTCTTTTATTTGACTGATTTAAACAAAACAAAATA	N
TGGTAATTGGTGTTATCTTTTTTTCTGGCTCAGTCTTGCTA	N
ATTGTCATCTGTAGTGATTCTAGTGTAAATTATGGCATAAA	N
GGCCCACTGGGGTGACCCCATGCTCTTCGCCCATGGTGGCC	N
CCTCATCTTTATGTTATTAATGCATTTGGAAGCATAACTTT	N
GTCTGTAAAAATTGAATTAATAATGAAAAATACTAAGAAAA	N
TTAAGAGAATATTTAAAAAATATTTAATTCATTAAAACAGT	N
TATAATTATTTCATTATATATTACAAAGTAATAATAATAGA	N
GGAATACTATACTGATGATTTGTATCTTTCTCAGTGTATCA	N
TCTTTATTTATTATCCGTCATATTTCAGGATCACATCAGAA	N
CATTGGGTCAGACCTTTCTCTAAGTCTTTGGAAGATCTAGC	N
TGATCCCTGGTCTTTCATGTTACTATTGTAATTTTTTTGGG	N
CTTTCCATTTGCTTGGTAGATCTTCCTCCATTCCTTTATTT	N
AGGACCCCAGAGGTACTACCTGTGTTCCTGAGGTGTGTTAT	N
ATTAGTGGAGGGAATGAGTTTAACGAAGCGGGTGACTTCAC	N
ATGTTTAATACATGCCAAGTTTGAAGCTGACAAAATGGGAA	N
GTGCTGTCACAAACTGTCACTGACAGTGTCCCCCACACTAT	N
TATTTACAAATATGCAAACTTGTATCATGCACACATACCAA	N
GCTGGTCTGCTTGGACTGCATGGCACCTCAATTCCTCTTCC	N
CTAAAGATGGAATGGGGGTCTGTCACAGCTATTTAATTGTT	N
TTTAGGCTTTATTTTAAAACTGCTGGAAACTGAAACTTAGA	N
AAAAAAACATTAGCTAGGCGTGGTGATGTATGCCTGTGGTC	N
TGGCTGTGTCCCCACCCAAATCTCATCTTGAATTCCCATGT	N
TTCCTTTTTGATTTGATACTTTTTATTTCCTTTTCTTGACT	N
TCTGATTAGGATACTTTAATTATGAGCTCCTCAGTCTTGCA	N
AGGGATACCTCGTTATATTGTGGTTTATTGCACTTTGCAAG	N
GGTTCTCTGTTTGTCTGTTATTGGTGTATAAGAACGCTTGT	N
ACTTGGCAGAGGAGAAAGAATGAATACATGGGCAATGCTAG	N
ACACAAATATTTTTGTTTCGTCCTCTTTTAAATTTTTTTAT	N
ACAGCCTTAGGAAATGTGGTTCAAAACAGACCAACACATCT	N
CCTCATCCCCTACCCTTCTCTAGCTCAGTACTGACGTTCTA	N
GGCCCTTTTGCATACATTATTCTCTAACCTAATCCAGTTGT	N
GAATAGTGAGATTTCATCCATATTGACTTATATACTAAACC	N
GTCTTCATCTAGATTCATTTTTTTCTACATGTAGATGTCCA	N
GAAAATTTTGTCAGTGGTCATTTTGCACAAGATAAAATGGA	N
AGAAGCTTGGCTTCTAGAGTTGACTCAAACTCACAAAGTGG	N
AGAAGTTCAGCCACCTGACTTTCAAAATCTGCTTTTGAACA	N
CCTGAACAAGAGTCAGCCTGTCCTTTGAAACTTTGAAGCCA	N
TCTGGAGATAGATAACTCATTTACAGTGGTTTCTATTAACT	N
ACACGGTGAAACCCTGTCTGTACTAAAAATACAAAAAATTA	N
GTTGCAGTGAGCCGAGATCATGCCATTGCACTCCAGCCTGG	N
GGAAAGAAGCTGATATGGATTTTCCTAATGAATAGACAAAG	N
CCTGTTCTGTGCCCCACTCATAACTAGCAGTTTTTTGTGTC	N
TGATTTTTCAAAATGTTTCTTAACATAAAACATCAAGGTGG	N
GGGAGTCTGAGGCAGGAGAATGGCGTGAACCCGGAAGGCGG	N
CAGGAGTAGGCTGAACTTGGTGCTAAACTTGGGGCCAGAAG	N
AATGTGGCACATATACACCATGGAATACTATGCAGCCATAA	N
TTTTCTGGCTCCTATCTGTCTTGCAAAAATGGAGTTCCTAG	N
CATTACCAGTGTATGTGCTCTGCTTGTGAGATTAACCCATT	N
ATTAGTATTTTCTGCTTGGTTGGTGAATCTATGACACGAGT	N
GATGCCCACTCTCAGCCACTTCTTTTCAACATAGTACTGGA	N
ACCTGATATTAAAAGTATTTTAAATAAAAATATCTAGGTTA	N
GAGGCAGGGGCCGCAGTGGCTGCAGCTCCAGAGCCACTCGG	N
TTACCTAAACTTCACTGGAATCCTTAGGAGTAGGAATTTTG	N
CACCCCAAGTTGAATTTCTCTCCCTTTCCTTATCAGTGCAT	N
ATAGTAATACAATGTATACCTTTTTTCAGGCCCTGGAGAGT	N
TAGAAAGCATGATGTACTTGTTACTTATACGTACACTTTCA	N
GATTGTCTTGTTGATATGGTTTGGCTGTGTCCCCACCCAAT	N
AACTGGCCTAGTAAACTATGTATCTAACCTTCTGTAATGTG	N
TCTAGACAGTTTGATCTCTGTACCTTCCCTCCAAACAGCTA	N
CTCCTTCCTAAATCAGAATCTCTGCATTTATCCTGTTGAAG	N
ATTTGTAAATCACCCAAATATATATAGAACATCATATTAGA	N
CACCACCACGCATGGCTAATTTTTGTATTTTTGGTAGAGGC	N
ATTTCAGCTCCTGTTATTGGTCTATTCAGAGATTCAACTTC	N
TTAAGAGGCGGTTGTTCTACTGTTGGCATGGCATGAACGTC	N
ATATTCCTTCCAGGAAACTATCAAGAGTAAATGGATCAACA	N
GAATTATTATCTTGCTTAACTGAAACTTTATACCAGTTGGA	N
TTTACATAAATGAGCTAAAATTTATATTGATAGATTTCCTA	N
TTTATATCTCTGTATCTGCCTGTCATCTATCTCCATCTATA	N
CATCAGCAGTGGATCAAAGTTTGCTCTTTTGAAATGGGTAA	N
TTCATCTCTTCCTAATTTGCTCTCCTAATTTTTCTCATCTT	N
GTGGACATCCCAGCCCATTCTGCAGGTCTTGCTTCTTTCTC	N
CTTTATTTTCTCTTGTTATTTTTATATTTCTATTTATTACA	N
GGGATGGGATCTCACTATGTTGCCTAGGCTAGTCTCAAACT	N
CAAAGATAGACTTAAAGCTTTGGTGCTGAGTCCAAAATCTG	N
TTGTTTTCTTGATTTCTGTTTTAGATAATTTGTTGGTAGGA	N
TTGGGTCCTCGTCACTGGGCTACCTTCATTGCTCTCTGATG	N
AAGATTAAAGTCATGTGAACTGAAGGATACCACAGCTTTTA	N
AGCAGGCTGGAGTGCAGTGGTTCACCACAACCTCTGCCTCC	N
ATATCATACAATGCAACCATTTGAAGTGTACAATTAAATGG	N
AGTACAAGATGTGCATGCAGTCCAAGGCCATGAACGAGGCA	N
AGATGTCATAGATGACTTTTTAAAAATGCTCTTATATTATA	N
ATCCCACTGCCTGCCCGGCATTGCACCGGCCCGCTGGTGCC	N
TATCACATGTTTGTGCTTGGTATCCATTCTGATTTATTAGT	N
TGTCTCCAGGGTGTGTCCTCTTCCCACAATGCTGTTCTGCC	N
TTTTAATTTTAAAGATTATATTTATTGTCACATTTAGATTT	N
TAGGGCAACGAGAACAGGGCTTCTTCACAGAAGGAACACAA	N
CTGATGGAGGGGGTGGTGTTTGTATTGAGTCTTGAAGAGGG	N
TGGGACAGGAACTAAAGCAGTGAGAAAGTTGAAGACTCTGA	N
ATTTCCCTTCCCTCTCTCGTTTCTCTCCTCAGCTGAGCTCC	N
AAGATGACACCGACTATCCCTCTATCTATCCCAGGGTTTCT	N
TTTCTTTATAAATTACACAGTCTCAGATGGTTCTTTATAGC	N
TGTGAATATGTATTTTCACTTTTATTGGGCAAATACCTAGG	N
GTGATCCTCCCACCTCAGCCTCTTGAGTAGCTAAGACTACA	N
TTCCTTGCAACCCTTTGACATTATACAGATGGTAGCATACT	N
TATATACTTATTATATAACCTAACAGTTCCACTACTGGGCA	N
ATTGAATTCTAATTCAAAAATGTAGTACTTCTTTCTCTTTC	N
GTCGCTCCCTGATGTTGCCATGGCAAACAGCCTTGGCAACG	N
ACATTTTGCTCTGTCATTTGTGACACTGTCACTGATGGTAT	N
AAATAATTAACCTTGAACTTTAACCAAATAGCCAGCACAAA	N
TTTTTAAAAGTTGTGAGACATGTACTTTCTAGTGTATTTGT	N
TTTTCTATGGAAGGCTTAGATGAATCAATGTTTCCGAGATG	N
AACACTGTGTACTGATCCTTTAAGATGCTTTCTTATTTGCA	N
AAAATCAGAGCTGAAATGAATGAAATGGAAATGAGAAAAAA	N
TAATAAAGTTTGGAGTAAATTAGACCTTTTTACTCTTCCTA	N
CAGACTTTTCTTCTTTAGAATGCTTTCTGGGAGCCCTACTA	N
TTTCTTAAATAGATTTTCACTTACAATGTGTCAAGCACTCA	N
CTGCATCTTTTATAACTCCCTGGAGGAAGGGAGGGGGGCCA	N
ATCTTTCCTGCTTTCTCTTGTGGGCATTTAGTGCTATAAAT	N
AGAATTCTGTCCTATGTATATGAAGTAATTTTCTCCATTTT	N
GTTTTTCAACTACTTAGTAATACTGAGAGTTTAAGACAATA	N
AGCTGTCCTTTCATTACCTTTTGCTAACTTATTGCAACATG	N
GAGACAGGTAATGATAACTTTCAAGTAATGGAATCTGTGCT	N
ACTCCCTCGGCCTCTCAGAGTGCTGGGGTTATAGTCATGAG	N
AAATCTAGGAGTGGACTTCCTGGGACCTAGGATATGTACAT	N
TATACTATAAATTTGTCGTTTTGAACAAAACTTGCATTTCT	N
AGTATGCATAGTCAGTCTTGTTTCAAAACATTGTTTTAAGT	N
AGAGAGTACCAGACTGAATGTCCTCTTGCAATCCCAGAGTC	N
GGAGGAAAGGGTATTGTGGCTTTCCATTGTTAAAATGCGGA	N
GAAACTATGGGATCCATGTTTTTCCACTTGGGCAGTCAGAC	N
CTCAATCTCTTCCAGAGAAATCCACAATTGTTCCTCTGTCT	N
AGGTGCTTCTTAAATCTTTGTGTTTATCCAGGCTGCTGTCT	N
AATTATTTCTCGTTAGAAAATGGTGGAGTGGAGCTCGATAT	N
CGTAAGGAATAATTATCGACTAGGAGTAGACAAGTGTAGAA	N
TCTCAGTTTCCCTGTCTCTATAACAGAGGGAGTAAAATTTG	N
AGGAAGAGGGAAGACTGAAGTAGGGTAGTCAGGGCTCCCCT	N
ACGGGATGCATCCCACTACCTGACTTTGAACAATACGACAA	N
TTGACCCACCTAAAAGTCAGTATCACTTTTACAATAATTTA	N
TAATTTTAAATTACCTTTAGTAAGATTTTGCTATTTCTAAA	N
ACACACATACACGTATGCAGTTGGCCCACTGTATCCAAGGG	N
AACCAAGCTTCCTGTTCTATTCTGATTTAGCTGCTCTCCTT	N
GCTTCTGCAGAGAACCAGCATTAGGGTGGTGACCAGGCTGG	N
ACAGGCTCGCTCCTAACACTTGCTGGACCCGAGGCAGGAGT	N
AGTGTATGTGTCGAGGAATGTATCCATTTCTTCTAGATTTT	N
TATGTCCTCATGAGGTTCCCTATTCTATTTTTCCTGCTGAG	N
ACCCCAGGTAATTACAAGGATTCTTAAAAGGGGAAGATCAG	N
TCTGTCTCTATGAATTTGACTATTCTGGGTACCACATATGT	N
TTCCTACTCCTCTTTAGAGCTAAGTCAGATACCCCTTTCCC	N
TACATTTTTGCTATTATACTTACCATTGTTTGTTTTTAATG	N
GTTTTTAGTAGAGATGGGGTTTCTCCATGTTGGTCAGGCTG	N
TCTAGCAGTCAGAAAAGCACTCTTTGTTTTTTTGTTTATTT	N
ATATCTCCTAATGCTATCCCTCCCCCCTCCTAGAAAAACAA	N
GATATTCCTCAAGACTTGCTTCCTCTTTCTTTGCTTACATA	N
CAGGCTGGTGTGCAGTGACGTGATCGCATCTCACTGCAGCT	N
TGAATCCGGAAGGCGTAGGTTGCAGTGAGCCAAGATGCGCC	N
GGTGACAAAATCTCTCAGCATTTGCTTGTCTGTAAAGTATT	N
CCTCGCTGCTTCTCTCAGCTTCTCTCCCCGACACCTGGATG	N
TGAGATAGAACATTAGTCATTAGAATGAACTTTAATCTAGG	N
AGAAGTCCACGAGACGGTGGTGCAGAACGCCGAGGGCTACG	N
GTACTCATTTTCTTTTGATATGAGTTATTTGGTTTTCTTTT	N
CTTCTTTTTTTTTAAATCGTTTGTACACATTTTCACCTGTA	N
TGGTGTACCTGAAAGTGATGTGGAGAATGGAACCAAGTTGG	N
TGTTTGATTGGTTGTGTGAATGAGGCAGGCATTATTCTGGT	N
ATTTCTCCCATTCTCCCTATTCTTCTCACATGGGACTTTGA	N
GAACTGGCAGGCTGTAATAGTTAACTTCCTCTGTTAATGCA	N
GCTCGAATGACCTCACCACCTGGCTGGCACATGCTACCCTG	N
AGAACATCTTTTCCAACCCTTCCACATAGGGAAGGAAACTG	N
GGGTTGGGGGAGGGATAGCATTGGGAGAGATACCTAATGTA	N
ACAGCTCCATAGGTTGGTGATGGTAAGGCATCACCAACTGC	N
TTGGTAAAATAGTACAAAGATAATAGTTGCTATAGACCGTT	N
CCCTGGTTGCTCTGATACAGTTATCTGCTTTTCATTTAGAT	N
TCTTTTTTGCTTTTTTTGTTTGGTTGGTTTGTTTTTCTTGT	N
GACCAAGCTCCCTCCACACCTCACTGTTCCCAAATAAATAT	N
TCAAACTTGAACTCATTTTCTTCTAATTTTCCAGAAACCTT	N
AGAAAACTTTTTATCTCAAATGAATATTTAATTTAACAATT	N
GCCCATTAAATATCTTCACTTGAACCATCTTTTGGCATCAC	N
ATATCCTCTTTCCATTTTGGTCTGATTCTCTGATGAGAAGA	N
AGTGATATATCGCCTTGCTTTTCGCTGGAGAAGGAAGCGCC	N
GAATAATTACATAGCCATGTTTCATCCAGTATTTATATAGA	N
CAATCTGATAGAATAGGCTTTTTTAACAGGAATTTTAAACT	N
TGGCCAAATTATGCTTCATTTGTAGCAGAGTCAATCTTAAA	N
GTATTTATACATTTCTGATTTTGCTAATTTCTATCCAAATT	N
TTGTTTGCACATTAGAGTCATTGGTATACTTCATAAAGATC	N
CCTAACCCCCAGGCATGAGGTCTGCTGCATGTATTTTCTCT	N
AGTTTTCTTTCCTTGTGATATTTTTGACTTCGGTATCTGGG	N
CAACTTTTAATTCTGCAGATTTTCCGAGTAATAGTAGCAAT	N
AGAACTGATCCAGCTGGCCCTTACTTGCTAATCAATTTTTC	N
CCATAATTATGCCTGTGCTGTAGAAAGGTAAATCCTGCAAC	N
CAACTGTATACTTTTTAAACTAATAACTTGGGGCATGCAAG	N
ATTGTAAAAGTGAAGTGACATTGTAAAACTTCATATTTTGA	N
GGTACTGTCTTTGTCTGGTTTTAGTAAAATAGTAGCTTCGT	N
TTCAAAATCCAGTGTGTGTTTCACACAGCACATCTCAGTTT	N
AACGTAATTCTTCATAGTTTTTTTAATCTATGGATAAATGG	N
AAAACACTCTAAACATTTTCTGGAAGTTGTTTTTTTTTAAG	N
TGCACACCACCACGCCAAACTAATTTTTTGTATTTTTAGTA	N
GATCCCCGCCTCTTGGTGTTTGTGCCCTTGTGTAACTCCTT	N
TGCAGAGTTCAGGTTTGTATTTCTCACAATTCTAACACAGA	N
AACAACTTTTACCATTTGGATGCAGACTTTCAATGGTAGAA	N
GTTGCAAGCATTGTTAACTGTTGAGAACAAAACATGTTTAG	N
ATTTTTTTTTCATTTTCTGTTTAGAACAGAGAGGATATTTT	N
TCATCATATCTGGCTAATTTTTGTATTTTTAGTAGAGATAA	N
GCATTTTGACACTGAGGGATTTAGCAGAAAGATCTGACCCA	N
CACCATGTTGGCCAGGCTGTTCTCGAACTCCTGACCTCAGG	N
TGTCAGATGCCCCATATTTTTTCTTGAATCTCTGTCCTTAG	N
ACATATTTAAAAATGGCTTTTAACCATTATTTGCAAAATGT	N
TTGGTAGAGATGGGGTTTCGTCATGTTTCCCAGGCTGGTCT	N
AGCACTGAAAGTAAGCTTCTTTTACTTCATCTTTTAATAAT	N
TGCTAGTCACTTTTGTATTTTGATTTTGTATCCTGAAACTT	N
GAGGTAAATTACTTTGACTTTGTAGTTCTGGTTAACGGAAC	N
TATTTTTGGTAGAGATGGGGTTTTGCCATGTTGCTTAGCTG	N
TTACCAAATAGGGAGGGACATTTTACCTCATATACAGATGG	N
CTGCATGAACCACTTCAATCTGAAGTCAAATTATTTAGTTC	N
CATTGATAGGATGACTGATATTGATTATAAATTTATATTCA	N
ACTGAAAATGATCAGTAATATTTTGAAAGGAATCATTTTAT	N
CTCCCCCCAAATATGTGTAATCGTCCCTCTGCCTATCATAC	N
TTTGTAGAATAAAAAATGTTTTCTAGAGAAGGGCGATTTTA	N
AATAATAGTCAGTAGTATTCTATGTATATGGAATTCTTTAA	N
ATTTATATTACTAAATCTTCTCCACTGATTTACAACTTTTA	N
TATCATTTGTTGATGGCTCATTCAAAGTATATTTCTCTTCT	N
GGGCGGGTAGGGGAGTGAGGTAACTGACCGAAGGCTCTAGC	N
AGTACCTACTTTATTGAGAGTTTTTAACATGAAGGCATGTT	N
TTGGAAAAATTACTTTCCCTTGCTGACTGCACCAGGACTCT	N
ATTGGAAAGGTGAATGTGATTGTAACAACAACAACAAAAGC	N
ATATACACCATGGAATACTATGCAGGTATAAAAAGGAATGA	N
GTCCCACTTAATGGATCTGTTGTGTTTCTTCTTATAATGGC	N
CCTAATTATTCTTTAGGTCTTAGTTTAGATGTTGGTTTCTC	N
TACCTAATGAAGATTAACATTACTTATGAAATGTTTGATTT	N
ATTGAAGGACATGGGCTCTTTCTTATCTGGGGCCTGCAGTT	N
TTTTTTACCTTACATTTGTATATAGCATTATGTCTTTTATA	N
ACCTGGGCAGATGTGACAAATTCACACAACTCTGATTTTGT	N
TCCCACCCTAGCAATTCCTCTTCTATCCCTATTACCTATAC	N
ACAGGATGCCACCAAAACCTTGGTATGGGGCTGCTGCATCC	N
AGTCGACAGGAAGATGTACCTAAAGAACTCTTGTGAATCGC	N
TGACACAATACAATAAGAGATATAATCTTCCGTATTGGCCA	N
TCAGGAGATCGAGAACATCCTGGCTAACACGGTGAAACCCC	N
TGGCTCTGTCCCAGCCTCCCTCTGTGCTCGCCTACCCCCTG	N
CAGTCTCTGAACAGTAGCTCTACCACTGCCTGAAAACATTA	N
GGTTGTTCATGGTTACTGGTTGTTATAGTTAGTTCTTTAAC	N
TTGAGACGGAGTCTCATTCTTGTCACCCAGGTTGGGGTGCA	N
ACTTCCTAAAAGAAGACATTTATGCAGCCAAAAGACACATG	N
CAAAAGAAAAGAGTTCCTTGTATCAAAAGAAAAGAGTTGAA	N
TTGACTCACTTTCTCCTGTTTCTAGAGAAGAGTAAGAGAGA	N
GCTTTCACTTAATTGTACTGTTCTATACGTTAGTCAGTGAT	N
CCGACTTAGTCATTTCTTTTTAGACATTAGTGTGCATTACC	N
CCCCTGCCTCTGTAGGAGACTGTCCTGTTCTGTGAGCGCCC	N
GTTTATATTATTTTAGAGTGTAACAGCCCTGGGCTTGAATT	N
TTTGATCCTGGCTCCCAGCATATCAGAGAAAGCTTGCCTTT	N
AGGAGGCAGGCAGGAGGGTCTCCCTTCTAGGCCATTCTAGG	N
ACAGGTCTATGAGCACAGCCTACATGGAGCTGAGCAGCCTG	N
GGCCAAGGGGTTCAGATGGCTGCACCCCACTGTGGATGTCT	N
ATTATTAAATAAGACTTAGCTTTCATACATGCCAGCATTTT	N
GCTGTGTGTCCTGAGGGCACTAACTCAGAGTGTCCTGTTAC	N
GTTTTCTTCTAGGGTTTTTATGGTTTTAGGTCTAACATTTA	N
TTGTTGCCCTTTTTGAGGCTTATTTTCCAGTATTTTATTAT	N
TTCCGGATGGGTTGTTTGAATTTCGTTTGGAGTTAAGACAT	N
TCTTAATTTTGGTCATTTAGTATATAACCAATGCAGAAGAT	N
GGTGGTGCTGGCTGATTTTCTAGCTCTTGCACAGCATATGC	N
CTGTGTTCCATAGCCTATTTTACAAGCCTAAATGTCTATCA	N
CTTAATGGCTTGAATATTTTTAAAAATATATAATATTATCT	N
GGCATGTGATGACTGGTACTTGGCAATATTTCGTCTGCTTT	N
TAATTCTTGGCATTGGATCATCATGGCGGACAGGAAGCAGG	N
TAGAGGGGTATAAGACTTTATAATTTAATTTTAGCGTATGA	N
AAAAAAAAGTCCGGGCGCGCTGGCTCACGCCGGTAATCCCA	N
CCGCCACGCCCAGCTAATTTTTGTGTATTTTAGTAGAGATG	N
CTCACAGATCCCAAAGAAAATTAACATACCAGGCCTTAGAG	N
AAAATTTGCAAAAGTCCATTTTCTCTGATTAACAGTTATTG	N
ACCTGAATCTGAGAATTTTTTTTTTTTTTTTTTGAGACAGA	N
TCACTGCAAGCCCCGCCTCCTGGGTTCAGGCCATTCTCCTG	N
AAATTCCACTCTGTGAACTCTGAAATCAGGTAACCACACTG	N
AATCAGCCAGTTACTTTTTCTTTGATTATTTTCAGCTATTG	N
TTAAAAATATCAAGTATAATTATGGCTTTGTGTTCTGACCT	N
CATTCTTGGTGACCTCATTCTTTGAACAGGATGAGGGCCCA	N
CAAAGTCTGTTTCCTTTTCTTCTCAGGAGTTTGCAAACCCC	N
GGCATATTCTAGAAATTGTATGGAGGTGGGTTTGGTTGAAG	N
ATCCCAGCCTGTAGTCTTCTTAGTAAATTATAATAGAAAAT	N
TGAAGATTGAATAAATAACATGTCTTGCACACATGGTGATT	N
GCCTGTGTGGGGAGGCTGCGTAGACCTCTGCTGGGTGGGGA	N
CAATTAAATATATAGTTTCTTTGTTCCCTTCAATGTTAAAT	N
TAGGAAATGGATTCTGTCATTATAATAGGATTTAATTATTC	N
TAATGAGCCCCTGTAATGTATAAACCAAGGGATTTCTTAGA	N
CTTGGTGACTGGCCTCTAGATTTCAGAGGATGTGTGAGAAA	N
TTCCTGGGTTCAAGTGATCCTCCCATTTCAGCCTCCTGAGT	N
GGAGTTAGCTCTGCAAGGAATGAGAAAGAAAGCAATTCAAA	N
ATAGGCTATACCATATAGCCTAGGTGTATAGTAGGCTCTAC	N
ATCTTGAGTTTCACATTAATTTTTCCCATAGGACCATTTGA	N
TCAGCGAGGCCACTGGTGCCTCCCAGAGCTCAGTTGTCCAT	N
AATAGATGAGAAAACTACTTTAAAAGTTTAGAATTTCTAAT	N
ATAAAAGAAGGGGCATTACTTTAGTGTCTCAATTTAAATAG	N
TTTTTGAGGCAGAAATTCACTCTTGTTGCCCAGGCTGGAGT	N
ACCAAGGAGGGGACTTACATTCCCAGGGTCTTCCTTCCTGA	N
ACTCTGGATTCCATCTACTCTTATATTCTCAATGGCTTTTT	N
GACTGAGGGAGGAGAATCACTTGAACCCAGGAGGTGGAAGT	N
TCCCCAGTATCTTCAGTTTTTGTATTTTCTTTATGATAGGA	N
CCAAAATCAATTTCTTAAAATAGTAAGTTTGGTTTTAAAAA	N
ATGTCAACAGCGCTGTGTGCTCAGCCTCCCTTAGAAGGATA	N
GCAGGCATGGAGTCTTGAATTCCGCCTCCCCAGCCTCGCTT	N
CGTTTGGCATCGGATATGTCTTGTGCTCCCCTTTCGGGCAT	N
GGGGAAAAGAAGATAGAAACTAAAATAAGTGAGTTTACCAC	N
GCTTTGTGCTATTTCAGGGCTTGTGGGGGTGTAGGAAAGCT	N
ACTCCCTAGTGAGATGAACCTGGTACCTCAGATGGAAATGC	N
CAGTGTCAAAGTGTTCCTATTTCTCCACATCCTCTCCAGCA	N
TTTCCTCCTTATTCTCCTCCTCTTTATTTCTCTTTTCTCTC	N
TCCGAGAAAACGAGAAAGAGTGGAAGTCCCCAAAAGCAAAG	N
TGCTTTGTAATTTTCCTAATTAAAATGAAAAATAACTATGA	N
ATTTCTTTGTATGTTATTTTTTGCCTTGCTCTTGCTCTTTC	N
TGACCTTTTATCTCGCCATCTTGCTAAACTCATTTATTATT	N
CACATTGAAACTTCAGTTGTTTTGCATTTTTTGTTGGAGTG	N
TTCTGTGGGATCGGTGGTGATATCCCCTTTATCATTTTTTA	N
GGTAAGACTCCGTTACCAACTTAAAGATAATACCCAACAAT	N
CATTGACTTATTTTATTTTATTTTTATTTATTTTAATTATC	N
AGTACTGGTACTTCTTTCTTTCTTTGGGAAAAAGTTATGCT	N
ACCATGCCTGGCCTCAAAATTTTTAATTATGAATGCCTTAG	N
TGCAGCTCTGCAGTTCATGGTATCTCTAAGATTTTAGGAGT	N
TTAACTTTATTGCATGCAAATTAAACAATTTTTTAAAGTCT	N
CTGGACTTTTTTATGGGAAGTTTTAAAATTATTAATTCAGT	N
GTGACATGGTGTAATGTCCCTGGTGTGAGGTGGCGTTGGAC	N
GTGTCCAGCCCTGCTGCAGGTGCTTGCCTGGTCCTGAAGGC	N
TTTTTCCATTCATCTGATGATGGACACTAAGATTGCTTCCA	N
ATAGAGCTCCTAAGAGATTATGTCTTTTGTCTGAATTCAGA	N
CTGCCAGGACATGAATAACATTGGCAATTTGATCCTCACTG	N
TGATTTGGGCAGGTAAATAGTGGTCCTGTGCCTGAGAAGCC	N
ATTAACATACTTCTTTTTTGTGTATATTTGAAAAGAAGAAG	N
TACCATATTGTTTGTCTTGTTTTTATCATGTTTGACAATCT	N
GAGAGAGAGAAGAGCGTGTGTGTATGTATACTTATGTATGA	N
AAGTTCCCAGATCATGTTGATGCTGCTATCTGGGAATCACA	N
ATATAGGCATGGGCTACCTTTCATTTAAAGAACAAAAGCAG	N
CTCTGTCGCCCAGGCTGGAGTGCAGTGGTGCGATCTTGGCT	N
AACTGACACACACACAGAGCTTCCCAACTTTAATTATGTGA	N
GATTTACTCTTACATTTTCTTTTAAGAGTTTTGTAGTTTTA	N
TGAAAAGAATGGGAGGCAGGTTTGTCCTAAGCAGTTCCCAG	N
ATATTTTGATTCTTTAAGATTCTCACTTTCATAAATAGTGT	N
AGTTGACTTTTCACCATTGCTGTTTTTCTGGTGAGACATGT	N
AAATATACAATCCAAATAAATTTCCGATGGGTCAGAATTGA	N
AGGGTATGAGAAGAAGTTTTTCTGGTCTGAACCACTGGGTA	N
TCCAAGTAATATGAGCACCCTTTTAACTGGAATTTTTTCCC	N
AAGGTTCCTGACTTCTACTTTCATAGATTAATTTACCAGAT	N
AAATGCTAGGATTACAGGTGTGAACCACTGCACCCGGCCAG	N
CTTAAATTCTCCGTAAGTTATATTTTAATGCTCAGGATGAT	N
TTTTCTTTTGAGACAGAGTTTCACTCTTTGTTGCACAGGCT	N
AGGAAAAGTTCACTCCAATATAAAGGAAAATTTTTCACTTC	N
CCAGAAACAGTAGACTTCACTGGTTAATTCTATCCAACACT	N
GAGATGTGCTGTTAGGTGTCTGCAGTGGCCTTGTTGGTTGC	N
AATTCTGTGAAGAAAGTCATTGGTAGCTTGATGGGGATGGC	N
AATTGAGCTTATGTTGCTTTTCTCTATCTAATGGGATGTTT	N
TTTGATGCTTTTAGCCTGTGTTTCCCCAATAAAGCATTTGC	N
TGAGAATGTGAAAATCTTAGTAGTAGGACATTAAGTTATTT	N
AAGGGAAAAAGCATCCCTATTTGACTTTACTGGTAAAGTAA	N
ACGATGCTAGAAATTCTTTATAGCCATTCCTGACAATAACA	N
AAACAGCCCCTTGACTTGTGTCAGGAGACCTGGGCCCAAGC	N
CAATGGCTGCCATAGGTTTTTTGTTGTTGTTGTCAATTGAA	N
TGGCCCCGACTTAAGAATTTTATACGACTCTGTTGCTTCTA	N
GTGCTATCCTGAAATGTCTATAAGGTAAACAGTTTGACCAA	N
CTTGAACTCCTGGCCTCCAGTGGTCTGCCTGCCTTGGCCTC	N
AAGACTGCAATAAAAGATGCTTTGTGCCTAATGTCATGGGA	N
GTACTAGTTATGTATTGCTGTGTTACAAATTACCCCCAAAC	N
CAGTTTGGGTTTGTCTGATGTTTTCTTGTGATTAGACTAGA	N
AAAACAGGGACTCTAAAACCTATTCATTTTAGAGCTTTATC	N
GAGCTTTGAGGATGGAGTTTTAGAATGCTTTTGATATGAAT	N
TATAGCAGTGTGAGAACAGATTAATATGATATATATATACA	N
TGTGTTTTTGTTTTTGTGTTTTCTTTTGCCTCCCCAATCTA	N
ATGTCTTGGAGGAAAAGCCATTGACTCTCGTGGAAGAATCC	N
AGACCACCTGCTTGGCCTGCTCTGCAGAAAGGAAGGGGAAC	N
TGTTCTTCCTAGAACTCTTCTGAAAATGTCAAAGGGAAGGA	N
CTTCCTGGAGACTTGTTGAATGGTTTTGATCAAAATGCTGA	N
AGCCATTATCCTCAGCAAACTAACACAGGAACAGAAAACCA	N
GCCCAGGCAGCCTGGGGGGCTCCAGGTGCACCTCATCCTTC	N
TATTCATTTTGTAAGCAAAGTTGGGTTTCATGTTTTAGTGC	N
TAGTATTATCCACTTAAAGGTAGGGTATATTGAAAATGCAT	N
CAGAGTTGAGTGTCTGCTTTTCCCCTAGGTCAGAGAAGACT	N
GCTATTTAAAGTAATGTGGTTCTGCTGTAAAAATAAGCAGA	N
TCCTATTTGAGTACCCTTTATTTCTTTCCCTTGCCTGCTTG	N
AAGATGGGGTCTCACTATGTTGCCCAGGCTGGTCTTGAACT	N
ACTGTCATTGATCTGAGAACTCACAAGCCAAGAAAATATCA	N
TTAATGAATTATTAGTTTTCTTTTCCTATCATTGTAGCAAC	N
TTAATGGGGTTGTACTTAGATATAGGTACAACTTAGTTAAT	N
CTGTGTTAGTTTGCTGAGAATGATGGCTTCCAGCTTCATCC	N
TCAAACAAAATGTAAACCATTTTTTAAATTTTTTTATATTA	N
ACTATATTTTCAATCTGTATTTGGCTGAAAAAATCCACCTA	N
TCTGTGACATTCATATTTTCTGTTATATATTCACATGATAT	N
AGAAGGTTATGTTGATCAAGTGTTAGCCAGGCAGAGGAAGA	N
CAACTCAGTTTACAAATTTGTTGAACAGTGTTTACAAAATA	N
CTCCCAGAGGCCTCACCTGCTGATACCATCACCTTGGGGGT	N
ACCAGTCATACAAGAAATATTCAAGGGAATTTTTGTATAAA	N
ATCCTTGCTGAAAAGCGTTTTGAAATAAAGCCTTTTTTATT	N
TTGTTTGTTCTGTAGAGGCATGTTGAAACTATTATTTGTTA	N
GACACTTATCCATGTTTTTGTCATAGCAGTGATTTATTAAT	N
AATCCTAGGCAACAATGAGATGTGGAGTTTGCACAAGGAGC	N
CAGCTTTCATTCCTTCAGGGTATGAAGGCAGGGTGTTGTGT	N
ATAAAGTTAACTAACATTTGTTGAGTGACTACCATGCACAT	N
CTTGCCTGGTATATCTTTTTTCCATTTTTTAACTGTCAGCC	N
TCTGCCGTGCAGGCAGAATGTCAAGATTCTTTCATCAGCTG	N
TACACACTGCTTTAAATGTGTCCCAGAGATTCTGGTACGTT	N
AAACTCAGCTCCCCATTCACTAGATATGTGAACCTTAGGTA	N
GTGGAAGAACAAAATAGACCTGCACCTCTTTTCACAGAATG	N
ATACAATGTACTTTGGGGACTCCGGGGAAAGGGTGACAGGG	N
GTATGTTGGAGAGGGTCTTTTGGCTTTACTTCCATATTGAT	N
TTTGCATAGGAGTATAACTGTATAACTTGACTTTAGCTTCT	N
CCTGAGACAAGTCATTAAAATTCCTTATATTCTAATTCCCT	N
AAAAAATTAGCTGGGCATGCTGGCAGGCGCCTGTAATCCCA	N
ATATTTGATTCTTATTTGCCTTATCTTGCTCCTTTGGGTAC	N
ATGATGGTGGTTAATAACAATAGTAAAGATTTATGGAGATT	N
GTAGCCATCATAAACTTGATTAAAAAAATAAGTTTTAAAAA	N
AAACTGCATGAAGGCAACTCTGGCTTGAGTATTGTAGGAGA	N
ACAGGAACTGAGAGCAATTCTAGAAAAACTAATGGCATTGG	N
TAGAGTATTCTGAATTTGACTATGTACTTACTTTTACCAGT	N
TCCTTTAATCTATGGTACTTTGAATTGGTTTCTGTTTCCTC	N
AGAAGCTCATGCCTAGAGGTTGTTCCAAGTTGAATATGTAG	N
TCCCGGTGGGAGTCCATCACTCTTATATTTACTCTCGAAGT	N
CTAGGCTGAGCTGAGCTGGGTTTGGTTGACATGGACTGAGC	N
GGTGGGTGGATTGCCTGAGGTCAGGAGTTCGAGACCAGCCT	N
TATTTGCAAAATTGTGAAATTTCAGAATTGTAGGTCTTTCA	N
TTGTTACTCAACATTCACTGTGCTTTCCACTAAACCATACT	N
AACCCAGCTAGAGTTTCCCATTGTAATTGTAACATAAACCC	N
TTAATCCCCACAGCAAACCCTGGTCATCATCTGTGTTTTAT	N
ATTACCCAGTCTTGGGCAGTTCTTTATAGCAGTATGAAAAT	N
CCCCTAAATTGGTTTTAAGCTTCTACCTTGGACTAGTTTTT	N
ATGTGAGTGAAAGGAGTGACTATCCCATGCCCTGCACCATT	N
AGTGGTGGCTCCTCTGACAATATTAGGGGGTCCTCTTCTCA	N
TTTCAGTCACCACCCCATTTTATTGGGGCCGTCAGAAATGG	N
TTTATCTGCACATCCAGCAATGAGTATGAGGTAGCTGCAAA	N
TCTATGACCTCTTTTCTCCTTGTTTCCAGCATACATTATCC	N
AAGAATGTCTTCTTTTTTTCTTTTCTTTTCTTTTTTTTTGA	N
TTGACTGTTGGTAGAACAATTTGTGCATCAATGTGTATGGT	N
ATGTAAGTGCTTTTATTTTTTATTTAAAAACCCACAGTTTT	N
TAAATCTGTGTTCCATTTTTTTATTATTCTGGCTTATTTCC	N
TTTGGCTATTTGTGGGCCTTTAAATTTTCATTTAAATTCTA	N
TCCAGTTCCAGGTATTAATTTGGCATCTCTACTTGTTAAGT	N
ATCGAATCCCTCATCTGTGCTTCTCTTTGTATGATGCACCT	N
TAATTCTCACTCCTTCCTTTTCTGCCAGCTTTCAGCTTCCC	N
GTGAGGCAGTCAGGGGTAGATGGATGGGTGAGTGATTAGTG	N
TAAATATTTCTGTTCAGTATTTCAGTATACAGTATACTTTT	N
TATAAAATAATATTTTATATTCTTAAAATGTCATTTAGCAT	N
TGTCTCTGGATTTCCAATCATAACCAGTACTTCCTCCTGGA	N
TAAAATGTTCACACTTTGATTCCAGATTAACTAAATAGATG	N
AATTTTGCTCCCCAAAAGCATTTTTCTTTACATATGCATTC	N
GTGATTTAGCAACTACTAACTAGAGGCTGGATGATAAACCG	N
AGTAGCTGGGAATACAGGCATGTGCTGCCACACCTGGCTAG	N
CTTAGCTTACTCCTGCAATGTCTGTGCCTATTAGTAAAAGG	N
AAATCTGGATGCTCAAGCTCTGCCTGCACAACCACATGAGG	N
TTCATTATTCAAAAGCATATTGTTTAATTTCTATGTGTTTG	N
ATTATCAGTCAAATATGAATTTTGCCTGAGAATGCCTCCCT	N
TGTGGGTATAAATAGATTTTTTTTCTGATTTAACACTGCTT	N
TGAAAAAAATCTGATACATATACTCCATGGAATACTACACA	N
CAGTGGCATCAGTGTGGATTTCTGGTTTTGATGTTATTGAG	N
AGCTTTGAATACCTGATGTGTGTCCTGTGCCTAAGGGATTA	N
TGGGAGAGGAGGGGGTGGGGTGTGCACAGTCACTATTGTCG	N
TTGCTCATTCAGTATGATAATGGCTGTGAGTTTATCATATT	N
CCATCTCTGAAGGGAGGCATTCATTTATTCATTCTTTAACA	N
AGAATGAAAAGACAAATATTTAAGGCAATGGATCACCCAAT	N
[truncated: 11,520 more rows]
