# Supplementary material for: m5U-GEPred: prediction of RNA 5-methyluridine sites based on sequence-derived and graph embedding features
Source: Front Microbiol. 2023 Oct 23;14:1277099. doi: 10.3389/fmicb.2023.1277099 (PMC10627201; doi:10.3389/fmicb.2023.1277099)
Supplement: Supplementary file 1 [file Data_Sheet_1.ZIP › Supplementary Files/m5U Dataset/Human m5U /m5U-ficc.csv]

Sequence	ficc.label
CCTCTTGCATTGGCCGGGAATTGAACCCGGGTCTCCCGCGT	P
CTCTTGCATTGGCCGGGAATTGAACCCGGGTCTCCCGCGTG	P
CCACGTGCAGTGGCCGGGAATTGAACCCGGGTCTCCCGCAT	P
TCCCACGCGGGAGACCCGGGTTCAATTCCCGGCCAATGCAA	P
TTTCACCGCCGCGGCCCGGGTTCGATTCCCGGCCAGGGAAT	P
TTCACCGCCGCGGCCCGGGTTCGATTCCCGGCCAGGGAATT	P
AGTGTTCCTTCACCGGATTCTTTCAGGCCCCACGTTGGGCG	P
GTGTTCCTTCACCGGATTCTTTCAGGCCCCACGTTGGGCGC	P
ATATGTGCCAGAGGTGGGATTTGAACCCAGACTGTCTGGCT	P
GTTATAATTATAAGAACACATATCCCCATTCTGACACAGAG	P
TCCTATAAGATCAAGGTCTTTTTCCATCCCTGGCATTTCCA	P
CCTATAAGATCAAGGTCTTTTTCCATCCCTGGCATTTCCAC	P
AGGCATTCAAAGGTTCCGGGTTCGAGTCCCGGCGGAGTCGT	P
GTATGTGTTAGTAGTAGGATTTTTTTATAATTTCAGTGTTT	P
CACAGCGCCCAACGTGGGGCTCGAACCCACGACCCTGAGAT	P
GACACTGCGTTGGCCGGGAATCGAACCCGGGTCAACTGCTT	P
ACTCTTTCCCTGACCGGGAATCGAACCCGGGCCGCGGCGGT	P
GCCCCAATGTGGTGGACTGCTTCGTGTCCCGGCCCACGGAG	P
GTTAACCGAAAGGTTGGTGGTTCGAGCCCACCCAGGGACGC	P
TTAACCGAAAGGTTGGTGGTTCGAGCCCACCCAGGGACGCC	P
AGCGACGCCTCTGGGTGGGTTCGAACCACCAACCTTTTAGT	P
CAAACTTCCCTGACCGGGAATCGAACCCGGGCCGCGGCGGT	P
TCAGCCGTCCCTGGGTGGGCTCGAACCACCAACCTTTCGGT	P
CCACGCAGGAGGCCCAGGTTTGATTCCTGGCCCATGCAGCA	P
GAAAGTGCATTGGCCGGGAATCGAACCCGGGCCTCCCGCGT	P
ACATATTGTCAGGAGTGGGATTCGAACCCACGCCTCCAGGG	P
CATATTGTCAGGAGTGGGATTCGAACCCACGCCTCCAGGGG	P
TTCCAAGCAGTTGACCCGGGTTCGATTCCCGGCCAACGCAA	P
GTTAACCGAAAGGTTGGTGGTTCGATCCCACCCAGGGACGG	P
TTAACCGAAAGGTTGGTGGTTCGATCCCACCCAGGGACGGA	P
CCGAAAGGTTGGTGGTTCGATCCCACCCAGGGACGGAAGTC	P
CGGGTGCGAGAGGTCCCGGGTTCAAATCCCGGACGAGCCCA	P
TTTAATCTGAGGGTCCAGGGTTCAAGTCCCTGTTCGGGCGT	P
CAAGACGCCCGAACAGGGACTTGAACCCTGGACCCTCAGAT	P
GACACTAAATAATCAGGGTCTTTCTAATCCCACTTCTGACA	P
ACACTAAATAATCAGGGTCTTTCTAATCCCACTTCTGACAC	P
CTCCTAGAGCTCCACAGCCTTTCAACCCCCAGCACCTCCCT	P
GAAGGTGGCCAGCACGGGGATGCGCTGCGGCAAACCTAGGA	P
TCTCCGGATGGAGGCGTGGGTTCGAATCCCACTTCTGACAC	P
CTCCGGATGGAGGCGTGGGTTCGAATCCCACTTCTGACACA	P
GATGGAGGCGTGGGTTCGAATCCCACTTCTGACACATTCGT	P
TATTGCTAAATGACGCATCATGTCTTCCCTGGTGGTCTAGT	P
TCTCACCGCCGCGGCCCGGGTTCGATTCCCGGTCAGGAAAG	P
CTCACCGCCGCGGCCCGGGTTCGATTCCCGGTCAGGAAAGT	P
TTCCTTATCAGAAGTGGGATTTCCCCCGCAAATTCAATATT	P
TGAGACCGGGGTCACTGGTATTCAGGCCCTACTCCCGGTGC	P
GCTGGCGTGCCTTCCTTTCCTGCCCACCAGGGACGCCAACC	P
GCCGGCTGGCGTGCCTTCCTTTCCTGCCCACCAGGGACGCC	P
TCCCACGCGGGAGACCCGGGTTCAATTCCCGGCCAATGCAA	P
CCCACGCGGGAGACCCGGGTTCAATTCCCGGCCAATGCAAG	P
TCCCATGCGGGAGACCCGGGTTCAATTCCCGGCCACTGCAC	P
CCTTTTGCATTGGCCGGGAATTGAACCCGGGTCTCCCGCGT	P
AACAATTCCCTGGCCGGGAATCGAACCCGGGCCGCGGCGGT	P
AGAAGGTGGTAGGCCCAGACTTCCTCTCCCACTCTTGACAC	P
GTGCTAACTCTGTTCATCGCTTTCTATTCCGTGTCAGGGAA	P
CAGGCGTGGGGAAGGCCTCCTTCCCTGGCATCTCCAAGGCG	P
TTTACGGACCGGGAATCGACTGCCGACGCTAAGGGGGCACC	P
CTTAATCTCAGGGTCGTGGGTTCGAGCCCCACGTTGGGCGC	P
TTAATCTCAGGGTCGTGGGTTCGAGCCCCACGTTGGGCGCT	P
TTCCAAGCAGTTGACCCGGGTTCGATTCCCGGCCAACGCAG	P
TCTCACCGCCGCGGCCCGGGTTCGATTCCCGGTCAGGGAAA	P
CTCACCGCCGCGGCCCGGGTTCGATTCCCGGTCAGGGAAAG	P
AGAGGCGTCCCTGGGTGGGCTCGAACCACCAACCTTTCGGT	P
GCCAGCCGAACCAGCTTGCCTTTCGATTCCCGACATGCTTC	P
TTTCACCGCCGCGGCCCGGGTTCGATTCCCGGTCAGGGAAG	P
TTCACCGCCGCGGCCCGGGTTCGATTCCCGGTCAGGGAAGT	P
CCGCCGCGGCCCGGGTTCGATTCCCGGTCAGGGAAGTTTGC	P
CGCCGCGGCCCGGGTTCGATTCCCGGTCAGGGAAGTTTGCT	P
GTTAACCGAAAGGTTGGTGGTTCGAGCCCACCCAGGGACGG	P
CGTGCTGCATGGGCCAGGAATCAAACCTGGGCCTCCTGCGT	P
TGCCACGCGGGAGGCCCGGGTTCGATTCCCGGCCAATGCAC	P
GCCACGCGGGAGGCCCGGGTTCGATTCCCGGCCAATGCACT	P
CGCGGGAGGCCCGGGTTCGATTCCCGGCCAATGCACTTTCA	P
GTCTCCCCTGGAGGCGTGGGTTCGAATCCCACTCCTGACAA	P
ACCCTTGCGTTGGCCGGGAATCGAACCCGGGTCAACTGCTT	P
ACTTCCGTCCCTGGGTGGGATCGAACCACCAACCTTTCGGT	P
CACAGCGCCCAACGTAGGGCTCAAACCCATGACCCTGAGAT	P
AGCCTGGGCTCGTCCGGGATTTGAACCCGGGACCTCTCGCA	P
CTACCCAGGTTTTGTCTGCCTCGTTTCCCGGTCAGGGAACC	P
GTAAATAGCTGAATGGTTCCTGTCCCATCTGGGGTGCCAAT	P
GACTGTAAATAGCTGAATGGTTCCTGTCCCATCTGGGGTGC	P
ACCTCAGTGCCGGAATCGAATTATTCGGCCTCTGCCTCCCT	P
CATTGTGTCAGAAGGGGGATTTCAGAGTTTGTTTTATGCAA	P
ACAAACGCCCGAACAGGGACTTGAACCCTGGACCCTCAGAT	P
TTTAATCTGAGGGTCCAGGGTTCAAGTCCCTGTTCGGGCGT	P
ACAGGAGGCCCCAGCGAGGATCGAACTCGCGACCCCTGGTT	P
GAGCATCAGTTGTTGTATTTTTCCTCACACGTGGCACCAGT	P
GAAAAAAAAAAAAAAGTTAATTCCCCAGCATCTCCAAAACA	P
CTCAGAAAAAAAAAAAAAAGTTAATTCCCCAGCATCTCCAA	P
GGTTGTGTCAGAAGTGGGATTCGAGGTAGAGCCTCTAGCAA	P
CGAATGTGTCAGAAGTGGGATTCGAACCCACGCCTCCATCC	P
GAATGTGTCAGAAGTGGGATTCGAACCCACGCCTCCATCCG	P
CTTACTTTCCTGACCGGGAATCGAACCCGGGCCGCGGCGGT	P
TGCATGGGTTGGGAATGGGATTTATGGGAAGGGTTAGCAGG	P
CACCATGGTTCCACTGGGGCTTGAACCCAGGACCTTCTGCG	P
AAAGTGCAGGAAGATGTAGTTATCCCACTCCTGACTTTTTG	P
GAGCGCGTCCCTGGGTGGGCTCGAACCACCAACCTTTCGGT	P
ATGGGGTCTCCCCGCGCAGGTTCGAACCCTGCTCGCTGCGG	P
GTGGGAGGGATGGGTGTATATTGCGATTCTAGCTAGAAGGA	P
CATGTTGGCAGGAGTGGGACTGGGATTCCAGAAAGTAAAGT	P
CACGGTGTCAGGAGTGGGATTTGAACAAGATCACCATTGGA	P
GTGCTGGAGTGGGGTTCGGATGGTCCCTCCCCAGAACCCAA	P
GTGTCGGGAGTGGGATAAGATAGGGTATGGGGGGCGGGGTA	P
TACACGCAGAAGGTCCTGGGTTCAAGCCCCAGTGGAACCAT	P
GTTAACCGAAAGGTTGGTGGTTCGAGCCCACCCAGGGACGC	P
TTAACCGAAAGGTTGGTGGTTCGAGCCCACCCAGGGACGCG	P
TAAATAAAGTGCTTCTCGGGTTCGTTTCCCAGCCAACGCAG	P
CGCTTCCGCAGCGAGCAGGGTTCGAACCTGCGCGGGGAGAC	P
GCTTCCGCAGCGAGCAGGGTTCGAACCTGCGCGGGGAGACC	P
TGCTGTTACTGCCACAGCCCTGTCCCGGTCAGGGAAGCCTT	P
CTTCAAGTGCCAGGCATGGATTCGGATTCCACTTCTGACAC	P
TCTGTTTCTGTTACCGGCTCTTTCCACCCCCGGCATCTCCG	P
CTGTTTCTGTTACCGGCTCTTTCCACCCCCGGCATCTCCGC	P
ACACACCAGTCAGGCTGGCGTTCGTTCCCCGGCCCAAGCAG	P
CCGCCCCCCATACCCTATCTTATCCCACTCCCGACACCCTA	P
CTATGTGCCAGAAGTGGGACTCTGATGTCTGTGCAGAGGGT	P
CCCAGCGGAGGGGAAGAGACTTTTGAAAGATCGGAAGTCTG	P
GCCTTCAAGCTGGAATCGAATTGAGTGGGTCGATATTGAAA	P
TCTGGTACCCCAGGTGGGACTGTGGACCAAGCTCTGACTCA	P
GCGGTTCAGTCACACAAGTATATCCCACCTCTAACACAGCA	P
CGCCGTGGTTCCACTGGGGCTCGAACCCAGGACCTTCTGCG	P
TGGATTCATATCCGCGTGGGTTCGAACCCCACTTCTGGTAA	P
GGATTCATATCCGCGTGGGTTCGAACCCCACTTCTGGTAAA	P
TTTAATCTGAGGGTCCGGGGTTCAAGTCCCTGTTCGGGCGG	P
AGGTCTGCCGAAACCCGGGATCGAACCAGGGACCTTTAGAT	P
GATACCGCCCGAACAGGGACTTGAACCCTGGACCCTCAGAT	P
ATACCGCCCGAACAGGGACTTGAACCCTGGACCCTCAGATT	P
AGCGCTGCCGAAACCCGGGATTGAACCAGGGACCTTTAGAT	P
GCGCTGCCGAAACCCGGGATTGAACCAGGGACCTTTAGATC	P
TTGTGCTTTGCACGCGTGGGTTCGAATCCCATCCTCGTCGG	P
TTTGCACGCGTGGGTTCGAATCCCATCCTCGTCGGCCCTGT	P
GTATGTATCAGTAGTGGGATTGTCTGTCTCCTCGCACTAGA	P
ACCCACGGCACGGGGATGGATGTGTTCCCTCCTGACTCATC	P
GGGGCTGCTAGAAGTTCCACTTCGGATCCCGCTTCTGACAC	P
GAAGAGCAGAGGGGCTTTGGTATCCTGCTCACAGTGTCAAA	P
GAAGCCACCAGGAGTGGGGTTCAAACCCACACAGACATATG	P
ATACAGAGTGATCCTTGTCCTGTCCCATCTGGGTGGCCTGT	P
TTTAATCTGAGGGTCCAGGGTTCAAGTCCCTGTTCAGGCGA	P
TTTGCATATCTTTACAGCAGTGCCCCACTCCTGGTAGCAAT	P
ACATATTTCCCTCACCTACTTTCATTTCCTCCTGTTAACAC	P
GTATGTGTCAGAAGTGGGTGTCAATTAAAGACTCATAAAGT	P
TTCTGTGGCAGAACTGGGATTCCCAGTCTCTGAGGTTAAGC	P
TAGGCCAACAAATCAATAGCTGTCCCACTCCTGACACCAGG	P
TACACGCAGAAGGTCCTGGGTTCGAGCCCCAGTGGAACCAC	P
ACACGCAGAAGGTCCTGGGTTCGAGCCCCAGTGGAACCACG	P
AAAAGCGACTCTGGTGGGACTCGAACCCACAACCTTTGAAT	P
CCTCTTTACCAGAAGTGGGGTTCGAACCCACGCGGATATGA	P
CTCTTTACCAGAAGTGGGGTTCGAACCCACGCGGATATGAA	P
GAAGATCTAAAGGTCCCTGGTTCGATCCCGGGTTTCGGCAG	P
TTTAATCTGAGGGTCCAGGGTTCAAGTCCCTGTTCGGGCGG	P
GAAGATCTAAAGGTCCCTGGTTCAATCCCGGGTTTCGGCAG	P
AAGATCTAAAGGTCCCTGGTTCAATCCCGGGTTTCGGCAGC	P
CAGGGCCGACGAGGATGGGATTCGAACCCACGCGTGCAAAG	P
AGGGCCGACGAGGATGGGATTCGAACCCACGCGTGCAAAGC	P
ATGACCGGCTCTGGGATCGATCGTCACCTCTTCTGCCTTTA	P
TTCCTCTTCCTACCGTGGGGTTCGAGCCCCACTTCTGGTTG	P
TAGGCAGCGGTGGGATGCGCTGTCTCTGGATTAGTGACAGA	P
ACCCAGGGTTGGGAGGGTCCTGCCTCACCTGGAGCACGTGG	P
GGTTTGCCAAAAAGCCCCTTTTCATCCCATCTCTGCCACAT	P
GGGGTCATTAGAAGCTGTACTTCAGATCCCACTTCTGACAC	P
CGGCCTCAGCCGGCATCGAATCACCGCGGTTCCCAGAGGGC	P
ATGGGGTTTCCCCGCACAGGTTCGAATCCTGTTCGTGACGG	P
TTCAGGTATCTTTATAGCAATACCCCACCTCTGGTACCAAT	P
CAGGCCCTTTCTCACCACGTTTCCTTCCCCGCAGTGGCCAC	P
CGTAGTCGGGGGGGGTCTCCTTTGAATCCCACTTCTGACAC	P
TAGTCGGGGGGGGTCTCCTTTGAATCCCACTTCTGACACCA	P
GCGCCCAACGTGGGGCCAGTTTGATTATTCGTCCAAATTTT	P
TGTCACGCGGGAGACCGGGGTTCGATTCCCCGACGGGGAGG	P
TGTCACGCGGGAGACCGGGGTTCAATTCCCCGACGGGGAGG	P
GTGGAGATGCCAGCGATTGATCTTGTGACCTTGGGGGCATC	P
GGACCGGCACCGGGATGGAGTAGGGGCTGTAGCGCAGCCGC	P
GTGGCAGCAGTGGGATACAATCATCTTTTTTTTTTTTTTTT	P
TACAATGGAGATGCCGGGGATCGAACCCGGGGCCTCATACA	P
TTGGCCTCCCCGTCGGGGAATCGAACCCCGGTCTCCCGCGT	P
GGAAGTGCCGAAACCCGGGATCGAACCAGGGACCTTTAGAT	P
TGCACGTATGAGGCCCCGGGTTCAATCCCCGGCATCTCCAG	P
AGAGATCAAGAGGGAACTGCTCTGTATCCCACTTCTGACAC	P
AAACCCGTCACGAACAGGATTCGAACCTGTGCGGGGAAACC	P
AGTAGGGACTCTGTATGGGGTCTCCAACCCCACTCCTGGTA	P
ATGGGTGATGGGCACGGGGATGCGTGTGGTAATGTTCTCTT	P
GTCCCTCCAGCTGGAAAAGATTTGAGCATCCACATTATTGG	P
TGCATGTATGAGGCCCCGGGTTCGATCCCCGGCATCTCCAT	P
TGTCACGCGGGAGACCGGGGTTCGATTCCCCGACGGGGAGG	P
GAAGATCTAAAGGTCCCTGGTTCGATCCCGGGTTTCGGCAC	P
TGTCACGCGGGAGACCGGGGTTCGATTCCCCGACGGGGAGG	P
AAGTCTGGAGATGCCGGGGATTGAACCCGGGGCCTCATACG	P
AACCTTCGTCTAGGCCCAGCTTCAATCCCAGTGCCTGTCAC	P
CACACACTCTCCAGCCCTCCTGCCCACCCAGGGGCGCCACA	P
GGCATTTCCCTGTTCAGTGTTTTCCCTCCCCGTGCCGGCCA	P
GGCTCGAAGGATGGCCTGCTTTCCCCGGCGTCTCCAGGAAG	P
CTGACCGTCCCTGGGTGGGCTCGAACCACCAACCTTTCGGT	P
AAGCGTTCCCATACCGGGAGTCGAACCCGGGCCACCTGGGT	P
AAATAGGGCCAAAAGACCTATTTCCATCCCCACACCTCCAC	P
TGTCACAATCCGTTGCAGCATTCCTCACACGGGGAACCAGC	P
TCCCCGTCGGGGAATCAGAATCCTGGAGCTTAAATGAGAAA	P
TAATGTGTCAGAGGTGGTATTTTCCCATTACTTCCTTCTTA	P
TCAGTTGTCAGGAGTGGGATTGCTGGGTCTGACGATAAGCT	P
TGTTACAGCAGAGTGAGTGGTTCGTTCCCCGTGCAGGAACT	P
TCACTAGAGGATGATTCAATTTCCTTTCCCGTCCAATGCAC	P
GTAGCTGCCGAAACCCGGGATCGAACCAGGGACCTTTAGAT	P
GGGCATGGGCCGGGAACCTATGATTCTGGCACGAAAGTGTT	P
ACTCAGTCTGATGAATGAATTTCCTTTCTCGGCCAACGCAC	P
ATCATGAGACCGGCACGGGATAGACCTGCCCTCATGATTCA	P
GTTAACCGAAAGGTTGGTGGTTCGAGCCCACCCAGGGACGG	P
GTTGGTGTCGGAAGTGGGATTCAAAGTAGAGCTTCTCTCAA	P
TTCTGAGCCTCTCAGTTATCTATCCCACGTCTGACAATTAC	P
TTTCACCCAGGTGGCCCGGGTTCGACTCCCGGTATGGGAAC	P
TTCACCCAGGTGGCCCGGGTTCGACTCCCGGTATGGGAACG	P
TCTCACCGCTGCTGCCTGCGTTCGATTCCCGGTCAGGGAAC	P
CTCACCGCTGCTGCCTGCGTTCGATTCCCGGTCAGGGAACA	P
TTTCACCCAGGCGGCCCGGGTTCGACTCCCGGTGTGGGAAC	P
ATGACCTGCAGGGGGATCGATGCCAGATACTAACAAATTAT	P
GAAGATCTAAAGGTCCCTGGTTCGATCCCGGGTTTCGGCAG	P
GTGGAGGTGTCGGGGTTCCATTCTTTCTATACCAACACTAC	P
GAACAGGGCTCGTCCGGGATTTGAACCCGGGACCTCTCGCA	P
AGTCTCTTCGGGGGCGTGGGTTCGAATCCCACCGCTGCCAG	P
GTCTCTTCGGGGGCGTGGGTTCGAATCCCACCGCTGCCAGG	P
AGCGAGGGCTCGTCCGGGATTTGAACCCGGGACCTCTCGCA	P
CACACAGGCCCCAGCGAGAATTGAACTCGCGACCCCTGGTT	P
ACACAGGCCCCAGCGAGAATTGAACTCGCGACCCCTGGTTT	P
AGTCTCTTCGGGGGCGTGGGTTCGAATCCCACCACTGCCAG	P
GTCTCTTCGGGGGCGTGGGTTCGAATCCCACCACTGCCAGT	P
TTCGGGGGCGTGGGTTCGAATCCCACCACTGCCAGTGGTAC	P
GCAGCTCCTTCGAGCCGGAATCGAACCAGCGACCTAAGGAT	P
GAGCTATCGAAGGGCGCACGTTTCTGGGGTTGGGTCATTGA	P
GCACTTCCTTCGAGCTGGAATCGAACCAGCGACCTAAGGAT	P
GCGCTTCCTTCGAGCCGGAATTGAACCAGCGACCTAAGGAT	P
CGCTTCCTTCGAGCCGGAATTGAACCAGCGACCTAAGGATG	P
GCACTTCCTTCGAGCCGGAATCGAACCAGCGACCTAAGGAT	P
GGTCATCCTTAGGTCGCTGGTTCGATTCCGGCTCGAAGGAG	P
GTCATCCTTAGGTCGCTGGTTCGATTCCGGCTCGAAGGAGA	P
GTTTCAAGGAAATAAAGAAATATCCCAAGTCTGACACAGCA	P
ATTGCTTTATGGGCCGGGAATGTAGGAGTAAAAAAAATTCT	P
TGAAAGAGAAAATATATTCATACCCCACTCCTGTTAGCTTC	P
ACCCGCGCCCAACGTGGGGCTCGAACCCACGACCCTGGGAT	P
ATTATCTATATTTATAGCTATTAGATAGGAAGAGCAGTTCA	P
GCAGATCAAGAGGTCCCCGGTTCAAATCCGGGTGCCCCCTT	P
GAAAGAAAAGAAATCCTGGATTCAAATCCCACCTCTGTCAC	P
AATAACGCCAAGGTCGCGGGTTCGATCCCCGTACGGGCCAG	P
ATAACGCCAAGGTCGCGGGTTCGATCCCCGTACGGGCCAGG	P
CGCCAAGGTCGCGGGTTCGATCCCCGTACGGGCCAGGCTAA	P
AGCACCTGGCAGCGGTGGGATTCGAACCCACGCCCCCGAAG	P
GCACCTGGCAGCGGTGGGATTCGAACCCACGCCCCCGAAGA	P
TGTAAACCAGGGGTCGCGAGTTCAATTCTCGCTGGGGCCTG	P
TACCACTGGCAGTGGTGGGATTCGAACCCACGCCCCCGAAG	P
ACCACTGGCAGTGGTGGGATTCGAACCCACGCCCCCGAAGA	P
CCTTAGGTCGCTGGTTCGATTCCGGCTCGAAGGAGCTGCCG	P
GGACATCCTTAGGTCGCTGGTTCGATTCCGGCTCGAAGGAG	P
GACATCCTTAGGTCGCTGGTTCGATTCCGGCTCGAAGGAGC	P
GGACATCCTTAGGTCGCTGGTTCGATTCCAGCTCGAAGGAA	P
GACATCCTTAGGTCGCTGGTTCGATTCCAGCTCGAAGGAAG	P
CCTTAGGTCGCTGGTTCAATTCCGGCTCGAAGGAAGCGCCT	P
GGACATCCTTAGGTCGCTGGTTCAATTCCGGCTCGAAGGAA	P
GACATCCTTAGGTCGCTGGTTCAATTCCGGCTCGAAGGAAG	P
GTCGCTGGTTCGATTCCGGCTCGAAGGAAGTGCCCGATGCT	P
GGACATCCTTAGGTCGCTGGTTCGATTCCGGCTCGAAGGAA	P
GACATCCTTAGGTCGCTGGTTCGATTCCGGCTCGAAGGAAG	P
TCCTTAGGTCGCTGGTTCGATTCCGGCTCGAAGGAAGTGCC	P
CCTTAGGTCGCTGGTTCGATTCCGGCTCGAAGGAAGTGCCC	P
TCGCAAGGCCCCAGCGAGATTTGAACTCGCGACCCCTGGTT	P
GCGTCTCCTTCGAGCCGGAATCGAACCAGCGACCTAAGGAT	P
GTGTCTGAAGTGGTATTCGTTGATTGAAAGCCCATAAGAGT	P
CTTAATCCCAGGGTCGTGGGTTCGAGCCCCACGTTGGGCGC	P
TTAATCCCAGGGTCGTGGGTTCGAGCCCCACGTTGGGCGCG	P
GAACTGCTCTTCCTATCTAATAGCTATAAATATAGATAATA	P
CGGGAAGGGGGCACCCGGATTTGAACCGGGGACCTCTTGAT	P
CTTCCCAGTCCTCTGCATGCTTCCCTGACACCTCCACTTAT	P
TGACAGAGGTGGGATTTGAATCCAGGATTTCTTTTCTTTCT	P
TTTTGTGACAGAGGTGGGATTTGAATCCAGGATTTCTTTTC	P
CAGGACCACTCTTCATTGAATGTGACTATTCTGGGTGCTTC	P
TAGCCTGGCCCGTACGGGGATCGAACCCGCGACCTTGGCGT	P
CACATCGACGAGGATGGGATTCGAACCCACGCGTGCAGAGC	P
CACAATGCCGTGACTCGGATTCGAACCGAGGTTGCTGCGGC	P
TTTGGTGCTCCAGGTGAGGCTTGAATTAGATTTCTTAAGGA	P
TGCTCCAGGTGAGGCTTGAATTAGATTTCTTAAGGATAGGT	P
CTTAATCCCAGGGTCGTGGGTTCGAGCCCCACGTTGGGCGG	P
TTAATCCCAGGGTCGTGGGTTCGAGCCCCACGTTGGGCGGG	P
GCAGATCAAGAGGTCCCCGGTTCAAATCCGGGTGCCCCCTG	P
TCTGGTGGAGATGCCGGGCATTGTGGCACCAGGGCCCACTG	P
TCCCTGGAGGCTGGGCAGCCTTCTTAGCCCACTTCTGACCC	P
TGGAGGCTGGGCAGCCTTCTTAGCCCACTTCTGACCCATAA	P
TTTCACCCAGGCGGCCCGGGTTCGACTCCCGGTGTGGGAAT	P
TTGTGCTCTGCACGCGTGGGTTCGAATCCCATCCTCGTCGA	P
CCTATCCTTAAGAAATCTAATTCAAGCCTCACCTGGAGCAC	P
TGTCCCCATGTAGCTTACCATGCCTCACACGGGGCACAGTC	P
AAACCCGCCCAACGTGGGGCTCGAACCCACGACCCTGGGAT	P
CAGGCAGGGGGCACCCGGATTTGAACCGGGGACCTCTTGAT	P
AAAACAAAAACACAAAGACGTTCATCCCCCGGCAACTCCAA	P
CCAACTCTCACCCAGTGGCATTAATTTCTCGCTGGGGCCTC	P
GGACATGCTCCAGGTGAGGCTTAGAGTTCTGTCGCACGGCA	P
TTTTGCCCCCCGTGTGAGGATGAACCACTTAGCAAGTAAAA	P
TTATGTGTCTGAAGTGTGATTTAAAAGAAACCTAACCTGCT	P
CTAAGTGCGCCGCCCGGGAATCGAACCCGGGTCGCAAGAAT	P
CCGGATCAGAAGATTGAGGGTTCGAGTCCCTTCGTGGTCGT	P
CGGATCAGAAGATTGAGGGTTCGAGTCCCTTCGTGGTCGTT	P
CCTAAGCCAGGGATTGTGGGTTCGAGTCCCACCCGGGGTAA	P
TCTCACGCCCAACGTGGGGCTCGAACCCACGACCCTGAGAT	P
CTTAATCTCAGGGTCGTGGGTTCGAGCCCCACGTTGGGCGA	P
TTAATCTCAGGGTCGTGGGTTCGAGCCCCACGTTGGGCGAT	P
CTTAATCTCAGGGTCGTGGGTTCGAGCCCCACGTTGGGCGA	P
TTAATCTCAGGGTCGTGGGTTCGAGCCCCACGTTGGGCGAC	P
TTTGTTAAAAGCCGGAATAGTTTTGAATCCCACCTCTGCCA	P
CGTAAACCGAAGATCACGGGTTCGAACCCCGTCCGTGCCTG	P
GAGGTGTGGCAGCGGTGGGATTCGAACCCACGCCATCGAAA	P
AGGTGTGGCAGCGGTGGGATTCGAACCCACGCCATCGAAAT	P
AGTCTCTTCGGGGGCGTGGGTTCGAATCCCACCGCTGCCAG	P
GTCTCTTCGGGGGCGTGGGTTCGAATCCCACCGCTGCCAGG	P
TTCGGGGGCGTGGGTTCGAATCCCACCGCTGCCAGGGTTGC	P
TGTCATGATCCATTGTAGCGTTCCTCACATGGGGCACAACC	P
GTCTCCCCTGGAGGCGTGGGTTCGAATCCCACTTCTGACAA	P
TCTCCCCTGGAGGCGTGGGTTCGAATCCCACTTCTGACAAG	P
CCTGGAGGCGTGGGTTCGAATCCCACTTCTGACAAGCGCTC	P
GAGCTCTGTCAGAAGTGGGATTCGAACCCACGCCTCCAGGG	P
AGCTCTGTCAGAAGTGGGATTCGAACCCACGCCTCCAGGGG	P
GCTCGGCCATCCTGACTGCTTGCAGTGTGTGGCGCATAAAG	P
TTTTCCCAAGGTGAGTCAGGTTTGGAATCCCACTTCTGACA	P
GCTGCTGCATTGGCCGGGAATCGAACCCGGGCCTCCCGCGT	P
CATAATCTGAAGGTCCTGAGTTCGAGCCTCAGAGAGGGCAG	P
CGCCCTCGCGATTTCTCTCCTTCCATCCCCGGCCTCTCCAC	P
CAAAACGTTAGACTGCCCCGTGTGAGGCTCGAACTCACGAC	P
AAACGTTAGACTGCCCCGTGTGAGGCTCGAACTCACGACCT	P
TAGACTGCCCCGTGTGAGGCTCGAACTCACGACCTTCAGAT	P
GCCCCGTGTGAGGCTCGAACTCACGACCTTCAGATTATGAG	P
TCCCATTCTTGCGACCCGGGTTCGATTCCCGGGCGGCGCAC	P
GGCAACGACCACGAAGGGACTCGAACCCTCAATCTTCTGAT	P
CTTAATCTCAGGGTCGTGGGTTCGAGCCCCACGTTGGGCGT	P
TTAATCTCAGGGTCGTGGGTTCGAGCCCCACGTTGGGCGTG	P
GGAATCGCCCAACGTGGGGCTCGAACCCACGACCCTGAGAT	P
CTTAATCTCAGGGTCGTGGGTTCGAGCCGCACGTTGGGCGT	P
CAAGTCGCCCAACGTGGGGCTCGAACCCACGACCCTGAGAT	P
GCAGGTGCCCCGTGTCAGGCTGCACCCTCAGGCGCTGGTTT	P
ATATCAGGCACGGACGGGGTTCGAACCCGTGATCTTCGGTT	P
AGTCATTTCGATGGCGTGGGTTCGAATCCCACCGCTGCCAC	P
CAACCCTGGCAGCGGTGGGATTCGAACCCACGCCCCCGAAG	P
AACCCTGGCAGCGGTGGGATTCGAACCCACGCCCCCGAAGA	P
TTTTTTCTTGGACTTGACTTTTCGTCCCATCTGGAGTGCCC	P
GGATGTGTCAGAAGTGAGATTTAAATATGACCTCTGAATAG	P
AGCGCTTGTCAGAAGTGGGATTCGAACCCACGCCTCCAGGG	P
GCGCTTGTCAGAAGTGGGATTCGAACCCACGCCTCCAGGGG	P
GGCGTGGGTTCGAATCCCACTTCTGACAGAGCTCAATTACT	P
GCGTGGGTTCGAATCCCACTTCTGACAGAGCTCAATTACTT	P
GTCTCCCCTGGAGGCGTGGGTTCGAATCCCACTTCTGACAG	P
TCTCCCCTGGAGGCGTGGGTTCGAATCCCACTTCTGACAGA	P
CCTGGAGGCGTGGGTTCGAATCCCACTTCTGACAGAGCTCA	P
TGGTGTGGCAGAAGTGGGATTGAAATGGATTGAGGTAGGGA	P
TGCCACGCGGGAGGCCCGGGTTCGATTCCCGGCCAATGCAG	P
GCTGCTGCATTGGCCGGGAATCGAACCCGGGCCTCCCGCGT	P
ACAGCTGCCCTCTCTGAGGCTCGAACTCAGGACCTTCAGAT	P
TTTAATCTGAGGGTCCAGGGTTCAAGTCCCTGTTCAGGCAT	P
GTGGAGGTGTCGGGGACTGGTAATAAGTCCAAAAGCTCTGT	P
CTGGGTGGCAGCCGTGGGATTCCGGGGTCTGCCTTGGAGGT	P
CATAATCTGAAGGTCGTGAGTTCGAGCCTCACACGGGGCAG	P
ATAATCTGAAGGTCGTGAGTTCGAGCCTCACACGGGGCAGT	P
GAAGGTCGTGAGTTCGAGCCTCACACGGGGCAGTCTAACGT	P
AGCAGGGCTGACGAGAGAGGTTCGTGCCCCACGTTTGGAAA	P
TTTAATCTGAGGGTCCAGGGTTCAAGTCCCTGTTCGGGCGG	P
CCAGCCTGGCAGCGGTGGGATTCGAACCCACGCCTCCGAAG	P
CAGCCTGGCAGCGGTGGGATTCGAACCCACGCCTCCGAAGA	P
TGCCACGCGGGAGGCCCGGGTTCGATTCCCGGCCAATGCAC	P
GCCACGCGGGAGGCCCGGGTTCGATTCCCGGCCAATGCACG	P
AGTGACGCTGTGAGCAGGATTCGAACCTGCGCGGGGAGACC	P
TTGTGCTCTGCACGCGTGGGTTCGAATCCCATCCTCGTCGG	P
AATAACGCCAAGGTCGCGGGTTCGATCCCCGTACGGGCCAG	P
ATAACGCCAAGGTCGCGGGTTCGATCCCCGTACGGGCCAGG	P
CGCCAAGGTCGCGGGTTCGATCCCCGTACGGGCCAGGATTG	P
TTCCAAGCAGTTGACCCGGGTTCGATTCCCGGCCAACGCAA	P
AGCAGTTGACCCGGGTTCGATTCCCGGCCAACGCAAGTCGT	P
GTACTCTCCCCGTCGGGGAATCGAACCCCGGTCTCCCGCGT	P
AAGGAGGGCTCGTCCGGGATTTGAACCCGGGACCTCTCGCA	P
TATGACGTAGTCGGCAGGATTCGAACCTGCGCGGGGAGACC	P
CCCACTGGCCCGTACGGGGTTCGAACCCGCGACCTTGGCGT	P
CATAGCGTCCCTGGGTGGGCTCGAACCACCAACCTTTCGGT	P
CTGTGAGGGGGCACCCGGATTTGAACCGGGGACTTCTTGAT	P
GCAGATCAAGAGGTCCCCGGTTCAAATCCGGGTGCCCCCTC	P
CAAAGAGGGGGCACCCGGATTTGAACCGGGGACCTCTTGAT	P
TCACGCGACCCAGATGGGACTCGAACCCACAATCCCCAGCT	P
TTTGTTGCATTGGCCGGGAATCCAAGGTACGACACTCATCG	P
CCTAAGCCAGGGATTGTGGGTTCGAGTCCCACCTGGGGTAG	P
TCGGATCAGAAGATTGAGGGTTCGAGTCCCTTCGTGGTCGG	P
AGTCTCTTCGGAGGCGTGGGTTCGAATCCCACCGCTGCCAG	P
GTCTCTTCGGAGGCGTGGGTTCGAATCCCACCGCTGCCAGG	P
TTCGGAGGCGTGGGTTCGAATCCCACCGCTGCCAGGCTGGA	P
ACTCGTGCATTGGCCGGGAATCGAACCCGGGCCTCCCGCGT	P
ATGGGGTCTCCCCGCGCAGGTTCGAATCCTGCTCACAGCGT	P
TTAGCCGACGAGGATGGGATTCGAACCCACGCGTGCAGAGC	P
AATCCTGGCCCGTACGGGGATCGAACCCGCGACCTTGGCGT	P
CGACTTGCGTTGGCCGGGAATCGAACCCGGGTCAACTGCTT	P
CGCGGGAGACCGGGGTTCGATTCCCCGACGGGGAGAGTACT	P
TGTCACGCGGGAGACCGGGGTTCGATTCCCCGACGGGGAGA	P
TTGGGGTCTCCCCGCGCAGGTTCGAATCCTGCCGACTACGT	P
GCGGGGCTGCCCAGAGCTTTTTTTGAACCCCACTTCTGGTA	P
AGTGCCCTCCAGACTAGCCCTTCCTGCCCCACGTTGGCTGC	P
GTTAACCGAAAGGTTGGTGGTTCGAGCCCACCCAGGGACGC	P
GCAGATCAAGAAGTCCCCGGTTCAAATCCGGGTGCCCCCTC	P
ACCCGAGGGGGCACCCGGATTTGAACCGGGGACCTCTTGAT	P
GCAGATCAAGAGGTCCCCGGTTCAAATCCGGGTGCCCCCTC	P
GACGAGTGAGTAATAGGAAGTTCCCCGGCATCTCCACTCAC	P
AGTGTTCCCATGGTTGTTTGTACAGGCCCCACTCCCGGCAC	P
GTGACGGGCAGGGGGATGGATAGCATTAGGAGAAACACCTA	P
GGGACCGGCATGGGGATGGATGAGGGAAACGCCTGACCATA	P
CCGGAGCTGGGGATTGTGGGTTCGAGTCCCATCTGGGTCGC	P
TTCTGTCTTCAGCCTATTCTTTCCCCGTGCGGCTCACCCAC	P
TTGATTCTGTCTTCAGCCTATTCTTTCCCCGTGCGGCTCAC	P
ACTCCGATGAGTGTCGTACCTTGGATTCCCGGCCAATGCAA	P
ACCTCTACCCCAGGTGGGACTCGAACCCACAATCCCTGGCT	P
CCTAAGCCAGGGATTGTGGGTTCGAGTCCCACCTGGGGTGT	P
CGTTCCGACCACGAAGGGACTCGAACCCTCAATCTTCTGAT	P
TTTTGTGTCCCTTGTGAGGATGTAAGTGGTAATTTGACCAT	P
TCTCACCACCATGGCCCGGATTTGATTCCCGGTCAGGGAAG	P
AAATGTTTAAGTAAAAAGCATATCTTACTTCTGTCACATAA	P
TCGGATCTCCAGGAACCGAATCATTTGCATTGATTTATTGA	P
TTCCCTGACCGGGAATCAAATCCGGGCCATGGTGGTGAGAG	P
TTCTGCCTCAGAAGTGGAATTCAGTTGAAGATGGGTCTGTC	P
GAGGATCACTGCAGGCTAGCTTAAGGTCCCATCTGGGTCGC	P
GTGGCCTGGCGGGTCCCGTGTGTCGGAAGAGCGGTTCCCTG	P
GGCCTGGCGGGTCCCGTGTGTCGGAAGAGCGGTTCCCTGGG	P
GTTAACCGAAAGGTTGGTGGTTCGAGCCCACCCAGGGACGC	P
TTCCAAGCAGTTGACCCGGGTTCGATTCCCGGCCAACGCAT	P
TGACCTGTTTCCGCCCGGGATCGAACCGGGGACCTTTCGCG	P
GTGACCATCACGGGGAACAATCTACCAGATTATCTGACTGA	P
CACTTAAGATCTGCACCAAGTCCAAATCCCACTTCTGACAC	P
TCGAGACGTCATGAGGCGAGTTCCCCGACAGCTCCACCAAC	P
AAAAGTGCTCCAGGTGAGGATCGAACTCACAACCTCGGCAT	P
TCTGGCGCCCAACGTGGGACTCCCCGTTATCTCTACAAATA	P
CCACGCGTCCCTGGGTGGGCTCGAACCACCAACCTTTCGGT	P
CTGGATGGAGGTATTGGGGGTTGAGGTCATGGGACTGGGGT	P
CCGCATGCGTTGGCCGGGAATCGAACCCGGGTCAACTGCTT	P
CACACGCGAAAGGTCCCCGGTTCGATCCCGGGCGGAAACAG	P
TCATCACAGAATTTTTACTGTTTCGTATCCCACTCTCACAC	P
TTTGGTGTCAGAAGTGGGATTTGGACTTGGTGCAGATCTTA	P
AAAGCTACCAGGAGTGGGGTTGCAAGGTACTGCCCCAGCAG	P
AGCAATGCCGAGGTTGTGAGTTCGATCCTCACCTGGAGCAC	P
TCCCACCGCCGCAGCCCGGGTTCGATTCCCGGTCATGGAAC	P
GTGTCAGAAGTGGGATTTGCTAACACAGCCCTGGCACACAG	P
TGTCGTGATCCATTGCAGCATGTCTCACACGGGGCACCACC	P
GGCAATCCTTAGGTCGCTGGTTCGATTCCGGCTCGAAGGAC	P
GCAATCCTTAGGTCGCTGGTTCGATTCCGGCTCGAAGGACT	P
TCCTTAGGTCGCTGGTTCGATTCCGGCTCGAAGGACTTCGT	P
CCTTAGGTCGCTGGTTCGATTCCGGCTCGAAGGACTTCGTC	P
GTCGCTGGTTCGATTCCGGCTCGAAGGACTTCGTCTGTAAT	P
CCTCACAGAGTCCGCTTCACTCCCCCAATACCTCCACCAGA	P
CTTGGTCCCCTGACCGGGAATCGAGGTAACTGAGGGATGGC	P
AGCAATGCCGAGGTTGTGAGTTCGAGCCTCACCTGGAGCAA	P
TATTAGCAGTCACTTCCCATTCCCTTCCCCAATACCTCCAC	P
GTGTGTGTCAGAAGTGGGATTTGAATTGCCTTGATGTCAGT	P
TGTCAGAAGTGGGATTTGAATTGCCTTGATGTCAGTGGCTG	P
GCCTATGCGCCGCCCGGGAATCGAACCCGGGTCGCAAGAAT	P
TGCTGGGTCGGAAGTGGGTTTGTAAGAGCAGGAATGGAGGC	P
CATCTCTGCCTGCTCAGTGCTCCGTTTCCCTGTCAAGGAAT	P
GCAGAGGGATTGTTAACGTATGGCTCACCTGGAGCATGTTT	P
TTTTGTTCCCATACCGGGAGTCGAACCCGGGCCACCTGGGT	P
TACCAGGAGTGGGGTTCTACTGAAAAGATACCCAAAAATGT	P
CGCATGTGTGAGGTCCCGGGTTCAATCCCCGGCATCTCCAA	P
GCATGTGTGAGGTCCCGGGTTCAATCCCCGGCATCTCCAAA	P
GTGTGAGGTCCCGGGTTCAATCCCCGGCATCTCCAAATCAG	P
AAACTTGCATTGGCCGGGAATCGAACCCGGGCCTCCCGCGT	P
CAGTGAGTCAGAAGTGGGATTAGAACTGGAAGCCAAATCCT	P
CTCTTTTTTTAAACTCAGATTTTCGATAAGATAGGAAGTCC	P
TTAGATAGCTGTGTCAGAAATATGCTTGCAATGTGTAGTAG	P
AGACGTCCTTAGGTTGCTGGTTCGATTCCAGCTTGAAGGAG	P
CGAAGTCCTTCGAGCCGGAATCGAACCAGCGACCTAAGGAT	P
GTGACCTGCACGGGGATCTTTGCTGCACAAAGTGGGGTATA	P
TCGGCCATCCCTCAGTTACCTCGATTCCCGGTCAGGGGACC	P
TTATGTGTCTGAAGTGGGAATTCACTCAATGCTATTATGGG	P
GGTCTTGCTCCAGGTGAGGCTCGAACTCACAACCTCGGCAT	P
AGCCACTGACATCAAGGCAATTCAAATCCCACTTCTGACAC	P
TCCCATTCTTGCGACCCGGGTTCGATTCCCGGGCGGCGCAT	P
TCAGGTGACTGAGAACAGGGTTCGATTCCCGGTCAGGTGAC	P
AGCATTGGAGATGCCGGCGATGGCCTCCTGGACTTGTTTGA	P
AGCCCCGACAGGGAATCGAATTCCTTAAAGCCCAAGACTGG	P
TTCAGTTTACAGTGCTTGTTTATCCCACTTCTGAGAAAGGA	P
TAATGTCTAGTTTCCCACTGTGTAAGAGCGGTTCCCCTCTG	P
CTTGGGCAGCCGCAAAACAGTTAGATCCCCGTGCTGTCACC	P
TTTCACCCAGGTGGCCCGGGTTCGACTCCCGGTATGGGAAC	P
TTCACCCAGGTGGCCCGGGTTCGACTCCCGGTATGGGAACA	P
TGATTTGGAGATGCCGGGGATTGAACCCGGGACCTCACACA	P
GATTTGGAGATGCCGGGGATTGAACCCGGGACCTCACACAT	P
TGCCACGCGGGAGGCCCGGGTTCGATTCCCGGCCAATGCAA	P
CAATAGAAAAGCACATTTGCTATAAGCATTGGTGGTTCAGT	P
GAGTGTGAGACCATCTGAGATGCCTAGCCCCAGTGGAACCA	P
GCCCTGGTACTGTGGCCTTTTTTCAGTCCCCGTGCCTGTCA	P
CCCTGGTACTGTGGCCTTTTTTCAGTCCCCGTGCCTGTCAT	P
TATTTCTGAAGGGATGTCAATTCCCCGTTCCGGTCAACCCT	P
TATCACTGCCCATAATAATGTTTGGCATCCCACTGTTGACA	P
GCTTCCTAACCCAGGGATTGTTTGTGTCCCACCTGGGGTGC	P
GGGGTTCCCCAGGCTCAATGTTCCTCACGTGGGGCACAAAC	P
TTAGGTGGCCACTACGGGGCTGTGGCTCAAGATTTCATTGG	P
TCTTCGTCAATACCTCATCATTCCTCACATGGGCCCAATAA	P
GCTTAAGGTCCCTGAACATGTTCTTTTCCCGGCCTATGCGC	P
GATATCTCCCACCTGGCATCTCCCCCGGCATCTCCACCGCC	P
AAAGCTCCCAGAAGTGGGATTGCAGGTCCCTAGGATGTGTG	P
GGCTTGGTGACCGGCACGGGTTTCGTAACTGTCACAAGCTT	P
GGTGACCGGCACGGGTTTCGTAACTGTCACAAGCTTTGTTA	P
GAGGGTGGATGTGTCGGGGATACACAGGAATGATCTCAGCA	P
CATCCTCAGGTGAGGCTGGATCCAGGGTCTCACATGATGTC	P
GCACAATGCTGTTTTCCATTTTCCCCTTGCCGGTCACTTCT	P
GAGGGAACATGGGCCGGGAATGACATGCCTGAGTCATTGAC	P
GGTAACAAAGCTTGTGACAGTTACGAAACCCGTGCCGGTCA	P
GTAACAAAGCTTGTGACAGTTACGAAACCCGTGCCGGTCAC	P
CGTGCTGCATGGGCCGGGAATCGAACCCGGGCCTCCCGCGT	P
ATAAACCATTTAATAATTCATTCCTCTCACGGGGCACCTTT	P
TGCCACGCGGGAGGCCCGGGTTCGATTCCCGGCCCATGCAG	P
GCCACGCGGGAGGCCCGGGTTCGATTCCCGGCCCATGCAGC	P
CGCGGGAGGCCCGGGTTCGATTCCCGGCCCATGCAGCACGA	P
TTACTGCTTTTCCCCAACTCTTCTATCGGTGCATGGGTGGT	P
GACCGGCTCGGGGATAGAAATTCGTGTTTGGTGTGAAGCAG	P
CTCTGACTTGGGAGACATGTTTTCAATCCCTGGGCCGGTCA	P
TCTGACTTGGGAGACATGTTTTCAATCCCTGGGCCGGTCAC	P
TGCTTCACACCAAACACGAATTTCTATCCCCGAGCCGGTCC	P
GCTTCACACCAAACACGAATTTCTATCCCCGAGCCGGTCCA	P
TTATTCTTCAGAAGTGGGATTTATTATGTAAAGCCACTTTT	P
GGCGTCACCAGAAGCTCCACTTCGGATCCCACTTCTGACAT	P
TGCTGTGTTAGAGGTAGGATTCTTGCATTTATTTTTTTTCT	P
GATTATAAAAACGTAACCCATTCGAGCCCCACTCCCAGTAC	P
AAGTTGAAAAGAAATTTGAATTCGTATCCCACCTCTGATTT	P
TTCTATGTCAGAAGTGGGCTTTACAGTATCAATGGGATAAG	P
GTCATAGGGGGCACCTGGATTTGAACCAGGGACCTCTTGAT	P
TGCACAGGGGGCACCTGGATTTGAACCAGGGACCTCTTGAT	P
GTTCCCACATCTAGACATCTTCCTTATCCCACTCCTGACTC	P
ACCCCAATGGATATTGTACCTTGGTTTCCCAGCCAACGCAC	P
TGGAACCCCTCTTCCGATCCTGGCACCAACAGAGCTCCCCT	P
TAATATCATAGAGTCTCAGGTTCGAATCCCACTTCTGCCTC	P
CCCAGTGGCAGCGGCGGGATTCACACCCAGGTCTGTCTGCC	P
GCTCCAACACGGGGATCGAATTTCAGCATGAGGTTTGAAGG	P
GTCCTTGGGGCCGGACACGATGGCTCGTGCCTGTAATCCCA	P
TTTGTTTATCCATATGCCAGTACCCCACTACTGTAGCTTTA	P
ATCAGTGGCAGCGGTGGCATTAGATTCTCATAGCAGCATGA	P
CTTAGCTTCCAGCCGTCCCATATCCCACTTCAGACACAGCC	P
TACTGGGAGTGGGGCTCGAATGGGTTACGTTTTTATAATCA	P
CCTTGTGGGATCAATTCCTATTTCGATTCCCGATTAGTTTT	P
AGAAGTGCCCCCTGTGAGGCTACAGGACAGAGAAACTGGGG	P
GCAGATCAAGAGGTCCCTGGTTCAAATCCAGGTGCCCCCTA	P
TGGAAGTGTCAGGGATAGAATCTGGGTCCCTAATGCTTAGC	P
TGGAGGTGTTGGGGCTTGAATTTAATTTCGGTTCTATAACC	P
GGCGGCGCAGCGAGCAGGGCTCCCCGCCTTAACTTCCTCCG	P
TGGCAGAGGTGGAATTCGAATGCCCAAGCCTGGGGCAGCCA	P
GTGTCAGGGGTGGGAATCGATCATCTCAATAGATGCAGAAA	P
GTGCCCCGTGTGAGGAACCATGTGAGGAACCGTGTGAGGAA	P
CAAAAAATTTAAAAAATCAGTTCCTGCCCACCCAGGGACGC	P
CTAGCTACCAGGAGTGGGGTTTTATTTTTTAAAGCACGTCT	P
GGACCGGCAAGGGGACCCAATACAGCTGAAGTGAAGTGAGC	P
TCCCTGACCGGGAAGCGAGATGATTGGCGGATGGTCGAGGC	P
GGAGTCCCAGTGTTGAGTGCTACCCCACTTCTGGCACACAC	P
CACCACGTTGGCCAGGCTGGTATCCGACTCCTGACCTCAAG	P
TTTTGTCTCAGAAGTGGGATTTTTATTACTCCTAGAGAGGC	P
ATTGGCGTAGTCAACAGGATTCCGAGGTGAGTGAGTCCTCA	P
GTACTGTAATTTAAGTAATGTTCGGGGCCCTTCTGGGGTGC	P
TTTGTATTTCACTCACTGCTTCTGGGCCCCACGTTGGGCGC	P
GTGTTAGAAGTCGGATTTGATCCAACTTTGTCTCTTCTACT	P
TGGTCTCACCTGGCAACATATTTCCCAGCCCATGCACCCCT	P
TAAATGGCTGTCACCCCGAGTTTCATCCCCGGAATCTCCAC	P
CTAGCCCAAAAAAGTTTGTTTTTAGATCTCCAGTACCTCCA	P
TTGGTTAGGTTTCTTTGTCATACACACTCCTGGTAGCTTAT	P
TTTGCTGTGCAGACCTCTCCTTCCTTTCCTGGCCCATGTAC	P
TTATGTGTCATAAGTGTGATTATCAAGGTAGTAAAAGAACA	P
TACCAGGAGTGGGGTTCTGATATTTGGATACAGATGCTCAC	P
GTTCAGGGCCGGGAATCCAATCTTTTCCGAGCTCCATATTT	P
GTAATGCAGAGGAGAGGCACTTCATATCCCACTTCTGACAC	P
TCTGGAATCCTGAATACTGATTTTGAATCCCACCACTGCCA	P
TAAGCTGCCAGGAGTGGGGTTGAACTGTGATCGAGGCAGTC	P
GGGGTCACTGGAAGCTCCACTTCGGATCCTACTCCTGACAC	P
CGCCCAACGTGGGGCTCGAATCTAGGTCAAAGGGTTGCTGT	P
CTCAAGGATCGGCACGGGGATGTTGGGATGGAACATTTTTC	P
GTGACTGCCAGGGGGACCGATAGAGGGTACACAGGCATAGA	P
CAGGGTGCCCCGTGTGAGGCTGGGGTCCAGGGTTTTCAGGG	P
TGCCCCGTGTGAGGCTGGGGTCCAGGGTTTTCAGGGGCTGG	P
ATAAATAGTTTAAAATAAGTTTCCTTTCCCAGTCCATGCAC	P
AATGGTGGAGGTATTTGGGATGCATTCCTCTGCCTAGAAGA	P
CAAGCTGGCAGCGGTGGGATTCGAACCCACGCCTCCGAAGA	P
AGTCTCTTCGGGGGCGTGGGTTCGAATCCCACCGCTGCCAG	P
TTCGGGGGCGTGGGTTCGAATCCCACCGCTGCCAGTTTGTG	P
GAAGCAGGCCCCAGCGAGATTTGAACTCGCGACCCTGGTTT	P
TGCATGTATGAGGCCCCGGGTTCGATCCCCGGCATCTCCAG	P
GTATGAGGCCCCGGGTTCGATCCCCGGCATCTCCAGTGTAG	P
CTTAATCTCAGGGTCGTGGGTTCGAGCCCCACGTTGGGCGG	P
TTAATCTCAGGGTCGTGGGTTCGAGCCCCACGTTGGGCGGC	P
AATTACGCCCAACGTGGGGCTCGAACCCACGACCCTGAGAT	P
GAGACCCGGATGGGAACCGATGTTCCAGTTTGAGAGCTGTG	P
CTGCATGGCCGAGAATCGACTGTGGTCAGTGTGAAACATCT	P
CTATGTGTCAGCAGCTGGATTCATCACTAGATTCTAAATCG	P
CTTCATCCCAGGGTTGTGGGTTCGAGCCCCACATTGGGCAC	P
GTATGTGTCAGCAATGGGCTTGGCACATACTAAATATTCAA	P
ATAATGAACAGTTTTAGTTTTATTCCACTTCTGACACATCA	P
CAGCAACCCTTTGACCTAGATTCGAGCCCCACGTTGGGCGC	P
ATAAATAAATACATATTCCATTTCGAATCCCACTCTCACAC	P
TTATGTGTAAGGAGTGAGATTTATAGTAATACCAATCTTGT	P
ACATGTTTTCAGGAGTGGATTAGATTTAGATAATTAGAAAT	P
GGTTGTATCAGAAGTGGGATTCAAAGTAGAGGTTCCAGTGA	P
GCCCCCTGGGCGGGCTCGAATGCGCGTCCGGTGAAGGTGCA	P
CAAGGTGTCAGCAGTGGGATTCTTTCCCGAGGCTCCTGGGG	P
ATTTGGGTCAGAAGGGGGATTCTCATTTATTTGCCTTCCTG	P
AGTCTCTTCGGAGGCGTGGGTTCGAATCCCACCGCTGCCAG	P
ACAAACTGGCAGCGGTGGGATTCGAACCCACGCCCCCGAAG	P
CAAACTGGCAGCGGTGGGATTCGAACCCACGCCCCCGAAGA	P
TTGTAAACCAGGGTCGCGAGTTCAAATCTCGCTGGGGCCTG	P
TACACTGGAGATGCCGGGGATCGAACCCGGGGCCTCATACA	P
GTTGCCGCCCAACGTGGGGCTCGAACCCACGACCCTGAGAT	P
CTTAATCTCAGGGTCGTGGGTTCGAGCCCCACGTTGGGCGT	P
TTAATCTCAGGGTCGTGGGTTCGAGCCCCACGTTGGGCGTA	P
CTCCTCAGACCCTTGAACAGTCTCCCAGCCCATGCAGCAAA	P
ATAAAAAAAAACACATGAAGTTTGAGCCCACCCAGGGACGC	P
CCGAGCGACGAGGATGGGATTCGAACCCACGCGTGCAGAGC	P
CACGCCGTAGTCGGCAGGATTCGAACCTGCGCGGGGAGACC	P
TTGGGGTCTCCCCGCGCAGGTTCGAATCCTGCCGACTACGG	P
GTCCTGAGCACAATGTAGCATAAGCGCGTCAGGATGGCCGA	P
GTCTCCCCTGGAGGCGTGGGTTCGAATCCCACTCCTGACAG	P
TCTCCCCTGGAGGCGTGGGTTCGAATCCCACTCCTGACAGT	P
CCTGGAGGCGTGGGTTCGAATCCCACTCCTGACAGTTCGTA	P
CGCATGTATGAGGTCCCGGGTTCGATCCCCGGCATCTCCAA	P
AATAACGCCAAGGTCGCGGGTTCGATCCCCGTACGGGCCAA	P
ATAACGCCAAGGTCGCGGGTTCGATCCCCGTACGGGCCAAC	P
CGCCAAGGTCGCGGGTTCGATCCCCGTACGGGCCAACTTTG	P
CTTAATCTCAGGGTCGTGGGTTCGAGCCCCACGTTGGGCGC	P
TTAATCTCAGGGTCGTGGGTTCGAGCCCCACGTTGGGCGCT	P
AGACATCCTTAGGTCGCTGGTTCGAATCCGGCTCGAAGGAG	P
GACATCCTTAGGTCGCTGGTTCGAATCCGGCTCGAAGGAGT	P
AAAAAGTCACGTCTGGCCAGTACGGGGATCGAACCCGCGAC	P
ACGTCTGGCCAGTACGGGGATCGAACCCGCGACCTTAGCGT	P
AGTGATGCCGAGGTTGTGAGTTCGAGCCTCACCTGGAGCAT	P
TTGTGCTCTGCACGCGTGGGTTCGAATCCCACCCTCGTCGG	P
GGAAGTGGCCCGTACGGGGATCGAACCCGCGACCTTGGCGT	P
ATGGGGTCTCCCCGCGCAGGTTCAAATCCTGCTCACAGCGC	P
ACGCTTACCGGGAGTGGGGCTCGAACCCACGCGGACACCTG	P
CCTCGTGGCCCGTACGGGGATCGAACCCGCGACCTTGGCGT	P
AATAACGCCAAGGTCGTGGGTTCGATCCCCATATCGGCCAC	P
ATACGTGGCCAGTACGGGGATCGAACCCGCGACCTTGGCGT	P
TACTAATGCCAGGGTCGAGGTTTCGATCCCCGTACGGGCCT	P
TTGTGCTCTGCACGCGTGGGTTCGAATCCCACCTTCGTCGA	P
TTGGGGTCTCCCCGCGCAGGTTCGAATCCTGCCGACTACGG	P
TGTCACGCGGGAGACCGGGGTTCGATTCCCCGACGGGGAGG	P
TTGGGGTCTCCCCGCGCAGGTTCGAATCCTGCCGACTACGG	P
TGTCACGCGGGAGACCGGGGTTCGATTCCCCGACGGGGAGA	P
CCAAACCGTAGCCGACAGGATTCGAACCTGCGCGGGGAAAC	P
CAAACCGTAGCCGACAGGATTCGAACCTGCGCGGGGAAACC	P
TCAAACGTAGTCGGCAGGATTCGAACCTGCGCGGGGAGACC	P
TTCGTCTCCCCGTCGGGGAATCGAACCCCGGTCTCCCGCGT	P
TAGCTGTGTCAGAAGTGGGATTCGAACCCACGCCTCCATGC	P
AGCTGTGTCAGAAGTGGGATTCGAACCCACGCCTCCATGCG	P
AGGCTGTGTCAGAAGTGGGATTCGAACCCACGCCTCCATAC	P
GGCTGTGTCAGAAGTGGGATTCGAACCCACGCCTCCATACG	P
GGTGATGCCGAGGTTGTGAGTTCGAGCCTCACCTGGAGCAT	P
GTGATGCCGAGGTTGTGAGTTCGAGCCTCACCTGGAGCATG	P
AATAACGCCAAGGTCGCGGGTTCGATCCCCGTACGGGCCAC	P
CGCCAAGGTCGCGGGTTCGATCCCCGTACGGGCCACTGGAT	P
TGGCGACGCTGTGAGCAGGATTTGAACCTGCGCGGGGAACC	P
GGCGACGCTGTGAGCAGGATTTGAACCTGCGCGGGGAACCC	P
GCGACGCTGTGAGCAGGATTTGAACCTGCGCGGGGAACCCC	P
TTAACCTACCGAGAGTGGGGTTCGAACCCACGCGGGCACCA	P
TAACCTACCGAGAGTGGGGTTCGAACCCACGCGGGCACCAG	P
ATCGTTGCATTGGCCGGGAATCGAACCCGGGCCTCCCGCGT	P
TTGTGCTCTGCACACGTGGGTTCGAATCCCATCCTCGTCGG	P
AGAATCAACCACGAAGGGATTCGAACCCTCAATCTTCTGAT	P
CAGAAACGACGAGGATGGGATTCGAACCCACGCGTGCAGAG	P
AGAAACGACGAGGATGGGATTCGAACCCACGCGTGCAGAGC	P
AGCATGTACGAGGTCCCGGGTTCAATCCCCGGCACCTCCAC	P
GCATGTACGAGGTCCCGGGTTCAATCCCCGGCACCTCCACC	P
TGCATGTATGAGGTCCCGGGTTCGATCCCCGGCATCTCCAA	P
CGCCTTGGAGATGCCGGGGATCGAACCCGGGGCCTCATACA	P
AGCATGCACGAGGCCCTGGGTTCAATCCCCAGCACCTCCAT	P
AGCATGCACGAGGCCCCGGGTTCAATCCCTGGCACCTCCAG	P
CGCATGTACGAGGCCCCGGGTTCGACCCCCGGCTCCTCCAG	P
ACTTGTGGAAGTGCTGGGGATCGAACCCAGAGCCTCATGAA	P
GAACACGACCACGAAGGGACTCGAACCCTCAATCTTCTGAT	P
TTTAATCTGACGGTGCAGGGTTCAAGTCCCTGTTCAGGCGA	P
CCATTTGGAGGTGCCGGGGATCGAACCCGGGGCCTCACACA	P
CCGTTTGGAGGTGCCGGGGATCGAACCCGGGACCTCATACA	P
CGAACCCAGGACCTCGTGCATGCTAAGCACGCGCTCTACCA	P
TCACTTGGAGGTGTCGGGGATCGAACCGAGGCCTCATACAT	P
AAACCTGGAGGTATTGGGGATTGAACCCAGGACCTCGTGCA	P
TCGCTTGGAGGTGTCGGGGATCGAACCCGAGGCCTCATACA	P
GTATCTGCCGAAACCCGGGATTGAACCAGGGACCTTTAAGA	P
AGGAATGGAGGTGCCGGGGATTGAACCCGGGGCCTCGTGCA	P
CCGGATCAGAAGATTGAGGGTTCGAGTCCCTTCGTGGTCGT	P
AGTATGTGTCAGAAGTGGGATTCGAACCCACGCCTCCATTG	P
GTATGTGTCAGAAGTGGGATTCGAACCCACGCCTCCATTGG	P
ACTCGGCCATCCTGACACACTGCATAACAGCCCTGATTTTT	P
GTCTCCAATGGAGGCGTGGGTTCGAATCCCACTTCTGACAC	P
TCTCCAATGGAGGCGTGGGTTCGAATCCCACTTCTGACACA	P
AATGGAGGCGTGGGTTCGAATCCCACTTCTGACACAACTAT	P
GGCGTGGGTTCGAATCCCACTTCTGACACAACTATCTTATT	P
CACACTGGCAGCGGTGGGATTCGAACCCACGCCCCCGAAGA	P
TTTAATCTGAGGGTCCAGGGTTCAAGTCCCTGTTCGGGCGG	P
GCAGCTGCCCCCTCTGAGGTTCGAACTCAGGACCTTCAGAT	P
TCTCACCGCCGCGGCCCGGGTTCGATTCCCGGTCAGGGAAT	P
AGTCTCTTCGGGGGCGTGGGTTCAAATCCCACCGCTGCCAA	P
GTGCCTCGTGTGAGGAACGCTGCAACGGACTGGTGATTGTG	P
TTGTCAGGGGTGGGATAGGATTTAGAGGGAGAGGCACATCC	P
TTTGGTGCACTGGCCGGGAATCCGAGGTACAACATTCACTG	P
AGTATGTGCCAGAAGTGGGATTGCTAAGTAATACGGTAGTT	P
GTATGTGCCAGAAGTGGGATTGCTAAGTAATACGGTAGTTC	P
AAGACTTCCCTGACCGGGAATCGAACCCGGGCCGCGGCGGT	P
TGGACATATGTCCGCGTGGGTTCGAACCCCACTCCTGGTAG	P
GGACATATGTCCGCGTGGGTTCGAACCCCACTCCTGGTAGC	P
TAGGGTGTCAGGAGTGGGTTTGAACTGGGCCTGCCCAACGT	P
TACTAGGAGTGGGGTTTGAATCTATGTGGACATCTGTTCCT	P
AGCCGCCCCGGCGGGGAAGTTTCGTTTCCCGGACAGGGGAA	P
TCCTGGGAGGCCTCAACTCTTTCCCCAGTCCTGATAGCTTT	P
TTGTGCTCTGCACGCGTGGGTTCGAATCCCATCCTCGTCGC	P
TTGGGGTCTCCCCGCGCAGGTTCGAATCCTGCCGACTACGG	P
ACTGCCGTAGTCGGCAGGATTCGAACCTGCGCGGGGAGACC	P
ACGAACTGTCAGGAGTGGGATTCGAACCCACGCCTCCAGGG	P
CGAACTGTCAGGAGTGGGATTCGAACCCACGCCTCCAGGGG	P
CAACTTGGAGATGCCGGGGATCGAACCCGGGACCTCATACA	P
AAAGTTGGCCCGTACGGGGATCGAACCCGCGACCTTGGCGT	P
CAGAGCGCCCAACGTGGGGCTCGAACCCACGACCCTGAGAT	P
TGAACTCCTTCGAGCCGGATTCGAACCAGCGACCTAAGGAT	P
GGTCGCGGGTTCGATCCCCGTACTGGCCAGACGTGACTTTT	P
AATAACGCTAAGGTCGCGGGTTCGATCCCCGTACTGGCCAG	P
ATAACGCTAAGGTCGCGGGTTCGATCCCCGTACTGGCCAGA	P
CGCTAAGGTCGCGGGTTCGATCCCCGTACTGGCCAGACGTG	P
AGGTTTAGGGGGGGTTTTAGTAAGCGGGGCCGGTTAGCTCA	P
AACAATGCTCCAGGTGAGGCTCGAACTCACAACCTCGGCAT	P
GAAGTGGGCTCGTCCGGGATTTGAACCCGGGACCTCTCACA	P
CTCCCCCGACGAGGGTGGGATTCGAACCCACGCGTGCAGAG	P
TCCCCCGACGAGGGTGGGATTCGAACCCACGCGTGCAGAGC	P
AATAACGCCAAGGTCGCGGGTTCGATCCCCGTACGGGCCAC	P
AGCATTCCTTCATCAGATTCTTTCGAGCCCCACGTTGGGCA	P
GCATTCCTTCATCAGATTCTTTCGAGCCCCACGTTGGGCAC	P
AGAAGCGCTGTGAGCAGGATTTGAACCTGCGCGGGGAGACC	P
TGGACAGGTGTCCGCGTGGGTTCGAGCCCCACTCCCGGTAA	P
AATAACGCCAAGGTCGCGGGTTCGATCCCCGTACGGGCCAC	P
AATAACGCCAAGGTCGCGGGTTCGATCCCCGTACTGGCCAC	P
AACGGTCGACGAAGGTGGGATTCGAACCCACGCGTGCAGAG	P
ACGGTCGACGAAGGTGGGATTCGAACCCACGCGTGCAGAGC	P
TTTAATCTGAGGGTCCAGGGTTCAAGTCCCTGTCCAGGCGC	P
CATCCCGTAGTCGGCAGGATTCGAACCTGCGCGGGGAGACC	P
GCCTCCTCCCCGTCGGGGAATCGAACCCCGGTCTCCCGCGT	P
CACCCCGTAGTCGGCAGGATTCGAACCTGCGCGGGGAGACC	P
GAACTCGTAGTCGGCAGGATTCGAACCTGCGCGGGGAGACC	P
TTGGGGTTTCCCCGCGCAGGTTCGAATCCTGTCGGCTACGG	P
GGGACCGTAGTCGGCAGGATTCGAACCTGCGTGGGGAAACC	P
TTGGGGTCTCCCCGCGCAGGTTCGAATCCTGCCGACTACGT	P
TGTCACGCGGGAGACCGGGGTTCGATTCCCCGACGGGGAGA	P
TTTAATCTGAGGGTCCAGGGTTCAAGTCCCTGTTCAGGCGA	P
CTGGTCTCCGCATGGAGGCGTGGGTTCGAATCCCACTTCTG	P
TCTCCGCATGGAGGCGTGGGTTCGAATCCCACTTCTGACAC	P
CTCCGCATGGAGGCGTGGGTTCGAATCCCACTTCTGACACA	P
CATGGAGGCGTGGGTTCGAATCCCACTTCTGACACAGCTAT	P
TGAAACTTAAGGAGTAACAGTGCGTGTCAGGATGGCCGAGT	P
GGCGTGGGTTCGAATCCCACTTCTGACACAGCCTGATCTTT	P
TCTCCGTATGGAGGCGTGGGTTCGAATCCCACTTCTGACAC	P
CTCCGTATGGAGGCGTGGGTTCGAATCCCACTTCTGACACA	P
TATGGAGGCGTGGGTTCGAATCCCACTTCTGACACAGCCTG	P
CTGGTCTCCGTATGGAGGCGTGGGTTCGAATCCCACTTCTG	P
TGTATAGTTTCAAGGATTTTTGTCACAGTGTCAGGATGGCC	P
AAACATGCTCCAGGTGAGGCTCGAACTCACAACCTCGGCAT	P
GCTCCAGGTGAGGCTCGAACTCACAACCTCGGCATCACCCG	P
TCCAGTGGCCCGTACGGGGATCGAACCCGCGACCTTGGCGT	P
ATGGGGGTTCCCCGCGCAGGTTCAAATCCTGCTCACAGCGT	P
TGGGGGTTCCCCGCGCAGGTTCAAATCCTGCTCACAGCGTC	P
TGGGCTGGTGCCCGCGTGGGTTCGAACCCCACTCTCGGTAG	P
TGCCACGCGGGAGGCCCGGGTTCGATTCCCGGCCAATGCAA	P
GCCACGCGGGAGGCCCGGGTTCGATTCCCGGCCAATGCAAC	P
CGCGGGAGGCCCGGGTTCGATTCCCGGCCAATGCAACGATG	P
GCGGGAGGCCCGGGTTCGATTCCCGGCCAATGCAACGATGA	P
TGTAAACAGGAGATCCTGGGTTCGAATCCCAGTAGAGCCTT	P
AGTCTCTTCGGGGGCGTGGGTTTGAATCCCACCGCTGCCAG	P
AAAACTGCTCCAGGTGAGGCTTGAACTCACAACCTCGGCAT	P
TCGGATCAGAAGATTGAGGGTTCGAATCCCTTCGTGGTTGA	P
TTGTGCTCTGCACGCGTGGGTTCGAATCCCATCCTCGTCGT	P
TGTGCTCTGCACGCGTGGGTTCGAATCCCATCCTCGTCGTT	P
ACTGGTGGAGGTGCCGGGGATTGAACCCGGGACCTCGTACA	P
CCTATTGGAGATGCCGGGGATCGAACCCGGGACCTCATACA	P
AGCATGCATGAGGTCCCGGGTTCGATCCCCAGCATCTCCAG	P
CGCATGTATGAGGCCCCGGGTTCGATCCCCGGCATCTCCAA	P
GCATGTATGAGGCCCCGGGTTCGATCCCCGGCATCTCCAAG	P
GTATGAGGCCCCGGGTTCGATCCCCGGCATCTCCAAGGCGA	P
TCATGAGGCTCTGGGTTCGATCCCCAGCACTTCCACAAGTA	P
AACATTCATGAGGCTCTGGGTTCGATCCCCAGCACTTCCAC	P
CCGGATCAGAAGATTGAGGGTTCGAGTCCCTTCGTGGTCGT	P
TGCATGTGTGAGGCCCCGGGTTCGATCCCCGGCACCTCCAA	P
GCATGTGTGAGGCCCCGGGTTCGATCCCCGGCACCTCCAAA	P
TGCATGTATGAGGTCCCGGGTTCGATCCCCGGCACCTCCAA	P
AGCATGCACGAGGTCCTGGGTTCGATCCCCAGTACCTCCAG	P
TTGCATGTATGAGGCCTCGGTTCGATCCCCGACACCTCCAA	P
GAAGATCTAAAGGTCCCTGGTTCAATCCCGGGTTTCGGCAG	P
AGCATGCACGAGGTCCTGGGTTCAATCCCCAATACCTCCAG	P
TGCATGTATGAGGCCTCGGGTTCGATCCCCGACACCTCCAA	P
GCATGTATGAGGCCTCGGGTTCGATCCCCGACACCTCCAAG	P
GTATGAGGCCTCGGGTTCGATCCCCGACACCTCCAAGCGAT	P
AGCATGCACGAGGCCCCGGGTTCAATCCCCGGCACCTCCAT	P
AGCATGCACGAGGCCCCGGGTTCAATCCCCGGCACCTCCAG	P
GTCTCCAATGGAGGCGTGGGTTCGAATCCCACTTCTGACAC	P
TCTCCAATGGAGGCGTGGGTTCGAATCCCACTTCTGACACA	P
AATGGAGGCGTGGGTTCGAATCCCACTTCTGACACATACTT	P
TAGTTGTGTCAGAAGTGGGATTCGAACCCACGCCTCCATTG	P
AGTTGTGTCAGAAGTGGGATTCGAACCCACGCCTCCATTGG	P
TAAGATAGTTGTGTCAGAAGTGGGATTCGAACCCACGCCTC	P
AGTCTCTTCGGGGGCGTGGGTTCGAATCCCACCGCTGCCAG	P
CATAATCTGAAGGTCCTGAGTTCGAACCTCAGAGGGGGCAG	P
CCTCATTCCCTGACCGGGAATCGAACCCGGGCCGCGGCGGT	P
GTACTTGGCAGCGGTGGGATTTGAACCCACGCCCCCGAAGA	P
CCTACAGGCACGGGGATCCATAATAGTCTCATAATGAAGTG	P
ATCAATCTCCCCTTGCAGCATTCCTCACGCGGGGCACCAGC	P
CATCCAGGGACATGCCCTGGTTCCCCCTGCCGGTCAGGGAG	P
TCCCCATTTCACTCACCACTTCTCGAGCCCCACGTTGGGCG	P
GTTTGTGTCAGAAGTAAGATTTTGTTCAGACTTGCCGTGAC	P
TCTCACCGCCGCGGCCCGGGTTCGATTCCCGGTCAGGGAAG	P
CTCACCGCCGCGGCCCGGGTTCGATTCCCGGTCAGGGAAGT	P
CCGCCGCGGCCCGGGTTCGATTCCCGGTCAGGGAAGTCTTG	P
GCGACCCAGATGGGACACAATAGCATTGTTCAAATCATCTA	P
TAAAGCTACCAGGAGTGGGGTTCGAACCCACGCGGACATAT	P
AAAGCTACCAGGAGTGGGGTTCGAACCCACGCGGACATATG	P
GCAGCCTTGCAATGACAGGGTTTTCCGGCTCGAAGGAGCCG	P
TACCAGTCTGATGAATGAACTTCCTTTACCGGCCAATGCAC	P
TTAAGAGTGCAATCCACCCTTTCCCCAACACCTCCACTCCA	P
CATTTCCGAATTTTCCCCACTTCATTCCCCAACACCTCCCA	P
TTTCACCACCGTGGCCTGGGTTTGATTCCCAGTCAGGGAAC	P
GTGAGTGCCCCGTGTGAGGATGACTGGGTGGAGGTGGCGTC	P
AGACCTGCACTGGGATCGACTTCACACACCTAATTACTCAA	P
TCTCTTGTCAAGAGTGGGATTATAGATCAACAACTGGGAAC	P
CACCCAACGTGGGGCTCGAATCCAGGTTGAAGGGTTGCCAG	P
ACATGAAAGAGCCCATTAGGTATCCACTTCTGACAGAAAAA	P
CATGCTGCATGGGCCGGGAATCCCCATATGTTTCACCAGCA	P
ATGTGTCAGGAGTGGGAAGATAATATATTTTAAAAAGCAGC	P
TTTTGCATCAGAAGTGGGATTAGAACTCCATGTGTGGGCAT	P
CCTAAGCCAGGGATTGTGGGTTCGAGTCCCATCTGGGGTGG	P
CTAAGCCAGGGATTGTGGGTTCGAGTCCCATCTGGGGTGGC	P
ATGCTAGGGGGCACCCAGATTTGAACTGGGGACCTCTTGAT	P
GCTGGCGTCCTTGGGTGGGCTCTGAGCCCCGTTCATCCCTG	P
GAATAATTGGCTGAGCTATTTTCCCCGTGCCGGACACACTT	P
ATTAAATTCCAATTAAAATATCTCCTGCTTCTGACACAGAA	P
ATATGTGTCAGAAGTGGATTTAGATTCTTTGGGTTAATATT	P
TGGCAACCCTTCAACCTGGATTCGAGCCCCACGTTGGGTGC	P
AGGTGTGATAGAGGTGGGATTTTTCCAATTCTCACAAAGGT	P
TTTTGTGGTAGAAGTGGGATTTTGCTATGTTGCCCAGGCTG	P
TGGTGGTATTGGGAATTGAATCTGGTTCACTTTTCCAAATT	P
TACTATAGCCCACCTAGTACTTAGAACACCACTCCTGTAGC	P
TTCTGTGGCAGGAGTGGGATTTGGGGATTTCATGTGACTGA	P
ATGTGTCAGAAGTGGTATGATGCATATGTGTATTTATGAGA	P
ATATATGCCCACACATGGAGTTCTAATCCCACTTCTGATGC	P
CAGGCCACCCCAGATGGGACTCGAACCCACAATCCCTGGCT	P
AAGTCACAGGCCACCCCAGATGGGACTCGAACCCACAATCC	P
AGGGTAGGGGGCACCTGGATTTGAACCAGGGACCTCTTGAT	P
ACAGCAGGGGGCACCTGGATTTGAACCAGGGACCTCTTGAT	P
TCTCACTGCCACTACCCGGGTTTGATTTCCGGTCAGGGAAC	P
CAGGAATGTGTTTCATGTCTTCTTCCTGCTCGAAGGACCAT	P
TCTCACTGCTGCTGCCCGCATTCGATTCCTGATCAGGGAAC	P
GGAAAAGCTGACCCCTCCCTTTTAGATTCCCGGCCCATGGG	P
ATTCTTTCTCTCATCGATCGTTTCGATTCTCTTGCCGGTCT	P
AGACATCCTTAGGTCGCTGGTTCGATTCCGGCTCGAAGGAG	P
GACATCCTTAGGTCGCTGGTTCGATTCCGGCTCGAAGGAGA	P
TCCTTAGGTCGCTGGTTCGATTCCGGCTCGAAGGAGACAAG	P
GGCCATCCTTAGGTCGCTGGTTCGATTCCGGCTCGAAGGAG	P
GCCATCCTTAGGTCGCTGGTTCGATTCCGGCTCGAAGGAGA	P
GGAGGCATAGCCGGCAGGATTATTTACATTCACCTAGTGGT	P
ATTCCCGTAGTCGGCAGGATTCGAACCTGCGCGGGGAGACC	P
TATTGTGCCCCGTGTGAGGATCGAACTCACGACCTTCAGAT	P
GTGGCCAGTACGGGGAACTCTGTGCCTTCATGCAGTGGGAC	P
GTTGGTGTCAGAAGTGGGGTTGGCTAACATGACTCTGCCTC	P
TTCCCTGATCAGGAATCGAATGCGGGCAGCAGCAGTGAGAG	P
ACCAAGAGAGGAACATGCATTTTCAGATCAGATGAGCGGTT	P
TTATGTATCAAAAGTGGGATTGTATGTACCCAAAGAGAGAT	P
GCTTCCAAGGGTGATCTTACTTCAGATCCCACTTCTGACAC	P
AGGAGATGCTGGGGATTGAATGTTTATATCCCCTCCAAAAT	P
TTGTCTCCTTCGAGCCGGAATCGAACCAGCGACCTAAGGAT	P
TTGGGGTCTCCCCGCGCAGGTTCGAATCCTGCCGACTACGG	P
TGGGGTCTCCCCGCGCAGGTTCGAATCCTGCCGACTACGGG	P
AATAAATTAGCTGAGTAAGCTATCCCATCCTCGTCCAAAAA	P
CATAATCTGAAGGTCGTGAGTTCGATCCTCACACGGGGCAC	P
ATAATCTGAAGGTCGTGAGTTCGATCCTCACACGGGGCACA	P
TCTGAAGGTCGTGAGTTCGATCCTCACACGGGGCACAATAA	P
ATCCGTCCGGAAACCCTTACTAGGTGCCTCGTTAGCGCAGT	P
AGTTTGAGAGTGCTTGAGAGTGCGTGTCCCACCTGGGGTGC	P
CACTGCATGAAGGCACAGAGTTCCCCGTACTGGCCACCAGG	P
ACTGCATGAAGGCACAGAGTTCCCCGTACTGGCCACCAGGT	P
ATTTTAAAAGCATATTTGTTTTTCCTTTCCGGTCAGGGAAC	P
TTTTAAAAGCATATTTGTTTTTCCTTTCCGGTCAGGGAACC	P
TTAACCATTTTTTTTTCTAGTGCCTCACACGGGGTGCCTTT	P
TGGCATGGGCCGGGAACCGATCCCAGAAACTCAGTGCCATT	P
ACGGGCGACCAGGACGGGATTGTATGGCTGCAGGAGGCTAC	P
TTATGTACCAGGAGTGGGGCTAAAGAAGGGTCCCCATTCAG	P
AAATTCGACTCTGGTGGGACTCGAACCCACAACCTTTGAAT	P
CATGTTCCCAGGAGTGGGATTCCTGGGCATATTGGCACCTA	P
CGGTGACCGGCACTGGGACCTGATGGCGTGGTACCGGACAA	P
ATCAAGATGAAAAATGCATATATCCCACCGCTGTCACCAAG	P
ACAGTTACCAGGAGTGGGGTTACCAGGAGGAGGAAATGAGG	P
CCCCACACCCTTCTTTCCGGTTCCTCACCTGGAGTACTTTC	P
AGTAGCGCCCCGTGTGAGGCTGATGACAGAGACGGACAGAG	P
GGTCATTCAAAGGTTGTGGGTTCGAGTCCCACCAGAGTCGA	P
AGGTCCTCTCTTCCCTCTGCTTCGCTCCCCGGCACCCCCAC	P
TAATTGTATGCCTATGTGGGTTTGAACCCCACTTCTGGTAC	P
CATCACAATCCGTTGCAGCATTCTTCACACGGGGCACCATG	P
AGTATGCACACATGTGGCAATATCCCACTTTGACACAACTC	P
GTAGGTCTCAGAAGTGGGCTTAAAATATTCAATAAACCACA	P
TCTACTGTCAGGAGTGGGATTGTTGAAGGTTATTTTTGTTG	P
AACTATTAATAGGCATTCACTATCCCAATCCTGACACATAC	P
TGTCCCTGGGTGGGCACGACTGCTCCTAGATTATGGCTGAG	P
GCTCTTACCAGAAGTGGGCTTCTGCTTTCACTGCTCTATCA	P
TACACGCAGAAGGTCCTGGGTTCGAGCCCCAGTGGAACCAT	P
GTTCCCTGACTGGGATCGCATCGCTAGTGGCTCCGCTGCTG	P
ATGCCCTCCAAGGTCCCTTCTGTCCCACTTCTGGCACAGAA	P
GATGCTCTCCCACTTCATTTTTTCCACCCCTGACACCTCCA	P
TACCATCTCTTATTTGCTCTTTCGGCCTACCCAGGGACGCT	P
TTTGGTGCATGGGCCTGGAATTCATTCTTCAGAGTGGTGAG	P
TCCCACGTGGGAGACCCGGGTTCAATTCCCGGCCAATGCAG	P
CCCACGCGGGAGACCCGGGTTCAATTCCCGGCCAATGCAAA	P
TTTGTTGTAGATGCCGGGGATACAACAACTCTGCCTTTGTG	P
GAGCCTGGATCAGCCCAGAATATCCCACTCCTGACACCAGT	P
CATGAGGGAATGGGCATATATTCATCCCACTTGTAAAACAT	P
TTCGCAGTTGGCAAACTCTGTATCCCACATCTGATACATAG	P
GTGCATAGGTGGGTTTTGCTTTCCTTGCCCTGCCAATGCAC	P
GAAGCTACCAGTGGTGGGGTTAGGTTGAGTTGTCTGCTCTG	P
GTGGAGGTTCAGGGCATTGATAGTGGCTCTCCAGATCCTCT	P
TCTCCCTGAAGTATGTCAGCTTTAGGATCCCACTTCTGACA	P
ACTCCCACATCCTTACCTCTTATCCTTCTCACATCGTCCCA	P
AGTAGTGTCAGCACTGGGATTTGAAACCAGGCATTCTAATT	P
TAATATGTCAGAAATGGGATTACTCTGACACATAGGGCTTC	P
TGAGCTAGCCGGGCACTGATTACTGGCGTCTTCTTATGTGG	P
CCACCTGCCGTGACTCGGATTCGAACCGAGGTTGCTGCGGC	P
AGTCTTATAAGCTGGATTTATATCTCACTTCTGACACTTAG	P
GTTTGTGTAAGGAGTGGGATTTAATAAAAATTTGTTGGATG	P
TTTCAAGCAGTTAACGCGGGTTCGATTCCCGGGTAACGAAA	P
TTAATCTCAGGGTCATGGGTTTGAGCCCTACGTTGGGCGCT	P
TAATCTCAGGGTCATGGGTTTGAGCCCTACGTTGGGCGCTG	P
ACCAACATAGGGCAAGCTTATATCCCCCTTCTACCACAGCT	P
GCCAGTGTAAGAAGGGGGATTATAGAAGTATAACTGTTATT	P
CACGGGCTATACATCAAATCTGCCTCAGGGAGGGCAGCTTT	P
CCAAGTCAGATTTCACAAAGTTCGAATCCCACATCTGCTAC	P
TGGAGGTGTAGTGGATTGAATTTTGTCCTCCCAAAAGGTAT	P
GGGTTGCTAGAGGCTCTACCTCGAATCCCACTTCTGACACA	P
ATAACCTGAACGGGAAACGATTATAGAAATAAAAAATGCAG	P
GTTTGTGTGAGAAGTGGGATTGCTAATAAAACAGATAAAGA	P
CCGCCGCGGCCCGGGTTCGATTCCCGGTCAGGAAAGTAAGC	P
CGCCGCGGCCCGGGTTCGATTCCCGGTCAGGAAAGTAAGCC	P
GCTCGCCATCACGACCCGGGTTCGATTCCTGGTCAGGGAAG	P
CCTGCTGCATTGGCCGGGAATTGAACCCGGGTCTCCCACGT	P
CTTTTGCATTGGCCGGGAATTGAACCCGGGTCTCCCGCGTG	P
GGTCTCACTCCCACCTGGTCTTCGGACCCCACCTCTGTCCC	P
GGCAGATATTACGATTACTCTTTCGAATACCACTTCTACAT	P
TATGGTTCTAAACAGTTCCATGTCTGACTTCTGACACATAC	P
ATTTTTGTCAGAAGTGGGATTCAAACCCATGCCTCTGAGAA	P
CAGGAGTGTGAGACAGCTGCTTCATTCCCAGGCATCTCCTC	P
GAATGACTCAGAAGTGGGATTGCTGGATCATATGGTAGTTT	P
TCCACATAAGAAGACGCCAGTAATCAGTGCCCGGCTAGCTC	P
AGCAGTTGACCCGGGTTCGATTCCCGGCCAACGCAGTGTCA	P
TCCAAGCAGTTGACCCGGGTTCGATTCCCGGCCAACGCAGT	P
CCGCCGCGGCCCGGGTTCGATTCCCGGTCAGGGAAAGAGTA	P
TGAAAAGTGCTTGCTGTTGTTTCCGTGGTGGTCTAGTGGCT	P
CTGTGTGTCAGAAGTGGAGTTTGTTTCTTTTAAGGTCCTGA	P
TAGTGGCTAGGATTCGGCGCTTTCACCGCCGCGGCCCGGGT	P
GCGGGAGGCCCGGGTTCGATTCCCGGCCAATGCACTTTCAT	P
CCTGGAGGCGTGGGTTCGAATCCCACTCCTGACAATATGTG	P
TCTCCCCTGGAGGCGTGGGTTCGAATCCCACTCCTGACAAT	P
CCCTCCGCTGGAGGCGTGGGTTCGAATCCCACTTTTGACAA	P
CCTTCTGGGCAATAGCTGGGTTCAAATCCAGCTCTGCCAAG	P
GCTGCTTTATGTGAACTGTTTGTCCCACTTCTGGCAGAACT	P
TTAATCTGAGGGTCCAGGGTTCAAGTCCCTGTTCGGGCGTC	P
CACCAGTCTGATGAATGAATTTCTTTTGCTGGCCCATGCAC	P
TAGAAAAAACATCTATATGTTATTCCTCTTCTAACACAGAC	P
AGGTTGTGTCAGAAGTGGGATTCGAGGTAGAGCCTCTAGCA	P
GTCAGAAGTGGGATTCGAGGTAGAGCCTCTAGCAACCCCCA	P
CATGAGGTCAGGAGTGGGATTTTCCACTGGTAGCATGATGT	P
TTGAGTATTTTCTTTTTTCGTTTTTTTTTTTTTTTTTTTTT	P
CTGCTTACAAGAAGAGGGGTTAAGTTGTTTGCTCAAAGTTA	P
TAACCTGTCAGAAGCGGGATTCCCACTCTGGGCTGTTACGC	P
TGTCAGAAGTGGAATCCGAATCCATGCCTGGCACTTGAAGA	P
AAAAGCATCCAGTGTTAGAATATCCCTCTTCTTACACAACC	P
CAGGAACCTCCCTTCCGATCTCTGTCATGAGCTCCCTGGGG	P
GTTTTGTCTGAAGTGGGATGTTGAAGATTTCTCGTGAGCTT	P
GTCCCAGGCGATGCCGGGGATAAGTGGACCCTACCTGCTAT	P
CCCACCCACCACAAAAGAGTTATTCCACTTCTAGCAAATTC	P
CGCTATGTTGGCCAGGCTGGTTTCGACTCCCGATCTTAGGT	P
TTAGAATGTAGAACGTACCCTATCCCACGTCAGACACAAAA	P
AGTTGTGGCAGGAGTGGGCTTTTGATAAAAGGATGAGTTTG	P
GGGAAAGCCACCAGGGGCCCTTTCAAGCCCCTCCATCTCCA	P
GCTGGTGCTCCAGGTGAGCCTGCAGGCGGGGTGGCTGAGAC	P
GTGGCCCGTACAGGGACCTATTCTCCTCTGGGGGTAGTCTC	P
CACACAGGTCCCAGTAAGAATCAGCCATGTGAAACAAGCAG	P
CTGATGAAATATACATATGATTTTGATGGAAGAGCAGTTCA	P
TTTTGCCAACTGAAGGGAACTTCGTTTCCAGGTCAGGGTGC	P
AAAATAAAAAATAAAAAAGGTTCGTCCGTAATTTTCTTGAT	P
CTCATAACTTCCAAAATCTATTCCTTCCCCACATCTGACAC	P
TTTCACTGCCATGGCTCAGGTTTGATTCCTGGTCAGGGAAG	P
GCCCTCTGAGTCCTGGACTGTATCCCACTCCTGTCACCTTC	P
AAACCTGGAGGTACTGGGGATTGAGCCTAGGGCCTCGTGCA	P
TCACTTGGAGGTGCTGGGGATCCAACCCAAAGTCTCATACA	P
AGAAATTCAAAGGTTGTGGGTTCGAGTCCCACCAGAGTCGC	P
TTTAAAATAAAACATTGTTTTATCAGTTACCAGAATGGCCG	P
TAGGCTTGACACTTTAACCATTTCAAGCACCGACATCTCCT	P
TAGATCTGGGTAGCTCTTTGTACCACAATTCTGACCCATTC	P
TGTGCTTTGCACGCGTGGGTTCGAATCCCATCCTCGTCGGC	P
GTGGTGGTAGTGGCGACTGATATCACCCTTGCTGCCATCAT	P
CCCAACTATATCAACTACGCTATCCTCATCACTGCGTCGCC	P
ACTCCAATGAATGTTGTACCTTGGATTTCCGGCCAATGCAC	P
CTTGCCTGCTTTCATGTGTCTTTCTAACCTCAAAGAGGGCT	P
GGGAACCTAACTTATTGGGTTATCCCACTTCTGACACCCCT	P
TGAAGCCACCAGGAGTGGGGTTCAAACCCACACAGACATAT	P
GCATGTCTCAGAAGGGGGCTTCCCTTTAGGCTTGAGTCCTA	P
TGAGCCGCTCTTCCGACCTCTGCCTCTGCCCAGTGTGAGCC	P
ACGGACATATGTCCACATGGTTTAGAACCCCACTCCTGGTA	P
AAGCAGGAGTGGGATTCGGATGCATAGAAAGGTGAGGCAGG	P
GAATGTGACAGAAGTGGTATTAATTCAAAGTTTGTAAAGAT	P
TACACGCAGAAGGTCCTGGGTTCGAGCCCCAGTGGAACCAT	P
TTAATCTGAGGGTCCAGGGTTCAAGTCCCTGTTCGGGCGGT	P
TCAGCCCCGGCCGCCCCGATTATCCCTCCGCTGCCACGTCT	P
TCTCCTGGGGGCATCCTCCATTTCGATTCCCAGAGACCAGA	P
AGCCCTTCTGATCTGTCGAATCTTAGCTCAGGCATCATTTT	P
GTGCCAGCACCCTGCAACACTTCCTCACAATGGTCACAATA	P
GGGGTTGCTAGAAGCTCCACTTCAGATCCCACTTCTGGTAC	P
AGTTATAAAGGCCTTTTTTTTTCTTCCCACTTCTTACACAT	P
TGGACATATGTCTGTGTGGGTTTGAACCCCACTCCTGGTGG	P
GATTCAGATATTTAATGGGATATCCCCCCACTACCAAGTGT	P
GCGCTGGTGTGAGGCTCGAATTTGACGATGTGTAGTATGTA	P
CTACTCCACAAGAGAGCCTTTTTCAATTCCAGCATCTCCAC	P
TGTTTATTAGGAATCCAGAATCTCAGGTCCCACCTGGGGTG	P
GGGAGGTGGCGGGGGTGGAATCACTTGAGCCCACCCAAGAG	P
CGCGGGAGACCGGGGTTCGATTCCCCGACGGGGAGGCACAG	P
GTCACGCGGGAGACCGGGGTTCAATTCCCCGACGGGGAGGT	P
TGGGTGGTAGAGTGTCAGCCTTGCGAGCCCCAGTTCTGGTA	P
TGAGCTGTCATGAGTGGGATTGGTGCCCCCAGAAAGCCGCC	P
TGAGCTATTTCGGCAGCCGTTACGACTGCGATGCTCTTTTA	P
GCACGTATGAGGCCCCGGGTTCAATCCCCGGCATCTCCAGA	P
GTATGAGGCCCCGGGTTCAATCCCCGGCATCTCCAGACTTT	P
CATGTTGTCAGGATGGGGATTCCTGCTTCTGCCTGCCCCAC	P
TGAGTCACTGAGGAAATTAATTTCAATTTCAGGAGATCGGA	P
TCCCAGAGTTTGTTCATACTTCTCCCACTTCTGACACATCC	P
ATCAAGAGGGAACTGCTCTGTATCCCACTTCTGACACCACG	P
CAGATGTGTCAGAAGTGGGATCTGAAGTACAGCTTCTAATG	P
GATGTGTCAGAAGTGGGATCTGAAGTACAGCTTCTAATGAC	P
GAATTTGCCAGATGTGGGATTAAATACATTTTTTTTTCTTT	P
GTGGAGGAACTGGGGATCCATATTTTAACCAGCACCCCAAT	P
CTTTGTGTTAGAAGCGGGGTTGTGTTACAAGTAGGAAACTT	P
ACACCAGTCTGATGATTGAATTTCCTTTCCCGGCCAACACA	P
CACCAGTCTGATGATTGAATTTCCTTTCCCGGCCAACACAC	P
GAATGAAACAGAAGTGGGGTTTTCCTTGACTCGTCCCTTCA	P
AGTCTCTTGAAGAACCTGTTTTATGGGCGGTCCTCGTTAGT	P
AGTCTGGAGATGCCGGGGATTGAACCCGGGGCCTCATACGT	P
CTGGCCCCGGCTCCGACCCCTATCCCGCCGCCGCCACCCCT	P
CAGGTTGTCATGAGGGGAATTCACTGTTAAAGCGACCATGA	P
CAGGCAGGCGGTGAGGGAAATTCGTTTCCCGGCTTCTCCAA	P
ACAAGTTGATGCTGAAAGAATATCCCACTTTTCACACATAT	P
AAAGCACAGAGGTGATTCTGTATCCCTCTTCTGACAGCACT	P
GGAATGTGTCAGAAGTGGTTTAATACTTGAGATTTACCAAA	P
ACTGATCATGCAAGCATGCATATATCACTACTGACAACATT	P
TTATGTGCCAGAAGTTGTATTAATGTTACTGTTATGTGATT	P
AGTTGAGTCAGAACTGGGATTCTCTGCTGGGTCTCTGTTGG	P
TCTTTGGAGAAATTACAGATTTTTCCACTTCTGAGGCATTC	P
CCAACATCACACAACCAACTTTTCAACCCCCGTCCCCTCCC	P
GACTCAGTCTGATGAATGAATTTCCTTTCTCGGCCAACGCA	P
ATCCCTTCCAAAGGTAATTGTTTCATCCCACTTCTGACACC	P
ACCTAACCTTGGTTTCTCAGTTTCCCGGGTAGGGAAAGAAT	P
CTTTTAGCCATGCCAACAGTTTTCTGACACATTCCTTGCAT	P
ATTTGGTAAATCTCAAGTATTAAACCACTTCTGACACATTC	P
GTATGGGTTAGAAGTGGGATTTGTACCAAATCTTGAAGGTT	P
AAGCGCCGCCCGCAGCCCCGTTTCCCGGCCCGTGCCTCTCC	P
GTATTTGGTAGAAGGGGGATTATTCCACAAAGTTCCAGAAA	P
CATGTTATGCCCCCTCAAGGTTCAGTCCACACCTGGAGCAC	P
AACCCTCCTTCCCTTGACCTTTCGCTTCGGGGTCAGGGAGA	P
CCTTAGGTCGCTGGTTCGATTCCGGCTCGAAGGAGACGCTG	P
ACCATGAAAGAGAAAATATATTCATACCCCACTCCTGTTAG	P
CTGAGCTAGCCGGGCGCCTGTTACGTTAGCCTGCTTTTTTA	P
AAAGAGGAACCATTCCCCACTTCCCCCGCATCTCCACCCTC	P
TGTATGTGTCGGCAGTGGGGTGGGGGTGGGGGTCTCTGTCC	P
CCCTTCGACCCGGAGTCAAATTGACCCTTTATCAGCTTTAA	P
CATGTTTTAAGGAGGGGGATTGTTGAGTCAAGAGCCACACA	P
TTTGCCTGTCCGGGGAACGATGAGTTCTTAATATTTTACTT	P
GTGGAGTGGCCGGGAGATGATGGCTGATGAAGAGGAAGAAG	P
TGTGGACATCCTTAGGTCGCTGGTTCGATTCCGGCTCGAAG	P
TCCTTAGGTCGCTGGTTCGATTCCGGCTCGAAGGAGCTGCC	P
CCTTAGGTCGCTGGTTCGATTCCAGCTCGAAGGAAGTGCGT	P
CAGTGACCCAGCCTTAACAGTGTGCATCCTTCGATAGCTCA	P
TGCGGACATCCTTAGGTCGCTGGTTCGATTCCGGCTCGAAG	P
TCAATGTTCAGCCACAGGAGTTAATTCCCCAACACCTCCAG	P
ACTCGGCCATCCTGACTGCTTAACTTTTCTCAATTTCTTAA	P
GGTATTGTGGAAGTGAGTAGTATCTCACTTCTGAGACATTA	P
AGGCAAGATAAACTAAAAGATTTCACAGATCAGAAGAGCAG	P
TCTTGTGTCTGAAGTGGTATTCGTTGATTGAAAGCCCATAA	P
TGCTCAGGCTAAAAACCATTTTCGAACCCCACATCTGATCT	P
AAATTAAAGGAAAAAATTTATTTCCGCTCCCACTTCTGACA	P
AATTAAAGGAAAAAATTTATTTCCGCTCCCACTTCTGACAC	P
CTCATGGTTGTCACTCTTTTTTTCAAGTCCACTCCTGACAA	P
CCCTGGTGATAGGACCATGATTCATATCCACTTCTGACTCT	P
TATTTTCACTGGGGCTAGAATTCTAGGTTGACAGTTCTTTT	P
AGTTGTGTTAGAAGAAGGATTTCCTAGAGAGACCCTGACTC	P
TTAAAATTCCTATTTCGACATGTCGATTCCAGGGCAGGGAA	P
TGCCCTGATCGGGACTCTAATGAAGGCTGTGAACCAAAATT	P
TTCCTGGATAATTACCTCTTTTTTTTTTTTTTTTTTTTTTT	P
TGGATAATTACCTCTTTTTTTTTTTTTTTTTTTTTTTTTTT	P
CTTCTTTTTCATGACGACACTTCGGAAGAGCTGTTCATATA	P
CTAGGAACAACACTTTTCTCTAACTGCCCGGCTAGCTCAGT	P
GACTCTTAATCCCAGGGTCGTGGGTTCGAGCCCCACGTTGG	P
TTAAGTGACAGAAGTGGGATTCAAACTCAAAACTGCCTGAC	P
TCGGATCAGAAGATTGCAGGTTCGAGTCCTGCCGCGGTCGA	P
TGGCAAACTCGTGTGGTCCCTTTGGTACTCACATGGAGCAC	P
CTGGAGGCTGGGCAGCCTTCTTAGCCCACTTCTGACCCATA	P
AATGCACTTCATCTCTATGCTATCCCACTTCTGACAAACAA	P
TGCTGCATGGGCTGGGAAGATTATTTTTTCAAAGGAAAATC	P
ACAGGAGAAGGATGAAGGCATTCCCCTGCATCACCACCTCT	P
ATTGCTGCATGGGCAGGCAATTCCCTGAATACCCTGAAACT	P
AAACACTGCTCTTCTTAGCTTCCAGTCCCCAATTCCTCCAC	P
AAAATGGCTTGCTCTAGAGATTCCCTGGAATCTCCAGATCA	P
TGTTGTGTCAGAGGTGGGGTTCAGCTTTCTGAGTGATTTGA	P
CCATCCCTGACCTGGATCGATGCAAGAGCCTCCAACTGATA	P
TTATGTGTCAGGAGTCGGGTTAGGACCACAAGTCCCTGTCC	P
CTGAGCTAGCCGGGCGGCTATGAGGAAAATGGTTTCCCACA	P
AGAAATCCACTAAGGTAACGTTGGCGTGTCGCCCGGCTAGC	P
CTGGCTCTGCCTTTTCTAGCTGCCTCACCTGGGGCATGTCA	P
GCACGCAGAAGCACAGGGCGTGGATCCCACTTCTGACACAT	P
GACCCCAAAATAGTCTCTCCTAGGAAGTCAGGATGGCCGAG	P
TGCCACGCGGGAGGCCCGGGTTCGATTCCCGGCCAATGCAG	P
ATTGTTTTGGAAAAACCTCCTTCCTCTCCTGGAGCACTTTT	P
GAATGGGTCAGAAGTCTCATTGGTGACCTCTCAAAGCCCCT	P
GACCCTTAATCTCAGGGTCGTGGGTTCGAGCCCCACGTTGG	P
CCAAGCCTGGCTAATTTTTTTTTTTTTTTTTTTTTTTTTTT	P
AGGTGTGGAAGTGGTGGGATTGACTCAGAGTTGGGGAGGGT	P
GTCATTTCGATGGCGTGGGTTCGAATCCCACCGCTGCCACA	P
AACTCACTCATGTCTTTGTTTACCCACTACTGGTAAAGAGA	P
CTGCTGGCAAGGCTGCCAGGTTTCCCGGGCAGGGAAGAAGA	P
GGAGTCAGCTGAGTGGTTTTTTTCGAGCCCCACATTGGCAT	P
CGCAGTCTCCCCTGGAGGCGTGGGTTCGAATCCCACTTCTG	P
GTTCAGGTCGCAGTCTCCCCTGGAGGCGTGGGTTCGAATCC	P
AGGCTTTATGCGCCACACACTGCAAGCAGTCAGGATGGCCG	P
AATGGGTGAGAACTGGGATATGTTCCATCCTAAGGCAAAAT	P
GATGGCAATATACAGCTGTGTAACCACCGCTGCCAAGTACA	P
GTCTCATAATCTGAAGGTCGTGAGTTCGAGCCTCACACGGG	P
CGCGGGAGGCCCGGGTTCGATTCCCGGCCAATGCACGAGTA	P
AGTAAACAGGAGATCCTGGGTTCGAATCCCAGCGGTGCCTC	P
TCCAAGCAGTTGACCCGGGTTCGATTCCCGGCCAACGCAAG	P
TTCTCCATTCAGAAGGCCTCTTTCCAATCTCACCTCTGCCA	P
CTGTCAGATGTGGGCTCTGATCCGGATGAGATATTGCTCAA	P
GCTCCCTGACCGGGAACGGGTCCCTCAGTGCTGAGGATGGC	P
AAAATCGACTCTGGTGGGATTCGAACCCACAACCTTTGAAT	P
GCCGCTGACCCCGACGTGATTTGAACACGCAACCTTCTGAT	P
CGGGGCTGCCCAGAGCTTTTTTTGAACCCCACTTCTGGTAA	P
AACCCGAGGGGGCACCCGGATTTGAACCGGGGACCTCTTGA	P
GGTGTGTCAGCAGTGGGATGTGCCCTGATGGGGAGGCTTAA	P
GCTGAGTCTGGAATGTCATTTTCCTTTCCCTGCCCATGAAG	P
CGGAGCTGGGGATTGTGGGTTCGAGTCCCATCTGGGTCGCG	P
TAACTTGGTAGCAGCGGGATTTCTCTGTGACCTTGGTTGCT	P
AGTCTCCTGCAGTGATTCAGTTCGGGTCCCATATTGGGCCC	P
GGGGTTGTTAGAAGCTCTACTTCAGATCCCACTCCTGACAC	P
GCTTGTGTGAGAAGGGGGATTATTTGGGAACTCTCTGTCAT	P
CTCACCACCATGGCCCGGATTTGATTCCCGGTCAGGGAAGC	P
TTCCAAGCAATTGACCCGACTTCGATTCCCAGCCAATGCAG	P
GAATATATCAGAAGTGGGATTGTTGGGTTACACAGTGGCTC	P
GTATGTGTAAGAAGTGGGAGTATACGTCTTTCTTAAAACTG	P
GGAAGGTGTCACAAGTGGATTCCTCACTCTGAGGAATGAGA	P
CTGTGGCCTGGCGGGTCCCGTGTGTCGGAAGAGCGGTTCCC	P
TCCAAGCAGTTGACCCGGGTTCGATTCCCGGCCAACGCATG	P
AGTGCCAAAAAACCAATGGGTTTCGGTTCCCGGGCGGGGAG	P
TTTACTCATCACACTTCACCTGCCCTGGCCTCTCCAAATCA	P
TTTTTAAAACAGAAAACATGTTCATTCCCTGGCAACTCCAC	P
AGAGCCACCCAAGATCCGGCTTCCCCGCCATCTCCGCCAGA	P
AGAGGTGTCAGAAGTGGGATTGCGACAGGACTGATGTGATA	P
CGTGGCTCAGACGCCTCCTCTTTCAACTCCGGCTCAGGGAT	P
TGCAGACCTTCTCAGAGCCTTTGCCGGGCCAACGCACCTTG	P
GGCAGTCATCTTTCCTTATGTTGCCCCGCAGCTCCAGATCA	P
GAATGTGGCAGCAGTGGGCTTTAATGAGCCATTCATCAATG	P
GCTGTCTAGCGACAGAGTGGTTCAATTCCACCTTTCGGGCG	P
ACGCCCAAGGTGGGTCCCCATGAACACTGGCCTCAGTCTAA	P
AGAAGGAACCACTCTTCCGATGTTCAGAGTGGTCACTTTCT	P
AGGAACCACTCTTCCGATGTTCAGAGTGGTCACTTTCTTGT	P
AATGGTGTCAGAAGTGGGATTACATAATTGTTTTGAGACAA	P
CGTGGCAATCCTTAGGTCGCTGGTTCGATTCCGGCTCGAAG	P
CCCCTGACCGGGAATCGAGGTAACTGAGGGATGGCCGAGGT	P
TGTGTGTGTCAGAAGTGGGATTTGAATTGCCTTGATGTCAG	P
TGTGTGTCAGAAGTGGGATTTGAATTGCCTTGATGTCAGTG	P
ACTTGCATTTTTAGAAAAGGTGACAAGTGCGGCTTTTGATA	P
ATTAGTTTTTACTGTGGTAGTATCCAACTCCTGACACCATT	P
CTGCATGCTCCGGGTGAGGCTGTCCCGGTCCCCAGAACCTG	P
AGTAGTGTTAGAAGTGGGATTCCAAGTAGACCTTCCAGCAA	P
GTAGGGGTCAGAAGTGGAATTTGCTAGAATGACCCTGGTTT	P
GTTAATGATCCCTCCGCAGGTTCACCTACCGAAACTTTGTT	P
TTAATGATCCCTCCGCAGGTTCACCTACCGAAACTTTGTTA	P
AAATGAGTCAGGAGTGGGATTTATACAAAAAATTAGTGAGT	P
TCTCCATGAGGTGAGTCAGCTTTGTATCCCACTTCTGACAC	P
GGAATGTGGCAGAGTGGCATTGTGTGACTTTCCAAGACTAG	P
CCTACTCAACTTTCCAATGTTTCCTTTCCCTGCCAATGCAC	P
TGTCTTGTCAGCAGTGGGATTTCTTTGAAGAATAAAATCAA	P
GTGTCCGACGAGGGCTACGATCTCGAAAGAGCCAGCTGTCG	P
AGTGGTGTCAGAAGTGGGACTGAAGTGAACTCATCTTGGAT	P
TGATGTGCCCCGTGCGAGGATGACAACTAGACAATGATTCT	P
CTTCCCAGACCCGAATCGAATAGCAGCTCACCGTGTCTTGT	P
CGAACCAGCGACCTAAGGATTGCCACGCCCTATCCACTACA	P
GAGGGTCATTAGAAGCTCTATTTCTGATCCCACTTCTGACA	P
AGGGTCATTAGAAGCTCTATTTCTGATCCCACTTCTGACAC	P
TTCTCTTTGACCCCATCTCATTTCGAAGCCACTTCTGAAGC	P
CCCAGCCTATGGTAACTACTTACCCCGCTTCTAGTAATTAC	P
GCCACTGACATCAAGGCAATTCAAATCCCACTTCTGACACA	P
GTGCCCTTGTGAGGATCAAATGAGGTGATACACATAAAGTA	P
GGACAGGTAGCCACAAGGGGTATCCCAGACGAACCCCCAAA	P
GTGGAGGTAGCGGGGATGGATAGCATTAGGAGATATACCTA	P
TCATGTTATCTTTATAGCAGTACCCCACTTCTGGTACAAAT	P
TTTCTCTGAAGTGAGTCAGCTTTGGAACCCCACTTCTGGCA	P
ATACTTTCAGTTTCTGACTGTTCCTTGCCCGGACAGGGAAA	P
GCCACGCGGGAGGCCCGGGTTCGATTCCCGGCCAATGCAAG	P
CGCGGGAGGCCCGGGTTCGATTCCCGGCCAATGCAAGTTTT	P
GTAGAGGTAGTTCTGACATCTATCCCCTTTCTCACACATAC	P
AGACTCAACTAAAATCTCATTTCCTTCTCCGTACTGGCCAT	P
GTAGTCTCCTTCTTCATTTCTTCATCCTACTTCTGACACCC	P
GCGCCCAACGTGGGGCACATTTTGGCGACCCAGATGGGACA	P
ATAAATGTCAGAAGTGGGATTGATTCAGGCCTGTCTGACTC	P
CCTGTTCATCATCCTTCCATTTCCCCTGCACCTCCATTTTT	P
AGTTCAGCCATATGAAAATCTATCACTCCCCCGGCATCTCC	P
GTATGTGGCAGACGTGGGACTGGGACCTCAGGTTTTTAACT	P
TCTAGATTCAAATGCATGTCTTTTGATTCCCAATTCTGACA	P
GAATGGGTTGGAGGTGGGATTTAAAAGGACTTACAGATGCA	P
ACGTGAGGTCAGTAAGTGGATGGGTCTTGTGTGTTGCTGTA	P
GGATGTGCCAGCAGTGGGTTTGAATGAGGATCTGGGTGACC	P
CTTAGTAGAACATGACAAAATTTTTTTTTTTTTTTTTTTTT	P
TTGGCTTAAGAGAGACCTAGTTCAATCCCCCGCATCTCCCC	P
CTTGGCTTTTCTCTCTTTCCTATCCCACTTTCCACACATCC	P
CCCTTCGATCCGGATTCGAGTCCCACATTGGGTGCCACTTG	P
TGGCAACCCTTCGATCCGGATTCGAGTCCCACATTGGGTGC	P
GATTTTGTCAGGAGTGGGGTTGTAAAGGAATAAAATTTTAA	P
TGGGTCAGCCTCTTAACGGCTTGCGATGCCCGGTCAGGAAC	P
GTACTTGGTAGAGGTGGGACTTTACTTATTCATAAAGTTGG	P
TTCTGTGCAACATGTCTTCATTCCCACTTTTGACACATTCT	P
TCTGGCATGCCGGGTGTGGGTTCGTTCCCGAGCACCTCCAC	P
GCGGGAGGCCCGGGTTCGATTCCCGGCCCATGCAGCACGAA	P
GAATGTGTCAAAAGTGGGAATGAAGACATGTTGCACAGAAT	P
GGCAATCCCTGAAGGCCTGCTTCAGGTCCTATCTGGGTTGC	P
CCCCCGGGGCGCTGGTCCCCTCCCCCATGCTGACCACACGT	P
GAAACAAACAAAAAAAAGAATATCCCATTCTCCTCGCCAAA	P
GTGGAGATGCCGTTGAATGATAGAGGCTGAGTGCACCAGCT	P
AGCCCTGCCCGGGAATCGGATGGAGGCTGCTCTCAGCTCCT	P
GGAGGTGGTGATGCTGGGGATACACTGTATCTCGAAGGTTC	P
CATCCTTTCAGTTAATTTTTTATCCCATCCTCCTCCCCATG	P
AGATCTTTCTTTTCCTTCGCTTCCTCACACTGGGCACAGCA	P
CTTTGAAGCCCTTCTTCACTTGCCTCGCAAGGAGCACCTTC	P
AAGCAGCGGTGGGATTTGAATGACATCTGGATAGGGCACCT	P
GTTCCCTGCTCGGGTCTCGATGTTACAGCTGCCCCCGCCCC	P
GTAAGTGTCAAAAGTGGGGTTTACACCCAGAGAAGTAAGCC	P
GCAGAAGATTTCTTCTGTTTTTCCTAACACGTGGCACAAGA	P
CGAACAGTCAAATGGCACCATTTCAATCCCCGTCATCTCCA	P
GGTCACGGGTGACAAACGACTTTGGAACCCGCATCTGACAC	P
CAAATTAGCAGCGGTGGGATTGAAAACCACGCCCCCAAAGA	P
CAATGGATATTGTACCTTGGTTTCCCAGCCAACGCACCAAA	P
CGCTGGAACCCCTCTTCCGATCCTGGCACCAACAGAGCTCC	P
TTATATTGAGATGCCGGGGATGATGGTTCTAAACATCCAAT	P
TAATATGTCAGAAGAGGGATTATCAAAGTTATCTTATTAAG	P
TTCAGCTACAAACCTGTTGATTTCCCGGCCCAAGAAGCAAG	P
CCATACTCCAGCTTGCCATGTATCCCCCTCCTTACTACATT	P
GGACCAGTACTAAGCCAGAGTTCAGATACCAGCGCTGCCAC	P
TATGTTGTCAGTAGTGGGATTGCCAGATCATGTGATAGTTC	P
GTGAAGAAGGGAAGATGTCTTTCCTACCCCACATCTGACAT	P
AGGTACATGCCATTCCATCATATCCCACTTTTGACAGTATA	P
TTTGGCGACACAGATGGGACTATCACCAAGTGGTGAGTACC	P
TAAGCTCTGAAAGGTTTTTATTTCCCCCTCCTAACAACATT	P
GCTTTATTATTTATCTAAATTTTCCCACTTCCTGCACATTC	P
TGATACCAGGTTTCCATCACTTTCAAGTCCCGACAAATTCA	P
CAGCAGAAGTGGGATTGGAATCAAATGAATTAAGAAGCAAT	P
AGACCACCCTTGGCTCCCACTATCCCACCTCTCACACATGC	P
ATAGAGAAGAGTGAATTTAATACCCACTCATGGTAGCTTCT	P
TCGGGTGGAGATTCCGGGGATGAAACTCGGGGTGACAGCCA	P
GGGGTCACTGAAAGCTCTAATTCGGATCCCACTTCTGACAC	P
CGAGCTGACAGAAGTGGGATTCAGAAGGTCAATAATAACAA	P
GTATGTCTCAGAGTTGGGATTTATTTTGGCAATCTGTAGAG	P
GATCCCATTCGTGTGTTGTTTTCTTATACCACTTCTGACAC	P
GTATGTGTCAGAACCAGGATTGGAACTAATCTACGTCTAAT	P
TTTGATCACACTATTTAAATTTTCCCACTTCTGACATGTAC	P
TTTTTGTCTCAGAAGTGGGATTTTTATTACTCCTAGAGAGG	P
TTTGTCTCAGAAGTGGGATTTTTATTACTCCTAGAGAGGCA	P
CGGCAGTCTGATTTTTGATTTTCTTTTCCTGGCCCATGCAC	P
CTCGGCAGTCTGATTTTTGATTTTCTTTTCCTGGCCCATGC	P
AAGCACGGAGGATTCCTATCTTCGGTGCCAGGACCATGCAG	P
AGACTCTGAAACCCTGTAAATATCCCACTTCTGACTTCTCC	P
TGTCAGAAGTGGGATCCGAATTAGAGCTTTCAGTGACCCCC	P
GTCAGAAGTGGGATCCGAATTAGAGCTTTCAGTGACCCCCA	P
ATTTTCATACATCAGGCAGCTTTCGAGCCCTAATTCTGGTA	P
GGGGTCGTTAGAAGGTCTACTTCGGACCTCACTTCTGACAC	P
TGTCAGAAGTGGGATTTGACTCCTTCTACCCCCCATCTGTC	P
CTTTTTTTTTAACACATCTCTTTCAGAGGGGAAGAGCAGTT	P
CTGGAATCCTGAATACTGATTTTGAATCCCACCACTGCCAC	P
GGCTGTGTGAGAAGGGGGCTTCAGGGGCAGAGACGGGGTTC	P
TTTTGTGTCAGAAATGGGATTATAAGCCTTAGATTTCAGTA	P
TTGTGTCAGAAATGGGATTATAAGCCTTAGATTTCAGTATT	P
TTCTGTTCCTGCCCTGCAGCTTCGTCCCCCACATCTGGTAG	P
GACAAGCTTTTCTTTTTTTTTTTTTTTTTTTTTTTTTTTTT	P
CCGAAGTAGCTGGAATCGAATTGGTCTCTTTGTTTTGAGAA	P
GTAGGTGTCAGTAGTGGGTTTAAAATATTCAATAAACCATG	P
GGTGCAGGGGCCGGAAACGATGTTATGCAGTACATCATTTC	P
GTGTCAGAAGTGGGATATAATATGGAGAAAAGAGAAAGCAT	P
TTAGCCAAAGGAGAGATTTATAGGTCAGAAGAACGGTTCTC	P
ACCACCAGCTTCCGAAACCTTTCGGAGGAGCGCTTCGCCAC	P
TTTTGTGCCACGTGTGTGGATTTTGGTATTGATATAGTGAA	P
ATAACTACCAGCTCTCCTAGTTCGTAACCCATGTCTGTCAC	P
TGCGGTGTTTACTTTTTCTCTATCCCACTCCTGCCACATTC	P
GGGGATACTCACCACTATACTGATGAGGACGACAGTCTTGA	P
CTGGGGGGTACCGCGCTTCCTTTGGGAGGTGGAGGCGCGCC	P
CAGGCTGGCAGGAGTGGGACTGGGGAGATGGTAATCAAAGG	P
CAGAGCTAGATGTGTGCTTGTATCCCACTTCTGACACCAAA	P
TGGCATGTTTCCGCCCGGTTTCGAACCGGGGACCTTTCGCG	P
GCATGTATGAGGCCCCGGGTTCGATCCCCGGCATCTCCAGT	P
GACTCTTAATCTCAGGGTCGTGGGTTCGAGCCCCACGTTGG	P
TTCACTGTCGGAAGTGGGATTGATCGAATGTTTGCCGTCTC	P
CCTGTTGTCAGAAGTGGGGTTTGAAGCTGACTCACCTTGGA	P
TTTCTGTTAGTCAGAATGAGTGGCAAATCCCACTTCTGACA	P
TAAATAAATACATATTCCATTTCGAATCCCACTCTCACACA	P
TTTCTCTTTTCTCCATATTATATCCCACTTCTGACACTCCT	P
GTTTTCAGGAGTGGATTAGATTTAGATAATTAGAAATGGCT	P
GTTGAATCGCTCTTCTGATCTCTGATCCATTGGTCACAGAA	P
TCTGGGAAACTGAAATGAAATACCCAACTCCAGGTAGCTTC	P
CCACTGCAAAATTTTTTTTTTTTTTTTTTTTTTTTTTTTTT	P
TAGCCACTGCAAAATTTTTTTTTTTTTTTTTTTTTTTTTTT	P
CGTCCTCATCAGTATAGTGGTGAGTATCCCCGCCTGTCACG	P
AGTCAGGATTGGGACTTGAATTTAATTTTCCCCATTCTGAG	P
TTATACAGGACTTAATCTCATTCAATCCCCAAGACCTCCAT	P
CTGTTGAAACTTTGTTTTTTTTTTTTTTTTTTTTTTTTTTT	P
TGGGTGCCATGACACCCGTATATCCCGCTTCTCCCACACAA	P
ACTCAGGCAACGTAGGTTTTTATCCCAATTCTGAGACATGC	P
AATCAGAAGTACGATTAGAATAGGTTTTGCAGTGATGATGA	P
AGGACAGGTCCCACCGAGATTTGAACTCGGATCGCTGGATT	P
CCTTAGGTCGCTGGTTCGAATCCGGCTCGAAGGAGTTCACA	P
AGGCATCCTTAGGTCGCTGGTTCGAATCCGGCTCGAAGGAC	P
GGTCATCCTTAGGTCGCTGGTTCGAATCCGGCTCGGAGGAG	P
CGGGTGTGAGAGGTCCCGGGTTCAAATCCCGGACGAGCCCA	P
ACTAATGCCAGGGTCGAGGTTTCGATCCCCGTACGGGCCTT	P
TTTAGCGCCTGGACAGGGACTTGAACCCTGGACCCTCAGAT	P
CGCGGGAGACCGGGGTTCGATTCCCCGACGGGGAGGAGGCT	P
TCTCCCCGCGCAGGTTCGAATCCTGCCGACTACGGGGTGGT	P
GTTATCGTAGTCGGCAGGATTCGAACCTGCGCGGGGAAACC	P
AGATCAGGCTGTGTCAGAAGTGGGATTCGAACCCACGCCTC	P
TGCGGGTGATGCCGAGGTTGTGAGTTCGAGCCTCACCTGGA	P
AATAACGCCAAGGTCGCGGGTTCGATCCCCGTACTGGCCAA	P
AAACCTGGCAGCGGTGGGATTCAAACCCACGCCCCCGAAGA	P
AGCAATGCCGAGGTTGTGAGTTCAAGCCTCACCTGGAGCAG	P
AACACTGGAGATGCTGGGGATCGAACCCGGGACCTCATGCA	P
TCAGTGGTAGAGCGCGTGCTTAGCATGCACGAGGCCCTGGG	P
GAAGCTGGAGGTGCCGGGGATTGAACCCGGGGCCTCGTGCA	P
GTCAGGATGGCCGAGTGGTCTAAGGCGCCAGACTCAAGCTT	P
TTGAGGATTCTGGTCTCCAATGGAGGCGTGGGTTCGAATCC	P
TCTGGTCTCCAATGGAGGCGTGGGTTCGAATCCCACTTCTG	P
CTCACCGCCGCGGCCCGGGTTCGATTCCCGGTCAGGGAATG	P
CCGCCGCGGCCCGGGTTCGATTCCCGGTCAGGGAATGAGGT	P
GTCTCTTCGGGGGCGTGGGTTCAAATCCCACCGCTGCCAAG	P
CATTGCAATCTGTTGCAGCATTCCTCACAGGGGGCACTACC	P
ATGGGAGAACAAGACACAGATATCCCACAGCTGCAACACCT	P
GTAGGTGTCAAAAGTGAGATTCAAATTCAGGAAATCTGGCT	P
TGTGCCAGAAGTGGGATTGCTAAGTAATACGGTAGTTCTAT	P
GAAGGTGTCAGAAGTGGGACTGAAGAAGGTAGCAGTTGAGG	P
GAAGAAGGAAGAAGGAAAGATATCGCACTTCTAACACATAG	P
GGGCAGTGGTGGGATTTGAATCCAGGTCTATTGACTCAAGT	P
TCTTGCTTCGTGGAGTCTCTTTTCGACCCCCGCCACCGCAG	P
CGTAAGAAGTTTCTCTGAATTGCCTCACACTGGGCACAATG	P
TTCTTTTCCAGAAGTGGGGTTGGGGGGAAGAACATATTCAG	P
GCCAACTTAGGGAAAGCTTATATACCCCTTCTAACACAGCA	P
TTAACCCTCCGCATATAAGATTCTCCTGCATCTCCAGTTGT	P
TTAATGTGTCAGAAGTTGATTTGCAATTCTTCTTTTCTAAC	P
TTCCACCCTATGATGCATCTTGTCCCACTGCTGACACCTAC	P
GCAGCAACATTATGGTCAAATTCATAACCCACATATGACAC	P
AAGTCAGCAGTTGGATACGATATGAGTCTGGCATTCAGAAG	P
GTGGGGTTTTAAGTTAAAGATGTCGAGCCCCAATCCTGGTT	P
CACTGCCGTAGTCGGCAGGATTCGAACCTGCGCGGGGAGAC	P
GTGAACTCCTTCGAGCCGGATTCGAACCAGCGACCTAAGGA	P
GGAACTCCTCCGAGCCGGATTCGAACCAGCGACCTAAGGAT	P
CGCCAAGGTCGCGGGTTCGATCCCCGTACGGGCCACTTCCG	P
TTAATCTGAGGGTCCAGGGTTCAAGTCCCTGTCCAGGCGCT	P
TTGGGGTTTCCCCGCGCAGGTTCGAATCCTGCCGACTACGA	P
CGCGGGAGACCGGGGTTCGATTCCCCGACGGGGAGACGAAG	P
CGGGTCTTCTGGTCTCCGTATGGAGGCGTGGGTTCGAATCC	P
TATAGTTTCAAGGATTTTTGTCACAGTGTCAGGATGGCCGA	P
ATACTTGGCCAGTACGGGGATCGAACCCGCGACCTTGGCGT	P
CTGGTGGAGGTGCCGGGGATTGAACCCGGGACCTCGTACAT	P
TAGAGCGCATGCTTCGCATGTATGAGGCCCCGGGTTCGATC	P
ATACATGGAGGTGCTGGGGATTGAACCCAGGGCCTCGTGCA	P
ACAACTGGAGGAGCCGGGGGTCGAACCCGGGGCCTCGTACA	P
GTGTGAGGCCCCGGGTTCGATCCCCGGCACCTCCAAATGGT	P
GTATGAGGTCCCGGGTTCGATCCCCGGCACCTCCAAACGGT	P
GCATGTATGAGGTCCCGGGTTCGATCCCCGGCACCTCCAAA	P
TGCATGTATGAGGCCTCGGTTCGATCCCCGACACCTCCAAG	P
GCACGAGGTCCTGGGTTCAATCCCCAATACCTCCAGGTTTT	P
GCACGAGGCCCCGGGTTCAATCCCCGGCACCTCCAGCTTCA	P
TCTGGTCTCCAATGGAGGCGTGGGTTCGAATCCCACTTCTG	P
GTGGGGATTCTGGTCTCCAATGGAGGCGTGGGTTCGAATCC	P
CACTCGGCCATCCTGACACCTGGGACACTTACCATCGCAAA	P
GTCTCTTCGGGGGCGTGGGTTCGAATCCCACCGCTGCCAGT	P
AGTACTTGGCAGCGGTGGGATTTGAACCCACGCCCCCGAAG	P
TACTTGGCAGCGGTGGGATTTGAACCCACGCCCCCGAAGAG	P
GTGTCAGAAGTGGCCTCGGATTCTGCAGTCCCCCGAGCTAG	P
CAGCCTAGGTCCTCTGCTTTTTCCTCGGCATCTCCAATCAC	P
ACAACCACCACTTTGCCAGATACCCCACTTCTGCCATACTC	P
ATCTCTGTCAGCAGTGGGATTAGAATCCATGCCTGTGAAGA	P
TGCTCCTGCACCCAAAAACATGTCCCCGCCCATGCAGCAAG	P
AAAAGACAGGCATGTTCATTTTATACCACTTCTGACTCATT	P
GTCCCCATTTCACTCACCACTTCTCGAGCCCCACGTTGGGC	P
AAGGCCAATGCCAACATTACTTCATTACCCAGCATCTCCTA	P
ACTACCGTATTACTTAGCAATCCCACTTCTGGCACATACTC	P
GTTGTGTATGAAGTAGGATTTATTTTTTAAAAGTTAAATAT	P
TAGTGGTTAGGATTCGGCGCTCTCACCGCCGCGGCCCGGGT	P
TTCAGGTATCTTTATAGCAGTACCCCACTTCTGGTACCAAC	P
GTCTGCGCTCAACGTGGGGCTGCCCTGGGCTTTGGGGGATT	P
GACGGTGGCGGTGTGGGGGATCACTGTGACAACTGCCCCTG	P
TTGATGTGTCAAGTGAGTGCTTTGGATCCCACTTCTGACAC	P
ACCAATTAGCTCAGTCACACTTCTTTCCCCAGTGAGGGAAA	P
CTGCAAGGGCCGGGGTCGAATTGAGGTTACAGCCCATTATG	P
CTGCATGGGCCGGAATCAGATGAGAAATCTCTGAACAACCA	P
CTGTCAGGTCTGGGATTCGATTTTACACTCCTTGCCAGCTA	P
AATCAGGAAAGGGAGTCGAATTGGTCTTTTTTTTTTTTATC	P
CATTTAACTTTTTAATTCTCTATCCCACTTATGATACAGAT	P
AAGTGTATCAGAAGTGGGATTGCTGGATCACGTGGTAGTTC	P
GAAGGAGAAAGGGGAAAGCATTATCCGACTTCACACACATT	P
AATATGTGTCAGAAGTGGATTTAGATTCTTTGGGTTAATAT	P
CCAGGCGTCCCTGGCTGGGCTGCTGTCTCATTGGTCTTTAA	P
ACGCCCAGGGTGGGGCCCGATGGTGGAGAGAAGAGCCGCGC	P
TTATGTGGCAAAAGTGGGATTACAACAAATATATTTTTAAA	P
TTTCCATGACCTCAAAAGATTGACAAGTGCGGTTCTTGTCA	P
TAATGTGACAGAAGTGGGTTTGAAGGCAGTGGGGGGAAATG	P
TAACGTGTTAGAAGAGGGATTCAATGTGTCAACCAAGTTAT	P
AGTGGTGTCAGAAGTGGGATTTACCAGACCATCTCACTAAA	P
GTATGTGGGAGGAGGGGGATTTGATCCACTGCCAAACAGAT	P
TTATGTGACAGAAGTGGCATTACCAATAATTAGGGCCAACG	P
CTTTTTAAAATATATTATCTTCCCACTCCTGACACATAATT	P
GAACGTGACAGAGCTGGGATTAGAAGCTTGTCGTTCCGTCT	P
AAATGTGTATGAAGTGGGATTTGTTCTATTTAATCGGAAGA	P
GGAGTAGGGGGCACCTGGATTTGAACCAGGGACCTCTTGAT	P
AAAATCGCCCACTGTGGGGCTGCCCGGGAGGGGGACGTTGG	P
CTCACTGCCACTACCCGGGTTTGATTTCCGGTCAGGGAACC	P
GGATGAGGCAGAAGTAGGATTGAAGAGAAGGAATGTAAAGC	P
ATATGTGCCAGAAGTGGGAGTCTCTTTTTCATCCTGTCTAG	P
TGGAAAAGCTGACCCCTCCCTTTTAGATTCCCGGCCCATGG	P
GTATGTGGCAGAGCTGGGATTTGCACCAAGGTCAATTTGGA	P
CCTTCTACCGTGATTGTATGTTCCCCGACACCTCCCCAGCC	P
TTCTGTGTTAGAAGCGAGATTACACCCTGCGTTACCAGCGG	P
ATCTTGTGTCAGAAGTGGGATCTGAAGTAAGATCACCCTTG	P
CCCCTTGGTGATGGGGGGGATGTCACAAAATTACCACAAGA	P
TTTTGGAGGGGATATAAACATTCAATCCCCAGCATCTCCTA	P
TCAGGGGACGCCGACACACGTACACGTCCCTTCGATAGCTC	P
AGGAGACATCCTTAGGTCGCTGGTTCGATTCCGGCTCGAAG	P
AAGTTCCCTTTCCTTTGTCCTCCCACTCCTGACACAACTGA	P
GAATGTGCCAGAAGTTGGATTTAACAGACTTTAAAACAGAC	P
AAGGCACCAGTTCTGAGTGATTTCCCCCTTCTGACACATTC	P
AGGCACCAGTTCTGAGTGATTTCCCCCTTCTGACACATTCC	P
GGCACCAGTTCTGAGTGATTTCCCCCTTCTGACACATTCCT	P
GCCCCGTGTGAGGATCGAACTCACGACCTTCAGATTATGAG	P
TGCATGTGCCGGGGATGGAATATTCCATTGTGGGCATGTCT	P
CTCCAGAACCACGATGTGCCTTTCGATCCACGGCACCCCAG	P
CCTGGGCCACCAAAGCAGCCTACAAGTACATCTCCTCAGAT	P
CCAAGAGAGGAACATGCATTTTCAGATCAGATGAGCGGTTC	P
AATTCTGTTAGTGGCCGCATTTTCAAATCCCACCGCAGCCA	P
CGAGATGTAAGGAGCAGGATTGAATTATTTGTTGTAGCTAT	P
CGGTGTGAGCGCTCAGCATCTTCAGGACCCTGATCGGGAGC	P
AAGGGTGATCTTACTTCAGATCCCACTTCTGACACAAGATT	P
ACGGCTGCATGGGCCGGGCATGGTTACTGATTCCTGAAATC	P
GTCTCTCCTTCGAGCCGGAATCGAACCAGCGACCTAAGGAT	P
GCAAATTCTCATGTCGAGGTTATCCCACTTCTGATTCATCC	P
TTTAATATCCAGGTGTTTAATATCCACCTCTGACACATACT	P
TTGCCCTCTCTGAGGCTCGGTGTCCTGACCTTTCATATAAG	P
AATGTGTCAGAAGGGGGAAATCACTCAGAACTGGTGCCTTT	P
AACTATTTGTAGTTTTAATTTATCCCACTCCAGGCACATAC	P
ACTTAGTATGTGTCAGAAGCTCTGTGAGGTCCCAGGGTCAG	P
ATCAGTGGCAACGGTGGGATTTCAAACAATGTCTGCTAGGC	P
GAATGTGGCAGAAGTGGGACTGCCAAGTTCATCGTGACTGC	P
GGAGGGGGCAGGCATTTCACTATCCCACTCCTAACCACGTG	P
TCCATTTGGAATGAGGCTCATATCCCACTTCTGGCAAAGTC	P
GTATGTGTGTGAAGCTGGGTTTCTGGCACTTGGTACAATTT	P
TTTTGTGTTAAAAGGGAGATTGGGTGAAAGCTACTTTTGTT	P
ATATTTAAATATAACACTTATTCTTTACCTGGGCAGGGAAG	P
GAATAATGCTCAGTGTTTTTTTTTTTTTTTTTTTTTTTTTT	P
CCGACCAGGATGGTTTCGAATGAGGCCCAACACAAATTTGT	P
AGGAGCTGTCAGGAGTGGATTCCAGAGGAGTAGGTAGCAAG	P
GGGACCACTCTTCCATGGAATTTATCACCTCTACAAAGGTT	P
TGTCACGCGGGAGACCGGGGTTCGATTCCCCAACGGGGAGG	P
GGTCCTCGTTAGTATGGTGGTGAGTATCCCTGCCTGTCACG	P
GAGGCTGATGAATGATTCCGTTCATCTAACTTCTGACAAAT	P
GAGTGGGTCAGAAATGGGACTAGCAAGTGATGATGGAGCTA	P
CCCGGTAATCGCATAAAACTTAAAACTTTACAGTCAGAGGT	P
GGGGAGGATTCTTCCTGCCCTTCCCCACTCCTGGTGGCTTC	P
GTTTGTGTCAGAGTTGGGATTTGAACCAAATTTTGTGGCAG	P
GGCTATGGTTCCACTGGGGCTCGAACCCAGGACCTTCTGCG	P
TCCCTTTGTTCAGAGCATGCTTTCGAATCCCGATCTGATGA	P
CTTCCAGAAGTGGGACTCGATTCTGGTTCCTCCGTCTGCTA	P
GTGTCAGAAGTGGGATATGATGTTACTCTCTTACTATGCAT	P
GAATATGTTAGAAATGGAATTAGGAAGTAGAGTTATTAGAA	P
TAATGTGTCACAACTGTGATTGCCAATGGAGTTTATGTAAA	P
ACCAGTCTGATGATTGAATTTTCCTTTTCCCGCCCATGCAC	P
TCAGTTTATCAGCACACCATTATCCCACTCCTGACTCATAT	P
GTTTTAACTTGCCCAAATTCTATCCCCTTCTCCTCGGCCCT	P
AAGTATGGTTCAGAGGTGGGTAATAGCAAACTCCTCTGAGC	P
GAGGACAGATCTTTTTTTTTTTTTTTTTTTTTTTTTTTTTT	P
CTTGTAAAATTTACAAAAACTTACTACTGAACAGGTTTACT	N
GCCTGGCCCCTTCGTTCTTTTTTACAAGGCTGAGTAATATT	N
AAATAATGAATTGATCTTTCTGCAGCTTAAGGCTAAGGTGA	N
GTGGACAGTCAGAGCTGTTGTTCAAGTGAGAACCATTGGTA	N
AGTTCATTATCTTTAAATGTTTGGAAAATTAACCAATGTTT	N
TGGAGATGAATTTGCCTATTTTTTCATTTATGTCTAGTAAA	N
GATAAGATGTCAAAACATCTTACTCAAGCTGGCTGATACAT	N
TTGATATTTATTCAATTAGGTACTCATATCGGGGCGGACTC	N
GTTTAAATCCAGGCTAGCTCTTCCTTCCATCTATGTAACCT	N
CAGAAAATCTGTTTTATTTTTTTAGGGGACTTACTGATAAT	N
CCACAATAAAATATCAGCACTTCAACAGAAAGAGAAACCGT	N
ATCAGATTATAGGTCCCTCATGGTGATGTTATGTGCCATAT	N
TATACACCACAGTTTCTTTATCTATTCATCAGTTGATGGGT	N
CTATCTAGGGCCTAGTAAGGTATGTGACATCTTGTCAGAAG	N
GATTTTAATTAGTGTATTATTGTGAAACAAAACCAATCAGC	N
TTAGCTGCTGCTGCAACTATTTTCAGACAACTTGAATATGC	N
CAATAAATGTTAGCGTTGTTTCTGTTTTGTTGTTGTTTGTT	N
TCCGTCAGCACTCCCTGGAATAAGTGAAGGTCTTTCTTTAC	N
TTGTTTTTATTTATATTGATTTTATTATTAGTGTGTTTGTA	N
TTCAAAATATTACTTCTCAGTGACAATACACCTGATAAACC	N
GAGTAGACACTCAATACATGTTGGTTAAAGAACTGAGTGAA	N
GGAAGAGGACTTAGAAAGGATGTCAAGTTTAAGGAAGAGCT	N
GGTTTACTTGCTCACTTCTCTTCTGGAACCAAAATTCAGAG	N
GTTCCCAGAGTTCTCTCAGCTGAATACGTGTTTGTGTATAT	N
TTCTGTTTTATCTGTGGGATTCTCCTTAAACTCTCAGGCTT	N
ACACTATGCCCAGCTGATTTTTGGTATTTTTATTAGAGACA	N
AATTTTTCCATTTGTGGGAATCAAAACATCACCAAAATATT	N
TTTAGGTGTGTTATATACTCTGGCACACTACTTTTCCTTTC	N
TTTCAGACTGAGTGCTGGGCTACTCCAAAATGGACCTTAGG	N
AGTCTCAAAACCGTCAGACATTTAAGAGCCTTAATCTTGGG	N
AGAAGCCATCGTGCTTCCTGTACAGCCTGTGGAACTGTGAG	N
TTCTTGGTGGAGAAACTCCATCACTATTTTTTTTTTCAGGC	N
AGCCTTGAACCTGGAAACACTGCTACCCACCTGGGAGGGTG	N
TCTTGTTATTTTCTAGCCTGTTGGTCTCTTTTCTTTTAGGG	N
ACATTTTCCCTATCTTTTTTTTCATCAACATTTACTGGTAA	N
GATTCTGGATTCTGATTTAATTGACACAGAGTAGGGCCTGG	N
ACCTCCCCAGTCAAGGGAAGTGGTTGAAAGGAGAGAACAGA	N
GGCTTCCTGGGCTCAAGCAGTCCTCCCACCTTCAGCCTCCC	N
TTCATCCTGGTTTCTACCTGTTTGTTGCTTATAAATGTTGA	N
TATTTGTAATGGTGACAACATAGATAACAATCCTAATGTCC	N
ATCGTTAAGCTATGCATAACTATACACTGATCTGCTTTTGT	N
GAAAAGAGTGTACTGATTGTTACAGTCTACTTTGTCTTAAG	N
AATCGTTATCTGAGGTTGTTTTAGAGTTGAGGACGAAGCAT	N
TGAGATCTCACTATTTAATTTACTCAGCTCCTCTATTGCTT	N
CCAGGAACTTGTAATCTAGCTAATCTCTCTTCTAATGGTCA	N
TGTGAGAGCTCCAGAATTTCTGCAGGGAACTTGGACAGCTA	N
TGAGAGATAGTATATCTATATTTGGTATGTGACTTAAGGTA	N
AGCTAGGAAACCATGCTGGATCAAAGGTCACAAAGATTTAT	N
TAGGTTTTTAAGTCTGGTATTAGTTGTCCACCTAGACAAAA	N
CCAGCCCTCACACACACACATGCACACGTCTGGCTTCACCC	N
GCCATGGCCTGCTTTGTGCATGAGTGGGCCTGCCTGCTTGA	N
TTCTTTTTGTCTGTTTTGCTTTTTTTTTTTTTTTTTTTTTT	N
CAAATTGCTGAAGCAGCAGATTTAGTTTAGGTGCCTTTCTT	N
CTCTTAAAATTGAAAATGAGTCAGAGGAATTCTCCATTTAG	N
ATAGGATATTGAAAGATATTTCCAAATGTGTTATCATTATA	N
AAACTGCAACTTCTAAGCAATAATTTCCCATTTCTTCCTCC	N
CTCAAAATGGATGGAGATTTTTCTTTATAATTATTGTCATT	N
ATTCTCCTGCCTCAGCCTACTGAGTGGCTGGGATTACAGGC	N
ACATAGCCAAATATCTATTTTAATCTAAGCCTTGCAAAATC	N
TTAAATTAAGAAGTATATGATTGTTCAAGGCAGGTGAACTA	N
AGAGATCACACTGGAGATGCTACCTGAAGCAGCAAATGCCT	N
AATTGATCAGACTTGCCACATGAGATTTTCCATCTAGGTCT	N
TAACTAGTTATTGTTGTTTTTAAAAATTATTGTAGAATATT	N
GATAAAGATCTTGAAAAATATGGCTTTCTGGTCCCCACCCA	N
TGGTTTCTTTGTTTTTTGTTTGTTTGTTTTTGTTTTTGTTT	N
TTCTAGCGGTTTATCTAACTTAAAGAGCACTTGTACAAGAT	N
TTGTATTTCTAATTTTTAACTTTTTATGCCTATTGAAAACT	N
TAGAATCTTTAGTAGACATTTCATACACTAACATTTTCATG	N
CTTTTACTTTTAATAATATTTTAAGGACCCATTTGTATAAT	N
GCCCTTCAAATTGTTCCAAATTCTGCCTGTTACCCAGTTCC	N
ATTAACGTCCTAGAAATTTTTAAATGTCAGCTTGCACTTAA	N
CATTTTCACAATGTTGATTCTACCCATCCATGAGCATGGGA	N
AAAGTTCTGATATATAAATTTCTACATTGTTGAGCCACATA	N
TCTTTTCACTGGATTATCATTTTCTTGAGAATTAAACTTGT	N
CTTTGAAAGACTAAATGTCCTTTACGCATTATAGTAGGACA	N
AGTCGGAAATTCACATTTGCTAGATTATTACCTATTGCCAT	N
TATGCAGGCTCTTTTTTGGTTCCATATGAATTTTAGAATTG	N
AGAAGGCCTTGGAGAGAGATTGTTCAGCAAGTACAAAGTTA	N
AAAGAAGCTGTCGGGACATCTGACTTGGATGCCCCTGAAAT	N
AGCCATCTTGGCTATTCAGTTTATTTAAATTACCTTATGCT	N
GGCCTACCTGAGCCCATCCCTCAGCACAGCACCACCCTGAC	N
CAATAGCGCCATTTAAAAAATAGTTATACAATATTCCATCA	N
CAAAGCTGAAGTATTCACAGTTGGAAAATTCAGACTTGTAT	N
TTTTTTTCCTATAGAGTTCTTTCAGCTCCGTCTATATTCTG	N
TCCTCTGTCCTTTTGTCAAATTATCTAGACATCGGTCCTTG	N
GTGACGGTTTATAGGTTTATTATATTTTATCTACAGTGTAC	N
CCATGAGCATGAAATGTATTTCCATTTGTTTGTGTTATCTA	N
TGATAAAATACTAAAAATGATTTCTTGTTTATCTCCATTCT	N
TAGTATTTTGCTGAGGATTTTTGCATCTGTGTTCATCAAGG	N
AAAAAAAGTGAATAAAGCTCTTGTCAGTAGTATCTAAATCA	N
GGTGAGGGCTCATTTCTTGGTTTGCTGTGTCCTCACATGGC	N
ATAGAGATGGGGTTTCGCCATGTTGACCAGGCTGGTCTTGA	N
CCAACTGTCAAGTCATTGATTTCCTCCATTTTTTTCTATTC	N
AATAATGCACAATCTTACCATTGAGACGGTGAGAAGCTATG	N
TGCCAAAGGCCGGCGCTGCCTTTGGCTCAGAGGGAAAGATC	N
GATTCTGATACCTTTTACAATACCCAGTAGTGGGATTGCTG	N
GAATGATACTGCCTATGTTTTCTTCTAGGGTTTTTGTGGTT	N
TTGCAATCAGGTGTACATGGTTCTAAATTGTCTACTTACTG	N
TTAGACTCCTTTACATGATTTCAGTGAAAATATCCTGATTG	N
TATTTTTAGTAGAGATGGGGTCTCACCATGTTGGTTAGGCT	N
GGGCTCCCGTTGGCTCCTAATCCCTTAGGACTGTGGATGAG	N
CAGGCGTGTGCCACCACACCTGGCTAATTTTTGTATTTTTA	N
GGTGGGGTTTACCCCTGGGATACAAGGGTGGCTTAAAATAC	N
AAATGTCCTATTAATGCATTTGGAGAGAATGAATGAGGCTG	N
AAGCACCAGGCAATGCTGTCTGTCCCAAGGGTTAGCCATGA	N
TTTAATTAGGATTGCTTTGGTTATTTGGGCTTTTTTGGCTC	N
AAGTTTCAATCATAGAAACTTAGTCTTGAGAGAATTTGTAA	N
AGGTTTCATTGAGTGTAGGATCAATTGAAGTTTCAGAAGAA	N
GAAACAGAAAAGCATGGGTGTGAATCCTCCATGCTCCCTAA	N
TTTCATGAATGGAGATTCTCTAATTTTTTTTCTTTTTGAGA	N
AAATTTTTCTATGGTAATGCTCTTACGGATATAAACCTCAG	N
GCAATTTACTCTCAAATGGTTCAGAAAACAATAACCTGTAT	N
TTTGTTTATGAGATGGACTGTCACCCAGACTGGAGTGCAGT	N
TTTTAAATTTTTTCCTTTTATTTTCAGTTGACATGTAATAA	N
GGAATTCCACCAGCATTGGCTTGCTCTTCTGAGGGCTGCCG	N
GCATCCCAAGAATGGGAAGTTCTGAAACAAACCAGAGACAC	N
AAAATAAAAAAAAATATATATATATATGTAGATATAATTAA	N
ACAGAATGACAGTATTTCCATTGGTGCATTTTGAATCCTGT	N
GTGTTTCTCACACTGGGGCTTATATAACATCCTTTCTTCTT	N
AACATGCTGCACCCACGGGGTTTAAATGGAGCTTTCATTCC	N
TTCAAGCACGCAGAGCAACGTTCTGATAGATAGTGCAGAGA	N
GAATTTTTTAAAAAAATGATTGTATTACCATCCCATTTCTC	N
AGTGTAGATATATTTTCTACTTTGAGGATTTGACTGGTGTT	N
GTGTGTCTCTGCATGTGAGATGGGTTTCCTGAATACAGCAC	N
CCAGGTGGTGGGACTTAATTTTCTAGAAATTTCCATCTGGT	N
GGTGTCCAAGGAAAGTCTATTTCAAGAGGTATTACATTGAA	N
TGCCAGGTTCAACATGGGATTGTGTGAGTATTTGAAGAAAA	N
CCAAGATTGTGCTACTGCACTCCAGCCTGGGTGACAAAGCG	N
CTACAAAAAAAAATGACAGTTTTATGTTTCCACCTAACACA	N
CTTTTTTTATTTTTTAATTATGGCCATTCTTGCAGGAGTAA	N
TTATGCATAACTTAGGATTCTGGAAATTGTCCTGGATGCTC	N
TGATATGTAAAGTTTCAGGATACAAAATCAATGTACAAAAA	N
CTTGACAGGCAGGAATTATTTCTGTCTCTGGAAGAAACCAT	N
ATTATCATTTAAGCCATTTTTAAATGTACACTTCATTGGCA	N
GCAAATGGAGATACAGCCTGTGGCCGGCATGGCTGCAGCTT	N
AGTAGTTCCCAGTGTCCATTTTTCCCATCTTTATGTCTATG	N
TGAAAAACAGGGGGCTAAATTCTTGCCATCACCTCAAAAAC	N
GCAGGGACTTGATCACATCCTTCTGCTGTGGCCCCATTGCC	N
TTACCCTTATATGTATGATTTTAAGGATTTTAAGTAAGGGA	N
TCAATTAAATAACATAATGCTCCAAGACTCAAAGTTCCCTG	N
TTCCCAGGTTCAAGCGATTCTCCTGCCTCAGCCTCCCTTGT	N
CTAACAAAACAGAAAGAACCTGACAGACATGTTTCCCAGTG	N
CTTTTCATAGCTTAGTGGCCTTTTGGATATCCTCTTTTGTG	N
CATTTCTTCCAGTCTGTCAATAGCATTTATTGAATATTTAC	N
GAATGGTTGATTCATTTATTTGTCAGCCTACCTGCCCATTC	N
GAGTCCTGATTTTGTTGCAGTTTCCCACCCTTTCCTAGTTG	N
AATTCTTTGCCCAGAGGGTCTCATACTCCTGCTGCACACAA	N
CTTTCTAAGACTTGCAAGAATTGCCAAACAAATCAATTTAC	N
GAAAGAAATCTCCATACTGTTTTTTATAGAGGTTGTACTAA	N
GACATTCGTAAAGAAAAGAATTTTCAACCCAGAATTTCATA	N
CTACAACTCAAGATGTGATTTGGGTGGGCAAACAGCCAAAC	N
CTATGGGAAATCATTTATTTTAAAGTTTTTTTTTTTTGGTT	N
AATTCTGCACTATTCACACTTTCTTTCTTCCATGAGCAATC	N
TACCATTCTCAGCATTGGCTTCATCCCAAACCAAGATGGCA	N
CCTCACCTGTGATCTCTTAGTTCTGATCCCAGGCATCTGCC	N
TTGACTTGTAAATTAGTAATTTCTGAACTATTATTTATCAA	N
CTGGGTGATAGAATGATAGCTGTCAAAAAAAAAAAAAAAAA	N
GCTCTCAATCACTCTTTTCTTCTTTGCCACTTCTTGCAGTG	N
TGTGTTTTTTTTTAATAGCCTTTCTGACGGGTGTCAAACGT	N
CAGATATGTGCTGGGACTTGTCAGCCCATCTTTCAGCCTCC	N
TGGGAACCTCCGCCTAGATTTCAGAGGATGTATGGAAATGC	N
CCTGGCCTCTATTTGCATAGTGTTTCCTGCTCCCTCTGCCG	N
GATAGGAAAATCCAGCTGTCTTTTATTAAGCTAAACATTAA	N
TTAAAAGAGAGAGGTTATTTTGGATTATAATTGAAAAGGCT	N
TGTCTTTGTCTTTTTACAACTTCTTAATGACAGTGCTGGTG	N
AAACAATACCTTTGATACTTTTTAGAAAGAGATTATGGCCA	N
CTCTATTTTTTTGTTTTTACTCTGAAGACTGTTGGAAAATA	N
TCAGCCTGAGCTGGGTCTCCTTCCCCGCTTTCTGCACCCTG	N
AGAAGAAAGAATGCAGGCCTTTTAAATCTCCTGGAATTCAC	N
GCTCTTTCAGAAACATTACTTAAGACTAGATGACAAGAGAC	N
AGATGAATTTTCTCCCTTGTTCTATTAATATGTTAAATTGC	N
AGGAATTCCAGGACTTTTGTTAGCCCTATAGCAGATACGCT	N
ACAGCATTAAATTCATGCTTTGAAGAATAATGATATGAAGA	N
GTAGTAGCTAAATGAGTCAATTCTCAACAAACTGAAACTCG	N
GGAATGAAATCCCCATCAATTTGGCCTTTGGCCTAAGCCCT	N
ACTAAGAATTCTGCCTAGACTTGGATCCTGAAAATTTTCTC	N
CGTGGATAGCATATCTTCTATAACATGAATAGAAATAATAA	N
AGGTGTGAGCCACCGCGCCCTGCCGAGATCCTGTCTCTTAC	N
TTAACTTTCCTTTGATTAGCTTTGTCATTCCTAATGCTAAT	N
TGGTGAAAGTGTTGGATTTATGGTTTGCCTTATTTAGTCAA	N
TATTTACATATATATATATATAAAAAACCATATGTGTGCTG	N
AAAAGTCATGGCAAAAACTGTGATAACTTTTGTACCAACCT	N
TCATGTTATATTGTGTTTTCTAGGTTTGTTTGTTTGTTTGT	N
AGAAAAAAGAATAAAAGAAGTCTATGGGATCTATGGGAAAC	N
TAAATATTTTACACATGCATTTAATATTTTAGCAAATCTTT	N
TAGATTTGAAAAAGATGTTTTGTCCACATTATCCAGTGTTC	N
TATATATATTTATATACATTTATATATATACATTTTATATA	N
CAGCCAGTGGCTTGGCAGTTTCCCTTGTGCAGTGTTTAAAA	N
CTCCACTTCTGAGATTACCTTTCCTAGAGGCCACATTTGAG	N
CACCAATGAAGTCATTTATGTCTGGGCTTTTCTTTGTCAGC	N
GTCATTGTTCGTAGTTGTCATTGTCGCGAGCATGCTTCGTT	N
AGAATACATTTTATTCTAGCTGAGCTTTTACGCATAGTCCA	N
CTGTGTTTTTGCAACTCGTTTGCCTCTGTCTGCGTGTTGAA	N
CTTCCAGGGTGAGAATCCTGTCCCTTTCGTGAGCACAGAAG	N
AGAGTCTGACAGGCCTGGGTTTGAAACATAGTGCTTCTACT	N
GATAAACAGTAGCTTTCATGTATCAAATGCTTGTCACATGC	N
CAGAACTTCCAACACTATGTTGATAGGCGTGGTGAGAGAGG	N
GGGAGGCTGAGGTAGGCGGATCACGAGGTCAGGAGATCGAG	N
ATGATGGCGGATGTCTGTAATCCCAGCTACTCAGGAGGCTG	N
TTATCTGATATAAGTATGGCTACACACTTTTTGTCTCTGTC	N
CTGCTTGTGTCACAGTGTATTGACTGAAGTAAGTCATGATT	N
TGAATAAGACTTGAAATATCTTTATATCTCTGTATCTGCCT	N
TGTCACACTTCAAATTTCCTTTGCCAGGAAATTTGTCCCTT	N
TCACTAGGCATGGGCCATACTCCCCTGGAGTTGTCTCAGGG	N
TTGTCAGCTTCTTTTTTTTTTTTTTTTTTTTCTCGAGACAG	N
ATCTACTCATGTACTTAACTTGACGGCCATATATCTTCTTT	N
CATAGAAGCAGAACCTTTGCTGCTTGAAATAGCTCCTTCAG	N
TATTTAAATTATTACTTTTTTGGAAGTTACATTTTCATATC	N
ACTGAAAAGTAAGTCTTTTATAAATATGGCAATGTAGAGCT	N
GGCAGGCCCTGCTGTCACCATGGGGTCCAGGGTCCCCGGGT	N
ACTGTCTGTCTGTGCAGTCTTTCCTTTAGAAAAGGTTAATT	N
ATGAACATGGACTATCTTTTTATTTTTTCTGTCCTCTTCAA	N
ATCACAGTAAGTGTTAATGCTCATTATGCTGGGCGCTGGTG	N
GGCTGTGGGTTTGTCATAAATAGCTCTTATGATTTTGATAT	N
GAAAGAGAGACCTGAGCTCATGCTCAGCACCTTTGCCATGT	N
AAGAACATGCAGTATTTGGTTTTCTGTTCCTGATGTTAGTT	N
ACGCCAGTCAGACTGGCAATTATTAAAAAGTCAAGAAACAA	N
GCTATATGCCTTAACATGGTTTCATTTCATTTCTGTGACAG	N
TGTTCCCCTGAGCACAGAACTTTTCCATGGATCGTTCTAGC	N
ACTTCTTGTGGAAATTACATTAATAGGTCATTGATTTCTCT	N
TGGCATTATGAATGGTGAATTATTCTACTATAAAGCCAGCT	N
AGTTTTTTGTTTTTGTTTTTTTTTTGAGACAGAGTCTCTCT	N
TTTGGGCAGGTCAGCTTGTCTCTGCTCTATGCAGTCCAGCT	N
CACCGCACCCAGCCTATTTTTTTTTTTTTTTTTTTTTAGAC	N
CTATTCTTTCCCATTTAGGCTTTCTTGGCAAATATTTTCTT	N
GGTCCTGCATGGAGTACTGATGATGATGATGATGATGTTAT	N
TCGGAGAGCTCAAAGTCATATTTGAGAAAGCTAAATCTAAA	N
ATGTTAATTCAAAATGTCATTTTTAATTAAATTTTTATTTG	N
TGTTGCCAAAACAATCAGCATTTTTGAGGCAGACTCTTGTG	N
AAAAATCATTGTGCCCCACTTAGTTTAGAAAGGGTATTCAG	N
ACATTAAAAAATAGGGGTAGTTTTTAATGGACATTTCCAGT	N
CCCTCACTTCTAAGAAACAATTAAAATATTTTCTTTCCAAC	N
GTTTAAATCTTCCTAAAGAATACTTTCGTCTATAAGAATTT	N
GTAGTATTTTCTGATGGTAGTTTGTATTTCTGTGGGATTGG	N
TGTTGAACTATTAAATTTCTTTCATGGATAAATGTGAACAT	N
ACTGTCTTTCTGACGTAGGGTTCTCTAGGCAATGTGTGTGT	N
CCAGTTTCCTCCCTCCTCTCTCTTCCTCCTGTCTTTCCTTC	N
TTTTTGTTATCGATTTCTAGTTTTATTCCATTGTTGTCTGA	N
TGGTGGCTGCTGCGTGGTTGTCATACACAAACAGGCATTTT	N
ATAAATCTGTATAAATATGTTGAAACTACAATATCATTTCT	N
CTTTCTACATTGTTCTATATTCCTACCAAATAACATTCCAA	N
GCCTGAGAAGGATTGAGTTGTGCAAGCTGCCTGATCTTCCC	N
ACAGAAGAAAAATATAGAAATTGGATATTTATCTTGTAGCT	N
AGGTACCCTTTTCCCCAGCTTGAGAGCCCCCCAGTCTATGT	N
ACTCTCTCAGTTTACCAGAGTTTCCTGTACCAAGGGGAAAT	N
AGAGCTGAGATTGATCCAACTTTGTCTGAGGTGGGAGCTGC	N
TTGAGCCTAAATTGGCATGGTCAGAGATAGGCTTCTATAGC	N
ATCTTATTTTTCTTTCTCCGTTTCCTTAGTTTGCATTTAAC	N
GAAAGTTATTCCCTGTGTTTTCAGAGTTCTAACCGCTAGTC	N
TAGGTCACACAGACAGTGAATGGTAGAACCAGAAATAAAAC	N
CTCACATGCCAATTTTCCATTAGAGAGGTCTTTGCTGACTA	N
TGTAAGTATTCTTTGATTGGTGCAAACATGAGAATTTTATT	N
TCATTCTTATAAATATCCATTATCTTTGTTCTTGAGAAGTA	N
TGCTATTTCAGAATGATGAATTGATACCCTAGCCACCTACA	N
ATTATTTTCAACCTGTTTGATCAGTGGATATCACACTTGTC	N
TCTATGAACATCTCATGTGATCTTTTGGTCAAAAGAAAACA	N
TCAGTTCATAAACTGTGTTTTATATACTTTTTTTGAAGGGG	N
TACCCTTAGTGACAATCACCTCCTGACTGACTGCGGCTTCT	N
GCCAGGTGGTGGCACACACCTGTAATCCCAGCTACTCAAGA	N
AAACAGGAAAAAATATTTGATATGATTACAATTGATTTTGT	N
TTTTAAGAGATTTGCATACATTGATTTATATCTATGAAATC	N
CAAAAGGGAATATGGTGATTTCAAGGATAAGCTAAGCTTTG	N
TTTATATGGTTTGATATGAATGGGCATGTAAATGCATTTAT	N
ATTATCAGACTTTTCAATTTTGCCAATCCCAGAGTGTGAAA	N
AAATAAAAAATTTGATCAGTTAGATAAAATCATCATGTCTG	N
GGCTTCCTGAAGTGCTGGGATTACAAGCGTGAGCCATTGCG	N
GAGAGCACATGCTTTTATGTTTAATAAAGTACAACTTATCA	N
ATGTAAAATCTTATTTTGATTGGGGGAATTGCAGAATATCC	N
TTTTCTGTGTAACTCCCTACTTCTAAACTGTACTAGATTAT	N
CAGCCTTGTTACACCAAGAATTTGAGGTGGGGCCAGGCACA	N
GGCGGACCACAGCCAGGTGGTGGGTGATCTCCCGAGGTTGG	N
CTGCCCTAGCAGCAAACTTCTGCCTGGACATCCAGGTGTTT	N
GTGTAAATATCAAATTAGGGTAATTGGGCTTCCCATTACCT	N
CCTCATTATTAAGAATTCATTTGCCATTCAGTATAATAGAG	N
TTTCAGGAACCTATTGCTGATATTAAGTGAGGACTGACTAT	N
TTCTCCATTTTTTTTTTTTTTTTTGGGACAGAGTCTCACTT	N
CACATTATTATCATTCAGAGTTCATAGTATACATTAGGGTT	N
CTGCACCTAGGAAATAACTTTCTATCAGAAAAATTGAAGAC	N
TGAGACCACCCTGGCCAACATGGTGAAACCCCATCTCTAAT	N
ATTGGCTATATTGGTGAGTCTGGGACAGTTATATATGTGCC	N
CAAGAAATTACTTCCAAAAATGGTAAAAAGGAATTTGAGAA	N
AAAAGGGTTTGTAGCTTTCATGTGATTCTCAACAGGTGCCA	N
CAGTCATCAGTTTCCCAAAGTAGGATTATCGTGACTACTAA	N
ACTGTTATTTGATAAAATTGTAAATTTCTTTCTTTTTCTCC	N
GATGAACCGAGAGTGGCTAATATTGTGAAAGAAAATTGCTG	N
AAACGTCAGCAAACCACAGCTGCAACCTTTCATGCTGTTGG	N
ACCAGCATGTCCAGCCAATTTTTATATTTTTAGTAGAGGCG	N
TTGGATTGGAGAAGTGGAAATGGAAAAGAAGGATCAAATAA	N
GCTCATTATGAAGAGAAATATGTAGACGGGTTCATTTAGGT	N
GCCTCTGCTGATTGAAAAAATTTATAATTATCTGTATTTTA	N
ACAACAGAGGTGCTAGAATTTCTCCTAGAGCTGGGACAATT	N
TGTCTCAGCCCAAAATCTCCTCAAGCTGATAAGCATCTTCA	N
CTTAGATCCAATGTGAGTGATTGAAACTTACAAGCAGACTT	N
TGAAAAATGATCCCATTCATTAACAATCTCAGAGATGAAAA	N
ATTTGGGAAATCGTTGTACTTGCTTCTGTTTTGGTTTTCCC	N
TGTGATCATTTTTTTGTGTGTGGTCAATTTACTCAAGAACT	N
CCGCGGGACAGGTACATTTTTATTATCTTGATTCATTGGAG	N
ATGCTCAATGTCACTAATCATCAGGGTAGTGCAAACCAAAA	N
ACTCAGGTTGGGAATGTATCTCTCATTTCTATAAACCCATT	N
AGGTTTAACTGACTCACTCATAGCTGGGGAGGCCTCAGGAA	N
GTCAAATCAGCTTGTTGATATCTGCAAGAAATCTTACTGGA	N
GGTTGTTTTTTTCTTGTAAATTTATTTAAGTTCCTTGTAGA	N
GATCACCTGATGTCAAGAGTTAAAGAACAGCCTGGCAAACA	N
ACTTTTTCTGAGATAAGATCTGTCACAAAAAAAGTTTTAGT	N
CCAGGAATATTACAAGCGTATTTTCTTTTCTTCAAAAACCA	N
CAGCCTCCCAAGTAGCGGGATTATAGGCACCCACCACCATG	N
GTTTCCTCAGCTTATACAACTGGACCGAGGGATGGAAGGCA	N
TGTCATGCTTAAAAACAAAATTTCAAAAGTACTATATACAG	N
CTTATCCCCCACACCAGTATTAGAGAAGTCATTATGCATAG	N
AATAACCTTGAAATCATAAGTTTTATTTCAACACCAGTAGC	N
GTTTATGAAAATCTTCCAATTTAAAATAGCTGGCTATGAAT	N
CATTTGCACATATAAATGAGTATATTCCCTGTGGGAAGACT	N
CATAGTCTCACACCATCTTTTTCTGAAGTTGTTAGTGAATT	N
GCTCTTAGCATAATACCATATAATTGATATTTTCAAATAAA	N
TTCCTCTTTATCTTCATAATTTGATCACTCACCTAATGAAG	N
CTCACATCTACCAAAAGCCATTTCTCACATCAGTTCTGAAA	N
TTGCCCAGGGTGGAGTGCAATGGTGCGATCTTGGCTCACCA	N
AATGAATAAGATCTAGTATTTGACAGAACAATATGGTGACT	N
GTCTCAAATTGAGATTCTCATTCCTCTCCACCTCGTGTTGG	N
CTCTTTGCAGATGGGGAAACTGAAGCTCAGAGAGGTTCAGT	N
AGAGACTTGTATGGCTTTGATTGAGGATGAAAGCATACAAC	N
GTGGTTCCGTTACTTTATTCTTATATAACTTTGGGCAAGTT	N
TCTTCTGGGATGAAGGGGGATAAATAGGTCCCCCTTCTTCA	N
AAAATATTGAAACAGATCAATTGTGACTTTTAGATTTGTAT	N
TGGTGCAGCTCCTTTAAAAATGGTAAATGAAAGTATGCAAA	N
ATTCACCTTAAAAATACTGATGCTTGGGTCCTTCCCTTGGA	N
ATCTAAATTCAACTTTAGTTTCTATTCCTTGATTTATCCTT	N
CTTAACAGAAATGTATTCCTTCCAGTTCTGGAGGGAAGAAG	N
AAGATGGGGATCTAGTTTAGTTCCTCTGCAGGTGGCTATTC	N
AGGTTATGAAAGGAGACTGTTAGAGGAATTTGGCAGTATTT	N
TCATCAATGCATGAGTCATCTTATTTTTAAAGAGAAGGTGT	N
CTGGTCTTGATTTATGTCCTTTTTGCTATAATCAAACTATA	N
CTATTTGATTCTTCTCTCTTTTCTTCTTTATTAGTCTTGCT	N
CGTCCTGCACCACTCCTGTGTGCTGTGGGTCCATCCTGGAC	N
GCCTACACAGCTGCAAATATTTACTGTCTAACCCTTGATTG	N
CAAAAACTGGAAGCATTCCCTTTGAAAACTGGCACAAGACA	N
TACTTGTTTATAGCTGCAAATTAAAGACTTTATTCTTCAAG	N
TGCTCTCCAGCCTGGTTGGATTTTTTTTTGATTAAAAAAAT	N
CAATAATTTTAAAAATCCATTAAATGCATATCATGTTTCCA	N
CCAACAATGTAATGCCATATTCATAGCTTTGATGATTAGAC	N
CCCTCCACATGACCAGGATCTGCATTGTCTGTGTCCTTCTT	N
AATACACTGTTGGTGGAGTGTAAACTAGTTCAACCATTGTG	N
CCAAAATGCAACCCAGAGGCTGGCAATGTCAACATTTTTCT	N
GATCCAATAAATAATAAGTTTAGTGACATACTTTTGAATAT	N
AGAATTTTTAAGACGCTTATTTTTTTACAAAATGCATGGAG	N
TGTCGTGAGCACTTTGGGGGTTCCTACACCTGCCCAAGACT	N
GTCCCTGGGGAAATCCATCCTCCAACCGTGGGCTCCGAGTC	N
CCTGCCTCAGATTCTTCTTCTGTAAACTGCGGATAATCATA	N
CACTTGTTCATGCCAATAACTGTCAATCAGGTTATGTGGAT	N
GTATAGGGGCCGCCGTGCCCTGTCTTGGTGCTTGCCCAGGA	N
TGGACGAGGCAGCTCGATGCTGTTGGATGCCTCCAAGTCAG	N
TAAGGGTGGGAGAGAAGCTATCTCTCCAGCTGTAAGTTTCC	N
AAGCTCGTGGCTTTGTTTTTTTCACATTGCTACACCGAGAC	N
TGCACTTGCCAGCATAGTTGTCTCTCAGTATGCATGAGCGA	N
CCATTTAGATTGAATTGCTTTTTCCAATAATGGTGACACCT	N
AGTTTATTCTATGAGTTGCATTTTTCCTAATATGTCATTTG	N
AGGCAGACATTTAGCATTGTTTCATTTTTATTAATGCTATT	N
CTTGTCTTGTTTTTATCAATTAGCCTGTAATAAAATTGGCT	N
GTAATATGATGTAGTAAATATATGCCGCGGAAATATTTAAG	N
CCTCCTTATTCTACAATGAATGTCCTGAAAGCCAATCCTTG	N
GTGTCCTTGCCCCAGACTTTTGGGAGCTTCTTTTTGAGAAG	N
TACTGTGAGTTCTGTTTAAATGAAAAAATATATATAAAGGA	N
TTTCAGTTGCTTAAAATGTATTGAGACTTGTTTTCAACCTA	N
CTCATCTCTATTGGGGCAAATGTCAGGATTTCCTTCCTTTT	N
TGGGCAACAGAGTAAAACCCTGTCTCACAAAAAAAAAAAAA	N
AAGAAGTTTTATGCAAATTCTGGTGGGCCTTGTATTTTATG	N
TGAGGCAGGGTCTCGCTCTGTCGCCCAGGCTGGAGTGCAGT	N
CAGTGTTTTGGCTATTTAGTTTTTTTTTATGGTTCTATACA	N
CAGATGAATATTCTAAGTGATTTTTAAAAATAGCTCTTTCA	N
ACTATAACGGGGCATGCATGTGATTTATTTGTTGAAATAAA	N
TCACTTTGTCCTGTAAAACATTTACCTTTATCACTTCTTTG	N
AAAGAATGCTTCCATGAATATACTCACCAATTCTCCCTCAG	N
TTTAAGCTAGTCTGCCATCTTCTACCTGAAATTCTAGGTTT	N
TCCAGCTACCTTATAAAAAATTATCCTATTTTATAATTGAA	N
TGCGACCGCTGCCTCCTGGGTTCAAGCAATTCTCCTGCCTC	N
CCTTCTATCTTTGTAGACAATATGATTCCATACCTAGAAAA	N
CTGACTAATTTTTGTATTTTTAATAGACATGGGGTTTCACC	N
GCACCTGTGGGCCACTGTGCTGTGGGAGTGGCCTTTTCTTT	N
GACTTATTGACTAAAAGGGTTGTTGCACCAAAGCCTACTCT	N
TACCACCACACCAGGCTAATTTTTTTTTTTTTTTTTTTTGT	N
AGAAGTGATACGCACAAGGCTGTTAGTATGAGGAACTCTTC	N
AAGAAATATTTGATATATGTTACCATTAATTATTTAATATG	N
CTGGAAAACTCAAGTCAGAATGTATGGAAGAGAATTCTTCA	N
CTCCAGGATTTGCAGGATAATTGCCCAGAATTAAAATATTG	N
CTGCAGCCTCGACTTCCCAGTCTCAAGCAATCCCCCCACCT	N
GTGCTTTCCCAGAATGGCCTTCTGTATGTGCTGATACTGTA	N
GCTGCTAGTAAAGAATCGCCTTGGTAGGGAGAACTCCTGGT	N
GGGATCTATCAAAATACTGCTGTTAGGTGGAGTGTCAGAAA	N
CTGAACTGGTTTTCCAGGTTTCTTTGGAATCCCCTTGCATT	N
TGACAAGATAAAGAGGTCAGTGATATATAGGTGACCTGTAG	N
GTGCTTTGGGGATACTATCCTAAGAATTCTTTGTTATTTTC	N
CTAGCACTGAACTATCTGAGTCAGTGGAGTAAAGTTATATA	N
AGGCACTGAGAATGTAGAAGTAAATCACAGCCAATTTCCAG	N
CTGATGACTCTGATGTACTTTGATGACATGCATATTATATT	N
TATTGCTGTGCCAGTTTGTTTGTTTTTCTACCTTTATTTTT	N
AAGCAATACCATCTTGGTCATAGGAACGAGCAAAGATTTCA	N
GGGATTGCTGGGTCAAATGGTATTTCTAGTTCTAGATCCTT	N
CTGTGACTAGCTCATTTCACTCAGCATAATATCTTCAAGTT	N
TTCTCTTTCTTGCACTCTGATTTTTCAAATGTTAGACCTCC	N
AACTCGTCATTTACGTTAGGTATATTTCCTAATGCTATCCC	N
CTTGCTCCTGGAAGAAAGACTGTGAAACAGCTAGTTTACTT	N
GCTCCTTCCAGCTGTGGGGGTCGGAGGTGTTGCCTGAGCAC	N
TGGTCCTCTAGACGGTGTGATTCTCAGTCCTGTTTGTTCAT	N
GGTGTAGCATTAGGTTATTTTGTTGAGATCCTTTTTTTTTT	N
CTTCCTTATAGAATTCTAATTTCTTTTTTTTTTTTTTTTTT	N
GTAGAGACGGGGTTTCACCCTGTTAGCCGGGATGGTCTCAA	N
ATGAGAGGTTTGATTTAAGTTCTCTTGCTCTTAAAGGCCCT	N
CATCCTTGTTTTGTTCCTGATTTAAGGAGGAAAGCTTTCAG	N
CCAAATGTTATTCAGAAAATTTTCTTTTTGAAGATGTTAGA	N
AAGTGTTTATGCTTTGTTACTGGATGATTTGTAACTTGAAA	N
TCCCCTGTCATTTCTGATCATTAAAGCTATAACAAAACTTC	N
CCACATGGGCCGTACATGGCTGTTGTATGGGCTGTGCACTG	N
CTGACTGGAGACCTATGATGTACAGTAAGCTTTACTTCTAA	N
CGTGGAGACATTTGGGCTTGTTGTTCTTCGGAGTGAGTATC	N
TCCAGCTCTTTACTGTTTACTGAGAAGCTCTTCTATTCTCT	N
CAAGGCTGGTCTCAAGCTCCTGGGCTCAAGCAATCCTCCTG	N
CATTGGCTCACGCCTATAATTCCAGAACTTTGGGAGGCCAG	N
TAGTATCTTGATGAGTACATTTCCTCAAAGTGTTAACTGTT	N
AGCTCCTGGATCTTGTCTAATGGCAGATCTGAGAGAATTAC	N
AGCTTCAAATCCTAAAGAATTTTTCAATAAAAGTGAGTTAT	N
TGTATGTTATATGGATTTAATCTCAGTAAAAAAATGTCCTC	N
TGCCTTAATTCAAGAATTGATTTTGCATTATTTAGAGGAAT	N
AGCTGGGTATGACAGGCCCATGGACAAGGGCTTGAGGAAAT	N
CCAGTGATGGTGAGCAATTTTTCATGTGTCTTTTGGCTGCA	N
GTAGGTGTGCTCATTATTACTGAGATGTAACTGATTCCAGG	N
ATTTGATTCATCTGATTTGTTGAATTTATTAGCATAAAGCT	N
TAAAGAATAATTGGTTAATTTCTGCTCCTTAATTTTCTGGA	N
CACGTGCCTGTAGTCCCACCTACTCTGGGGGCTGAGGTGGG	N
AGGAGAGTCTCCAGAGTGTATTTTAAACCCCACATTGTTTA	N
CTTCCGTGTGTCTCAGTTCTTTTACCTAGAAATAAGGATAA	N
ATAGGCTTGAAGAATAAAGCTTCGCATAGAGGAGAAACCAG	N
TGTAAATGGAAGTGAAAAGCTGATGGGGAGATGGAAAGAGA	N
CTGTACTATTTTTGTACTTTTGATATTCCCTCTGCTTCAAA	N
TTTTCTTTTTCTTTCTTTTTTTTTTTTTGGAGACTGAGTTT	N
TAATTTTAACTCTGCTCCGTTCAGAAGCACTCCTTATAGAA	N
GTCTGTATTAGAAATCAGAGTATCTGAGTTTCCAAAAAAGA	N
TTACCTTTTAACTTTACTTTTTTACACGGAAGTGTTTATTA	N
TTTGTATACTCTATTCCTATTATATTGGTCCCTTGTTGGAT	N
CACAAGATCTGTGTCTGCACTGCGTCAAGAACTCTCTTCAC	N
TTGTATGGCAAATGTGTGGATTAAATAAAATAACAGTATCT	N
TTAGGTATGATACTTTAAAGTCTACAAAATGTATTCACATC	N
GTGGTGGCAGGTGCCTGTAGTTCCAGCTACTCGGAGGCTGA	N
AATTAAACTGAATTGTAGAATACCTTGTTGGTGTTAGAGAA	N
CCCAGCCTTTCTTGCAAGCCTTTCTTGCCTTCTCGAGATCA	N
CTTTCTAGCTTATTTGTTGTTTGAAAATTAAAGATCTTGAA	N
GAAATTTGAAATATGGTTACTTTATATTGCATAGGAAAAAA	N
CTGGGAAATGCCGAGATGCGTAAAATAGATTCTGCCCTCAA	N
TTCCTCTTGGTGTTGTGGTATTGGGGGGTTAGTTTTCAGTC	N
TTCATAAATCAAAAAATTCCTATGAAACAAGTTGTGTACAA	N
AGGAACCCTCTGCTCCCCTGTGGTTCTCTCTATTTATTGAG	N
GATGTTATCATGTTACGAAATTCATTTTATTTAACAGCTCT	N
GAGAATTTAAAGTACTCCTTTCAGAATTTGACATATCAAGA	N
TCTGCTCTCAGCCAGCTCACTGACCCCTGGTTTACAGAATG	N
CCAGTTCCTCCTTGTACCTCTGGTAGAATTCGGCTGTGAAT	N
TATCCTTCTTGTTCATATGCTGTCAAAAAAAACTTTGTGAT	N
GTAGCATGATGCCTCCAGCTTTGTTCTTTTGGCTTAGGATT	N
TGAGGTCTCATTCTGTCTCCTGGGTTGGAGTGCAGTGATGC	N
CACTTACATTTCTTGAATTTTTGTTGAAGGTCCCAGAGGTC	N
AATACTTTTCCCACAAGAGATAGCTTTGCAGGACCATTTAA	N
AGGCTCAGGGGTTAGCAGCTTTATATTAATAGATAAGGGCA	N
TTAAAATGACAAATACTGTATAATTCCACTTATGAGATACC	N
CTTCTTTCGAAAAGTGTCTTTTCATGGCCTTTGCCCACTTT	N
GCTTGCAAATTTATTTAATATTAGTTTTACATGACATGGAA	N
TAGATTAGACTGCTGTACTGTTAATACAGTACTTCTTTTTC	N
ACTTTTTATTTGCACTTTGATATGAGCTAGTCTAATGATAA	N
CTTGCAGTTTATATGCCTTTTCATTTAACCGAAACCTCTTT	N
TCTCTTCTGGCTTGGAGAGTTTCTGCTGAGAGATCAGCTGT	N
AAAGTAATCTACTGTCATACTTTACAATTTTTAGAATTTGG	N
CAGTTGCTTTGCTAAGAAATTCTAGCTTCCCCAGCTTCAAT	N
TATTTCTTACAATATTTGAATATAATCTACTTAAAATATTT	N
ATGGTTATTTTATATTTCATTTTGTCAGCTACAGAACTTCA	N
ATTCTCTAGTGTCCCAAACTTCAGTGAGCACAGACAATCAC	N
AAGCCTGCCAGTGGGTCTCATAGGCTTTAAATTAACCAAGT	N
AGGGTCTCCAACCCCACATTTCCCCTCTGTACTGCCCTAAT	N
CTTACCCAAGGTTGCAGATTTCAACTCGGTCCCAACTCACT	N
AAATGTATTGAATTGTATAATTAAAACATGCAGATTTTATA	N
TTTAAAAAGAACAAACTGGTTCTTTGGGACGTGGATATTGG	N
TTCTGTCACCCAGGCTGGAGTGTAGTGGCACAATCTTGCCT	N
CTGCCACCACACCTGGCTAATGTTTTTTGTGTTTTTAGGAG	N
ACCCCCACAACAGGCCCCCGTATGTGATGTTCCTCTGTGTC	N
TTATTTGTATAATTTCCATTTTATTTCAAAATAGGTTATTA	N
AATCCAGTGCTGTAATTTAATTTGCCAACTTACCCCTATTT	N
TTATTGCCCAAAGTAGGGTTTACAGATAAACTGTCCTCTGA	N
TGCCTTTATTTTCTAAGGCTTAAAAAATCTTGAGCAAAGGG	N
CCAAGCATCTTTATTACATGTTATAATTCTGGTTTTTGAGC	N
ATTACAGGCACGTACCACCATGCCCGGCTAATTTTGTATTT	N
ACTGTTTGAGGTGTTGGTGATGAAACAGCAAACATGAGGGA	N
TGTCACTAGCCAGTAGTGAATAATGGAAACTGAAGGCCACT	N
GGGATAATTATCTCTGATAGTTTATGGGAGATACCTACTAC	N
GATGTGGCCATTATGAAAGATCGTGATGTTGTAGGAACATA	N
TTTAATCTACATTATCCTACTGGTAAATGATGCTGAGCATT	N
GTCAACTTTGTAAGGCACATTTCTCCCGGAAATCCCACAAC	N
AGTCCAGCCCATCACCCCTTTGTTCTTCCATAAGGGGCTTT	N
TTAACGATAACTACTACTAATTGCTCAGCATTCTCTTTAAT	N
CTTTCTGGGTCAGCGTCCTTTGACAGGAACGCCGTCCCTGG	N
AGAGTTGACAAGGACTCCAATCTTTGACCAAACCTTAGTAG	N
TTTCTGCAATTTAAACCATTTAGCAGCCTGATACTATGATT	N
TCCAGTCCTGCAAGCTCCATTTATGGTAACTGCCCTTTCTT	N
GTGAATGATTAGGATTGGCCTGTTATTTTTCATTTCTGGTG	N
ACAGAGTTGTATTGGTTGAGTAGACCAGTCATGTTCCATCT	N
CCTGGCAACTTTGTTCAAAGTATTTCTCCTAATTTCCAGCT	N
TCCTCAAAATTAGTACATAATACACCTATCCCTTTGTCATT	N
CATTGTCCTTATTTTACTGATGAGGAAGTTGGGCTTGGAGA	N
CCACATGTTCCACTGAAACTTTTATTACTGTAGAAGAGAAC	N
TCCAGTTGCTTTGGTACCATTGTTAAAAAGACTTCCCTTCC	N
TTCTAGTTCAGCTGGAATAATTTTCTTAAACTCATCTACAT	N
GATGATTTTGGCTTCTGGCCTTGTCAAGCTGAATTAGCGGC	N
CTGTAATCCCAGCACTTTGGTTGGCCAAGCAGGGAGGATTG	N
AGGGTGGTGGTGTTGGCTATTTTCATGCCTGATAACAAGAT	N
AGTTGTTATCTGTGCATGTGTGAATGTGGTCATAATGTCAA	N
GAATATATTGGGTCACAGATTTCCAGAGCAGAGTCTCACCA	N
ATGGTAGCATAAAACGTGGTTATTTAAGAATGCAATGAAGG	N
ATTAAAATGTAATATGTAGATAAATTGTATGTTCACACTGT	N
CTTTCAATAAATTGTTGATATAATTGACTGCCAAAATGGGG	N
CTCTTCCCTTATAATTTTTTTATTTCATCTAATTAATTTGT	N
GTTCTTCTGGGAAAGTGGTTTATGTGGAATTTCGGAGCCCC	N
TTTTTTAAAAAAAACTGTAATACATACTACCATTAATTAAA	N
GTCACTCAGGAGTACAGTAGTGTGATCATAGCTCACTGCAG	N
AAGATTGGGAGGGCCTGGAATGGGGAAAGATCTTGTTATGT	N
GGAGGCTGGGGAGAGGTTCCTCCCAGGGCCTGGGACTTCCT	N
GGAGGTTAAGATTCTCTAATTATTATGGCCAAAGCAATTAA	N
ACTCTTGATTCCAGCCAGGTTCACTGATTTGATTGTATGCA	N
ACTTATAGTCTGCTTAATCTTAAAGAGATTATTTAACCTCC	N
ACATATTCATTCTAGAAAATTTTGAAGGCTCAAGAAAAGTA	N
ACATGGGAAGGCAAGCTGGTTGCATTGTGGCTCCCCCAGAA	N
AAGACCCTCTCCCTCATGTGTGTCATCTCTGCATTCTCCAT	N
TATGGAGAAAATAATTGGGTTAAGAGATTAGAATGTGAATG	N
CTCTTCTGGCTTGTAGAGTTTTTGTTGAAAGGTCTGCTATT	N
[truncated: 14,182 more rows]
