# Supplementary material for: m5U-GEPred: prediction of RNA 5-methyluridine sites based on sequence-derived and graph embedding features
Source: Front Microbiol. 2023 Oct 23;14:1277099. doi: 10.3389/fmicb.2023.1277099 (PMC10627201; doi:10.3389/fmicb.2023.1277099)
Supplement: Supplementary file 1 [file Data_Sheet_1.ZIP › Supplementary Files/m5UGE Script/m5UGE-python/utils/RNAPhyche.csv]

kmer	Rise(RNA)	Roll(RNA)	Shift(RNA)	Slide(RNA)	Tilt(RNA)	Twist(RNA)
AA	-0.834	-0.667	-1.126	1.342	-1.836	-0.262
AC	-0.144	-1.644	1.496	0.494	0.538	0.336
AG	0.547	0.0	-0.788	0.123	0.093	-0.86
AU	-0.144	-0.622	-0.957	0.865	0.983	0.934
CA	-1.87	0.622	0.481	0.335	0.834	-0.262
CC	0.777	0.089	-0.534	-1.362	-0.204	0.336
CG	0.547	1.6	2.088	-1.946	-0.797	-2.654
CU	0.547	0.0	-0.788	0.123	0.093	-0.86
GA	1.467	0.4	0.143	-0.938	1.279	0.336
GC	-0.374	-1.067	0.143	0.706	-0.649	2.131
GG	0.777	1.6	-0.534	-1.362	-0.204	0.336
GU	-0.144	-1.644	1.496	0.494	0.538	0.336
UA	0.086	0.978	-0.618	0.388	-0.946	0.336
UC	1.467	0.4	0.143	-0.938	1.279	0.336
UG	-1.87	0.622	0.481	0.335	0.834	-0.262
UU	-0.834	-0.667	-1.126	1.342	-1.836	-0.262
