# Supplementary material for: m5U-GEPred: prediction of RNA 5-methyluridine sites based on sequence-derived and graph embedding features
Source: Front Microbiol. 2023 Oct 23;14:1277099. doi: 10.3389/fmicb.2023.1277099 (PMC10627201; doi:10.3389/fmicb.2023.1277099)
Supplement: Supplementary file 1 [file Data_Sheet_1.ZIP › Supplementary Files/m5UGE Script/m5UGE-python/utils/common_functions.py]

def get_pos_neg_subsets_df(df):  # Gets a positive samples subset and negative samples subset in the DataFrame
    positive_subsets_df = df[df.label == 1]
    negative_subsets_df = df[df.label == 0]
    if len(positive_subsets_df) == 0:
        positive_subsets_df = df[df.label == 'P']
    if len(negative_subsets_df) == 0:
        negative_subsets_df = df[df.label == 'N']
    return positive_subsets_df, negative_subsets_df
