# Supplementary material for: m5U-GEPred: prediction of RNA 5-methyluridine sites based on sequence-derived and graph embedding features
Source: Front Microbiol. 2023 Oct 23;14:1277099. doi: 10.3389/fmicb.2023.1277099 (PMC10627201; doi:10.3389/fmicb.2023.1277099)
Supplement: Supplementary file 1 [file Data_Sheet_1.ZIP › Supplementary Files/m5UGE Script/m5UGE-python/utils/data_cleanning.py]

import copy


def replace_TU(data_wrapper):  # replace 'T' with 'U' in the sequence
    print("replace T with U")
    data_wrapper2 = copy.deepcopy(data_wrapper)
    data_wrapper2.data_df['seq'] = data_wrapper2.data_df['seq'].apply(lambda seq: seq.replace('T', 'U'))
    return data_wrapper2
