# Supplementary material for: m5U-GEPred: prediction of RNA 5-methyluridine sites based on sequence-derived and graph embedding features
Source: Front Microbiol. 2023 Oct 23;14:1277099. doi: 10.3389/fmicb.2023.1277099 (PMC10627201; doi:10.3389/fmicb.2023.1277099)
Supplement: Supplementary file 1 [file Data_Sheet_1.ZIP › Supplementary Files/m5UGE Script/m5UGE-python/utils/nucleotide_number.py]

nuc2num_dict = {'A': 0, 'C': 1, 'G': 2, 'U': 3}
num2nuc_dict = {0: 'A', 1: 'C', 2: 'G', 3: 'U'}
