# Supplementary material for: m5U-GEPred: prediction of RNA 5-methyluridine sites based on sequence-derived and graph embedding features
Source: Front Microbiol. 2023 Oct 23;14:1277099. doi: 10.3389/fmicb.2023.1277099 (PMC10627201; doi:10.3389/fmicb.2023.1277099)
Supplement: Supplementary file 1 [file Data_Sheet_1.ZIP › Supplementary Files/m5UGE Script/m5UGE-python/models/BaseModel.py]

import numpy as np
from sklearn.model_selection import train_test_split
from sklearn.model_selection import StratifiedKFold
from sklearn.metrics import matthews_corrcoef, accuracy_score, multilabel_confusion_matrix, roc_auc_score


class BaseModel:
    def __init__(self):
        self.model = None

    def train(self, train_X, train_Y, validate_X=None, validate_Y=None):  # Deferred to the subclass implementation
        return self.model

    def predict(self, test_X):  # Deferred to the subclass implementation
        if self.model is None:
            print("Error! Model is None!")
        y_pred = []
        # y_pred = self.grid_model.predict(test_X)
        return y_pred

    def predict_score(self, test_X):  # Deferred to the subclass implementation
        if self.model is None:
            print("Error! Model is None!")
        y_score = []
        return y_score

    def cross_train_predict(self, X, Y, test_X, fold=5, model_func_args=None, random_state=12):
        
        if model_func_args is None:
            model_func_args = {}

        best = []
        model = []
        skf = StratifiedKFold(n_splits=fold, random_state=random_state, shuffle=True)
        for index, (train_index, test_index) in enumerate(skf.split(X, Y)):
            
            # print('train_index', train_index, 'test_index', test_index)
            train_x, test_x, train_y, test_y = X.iloc[train_index], X.iloc[test_index], Y.iloc[train_index], Y.iloc[test_index]
            self.train(train_X = train_x, train_Y = train_y, validate_X = test_x, validate_Y = test_y , **model_func_args)
            prediction_cat = self.predict(train_x)
            model.append(self.model)
            AUC = roc_auc_score(prediction_cat, train_y)
            best.append(AUC)

        max_index = best.index(max(best))
        self.model = model[max_index]
        y_pred = self.model.predict(test_X)
        y_score = self.model.predict_proba(test_X)[:, 1]
        return y_pred, y_score

    def predict_with_threshold(self, test_X, threshold):
        y_score = self.predict_score(test_X=test_X)
        y_pred = []
        for score in y_score:
            if score > threshold:
                y_pred.append(1)
            else:
                y_pred.append(0)
        return y_pred
        
